# Supplementary material for: Exploring the role of Tibetan medicinal formula Qishiwei Zhenzhu Pills (Ranasampel) against diabetes mellitus-linked cognitive impairment of db/db mice through serum pharmacochemistry and microarray data analysis
Source: Front Aging Neurosci. 2022 Dec 22;14:1033128. doi: 10.3389/fnagi.2022.1033128 (PMC9814129; doi:10.3389/fnagi.2022.1033128)
Supplement: Supplementary file 1 [file Data_Sheet_1.ZIP]

Archive with 4 entries (4 files):
- Supplementary Table S1.csv
- Supplementary Table S2.csv
- Supplementary Table S3.docx
- Supplementary Table S4.csv
