# Supplementary material for: Exploring the role of Tibetan medicinal formula Qishiwei Zhenzhu Pills (Ranasampel) against diabetes mellitus-linked cognitive impairment of db/db mice through serum pharmacochemistry and microarray data analysis
Source: Front Aging Neurosci. 2022 Dec 22;14:1033128. doi: 10.3389/fnagi.2022.1033128 (PMC9814129; doi:10.3389/fnagi.2022.1033128)
Supplement: Supplementary file 1 [file Data_Sheet_1.ZIP › Supplementary Table S1.csv]

	logFC	AveExpr	t	P.Value	adj.P.Val	B
MSTRG.26251|APLN	-0.734697239942637	4.56318610958727	-12.1224324659327	5.82933812948164e-11	1.00159687740753e-06	15.1354143424799
MSTRG.6414|C1QB	-0.351999243690774	4.04822757753215	-11.6632061989643	1.18836970946184e-10	1.02092841739867e-06	14.3714276941192
MSTRG.16283|GM12070	-0.72696391570188	5.62886006883959	-11.0792165761228	3.03164421681123e-10	1.5891888080745e-06	13.5941907798054
MSTRG.1210|GM15453	0.417107305218463	-0.0642178052883069	10.9006215985471	4.06602161610644e-10	1.5891888080745e-06	12.7623155484549
MSTRG.26095|RBM3	0.521418748480574	8.92779289840392	10.8229650108238	4.62457457826358e-10	1.5891888080745e-06	13.2581182655905
MSTRG.7217	-0.443735436384114	1.65868235003873	-10.4978275589792	7.98457987674206e-10	2.28651752403637e-06	12.3766514287948
MSTRG.21319	0.486184398385291	3.32646403064125	10.3935043743646	9.53761487449533e-10	2.34107569676541e-06	12.4166706188844
MSTRG.7452|SGCB	1.21051906704687	3.18373312407058	10.140550010019	1.47514831084268e-09	3.16824978461236e-06	11.9634530416156
MSTRG.11771|CTSD	-0.297201569105062	8.63326438574958	-9.97733075503921	1.9622380307868e-09	3.41713004931706e-06	11.8402009377555
MSTRG.22085|CPNE8	0.35990409340126	3.98315708187485	9.93458121018306	2.11558999189104e-09	3.41713004931706e-06	11.6942146394948
MSTRG.4699|KCND3	1.3685030851655	0.656319022074432	9.91558855944375	2.18766328381374e-09	3.41713004931706e-06	11.2833405919827
MSTRG.7734|FGFRL1	-0.366974494103313	3.49503569291483	-9.83544895290143	2.5210098231039e-09	3.60966589838094e-06	11.5110108980101
MSTRG.9538|ZFAND4	0.437351098847681	1.48743736030175	9.7511196691838	2.92919114710383e-09	3.87148940688754e-06	11.1389292537579
MSTRG.1921|GM13375	0.304287546061273	5.14265142346722	9.5932659112825	3.88814118529200e-09	4.77186013183479e-06	11.1525836691818
MSTRG.3822|GM29797	-0.453967867347197	0.0032655736314547	-9.52729648248462	4.38058397551091e-09	4.9903446213207e-06	10.6043860815344
MSTRG.25478|TMEM132A	-0.276541753958579	8.51604994251792	-9.49473880252638	4.64704422890998e-09	4.9903446213207e-06	10.9930811665506
MSTRG.17896|SLC26A11	-0.392940048071311	3.52659914307926	-9.39227966874264	5.60079632744083e-09	5.30015042287714e-06	10.7610420182019
MSTRG.20105	0.433023445326666	0.70867773913723	9.37800162445652	5.74899832696813e-09	5.30015042287714e-06	10.4635159918713
MSTRG.8593|WASL	0.222642493039612	9.5216606913817	9.36746670641725	5.86095088084423e-09	5.30015042287714e-06	10.7624357347955
MSTRG.20965|EPHX2	-0.328516673327714	3.39465457746438	-9.17564149695431	8.34696040918174e-09	7.17087368752803e-06	10.390354235103
MSTRG.11306	0.625334445472122	5.65709288788484	9.12387773458512	9.18985744991186e-09	7.45156990458703e-06	10.3279655922254
MSTRG.20080|CWC27	0.380619895463384	3.78508762744442	9.10374678709909	9.54106261790913e-09	7.45156990458703e-06	10.2744782806246
MSTRG.3093|PDYN	-0.57104172713813	2.07409513463397	-9.04765314642018	1.05949608645735e-08	7.91489641630878e-06	10.066091369729
MSTRG.20868|AMER2	-1.13022728651443	3.14857789664755	-9.01656133496257	1.12303995060586e-08	8.04003017971247e-06	10.0374834226861
MSTRG.12883|SMPD3	0.203936547695618	9.65067141770758	8.88832818169977	1.4298414586661e-08	9.53674156709108e-06	9.88663933553549
MSTRG.6868	0.614949866587383	2.46098436923697	8.88344574612254	1.44311070157355e-08	9.53674156709108e-06	9.82389617623134
MSTRG.2152|POMT1	-0.244480776535183	4.9087915395548	-8.84934668728267	1.53941196641751e-08	9.79636163221689e-06	9.80047865941262
MSTRG.6483|CLCNKA	1.12331043778098	3.75258109917553	8.81222377653726	1.65185376034882e-08	1.01364826108262e-05	9.74460007122415
MSTRG.24547|B4GALT6	0.171509961177497	6.99260230470523	8.75094100660016	1.85644607671573e-08	1.09991229276309e-05	9.63701164310796
MSTRG.20964|CLU	-0.281232833583898	9.06993058238637	-8.63921835888659	2.29971225675864e-08	1.25034105851592e-05	9.41094941312741
MSTRG.21260|GM26679	0.463135482128069	0.424325179332177	8.61801158377467	2.39554362967487e-08	1.25034105851592e-05	9.2047343811928
MSTRG.19144|IDI1	-0.349512143559515	5.02269536149736	-8.61648420307121	2.40260335465112e-08	1.25034105851592e-05	9.3892615704519
MSTRG.25117|KATNAL2	-0.293445939471311	0.882934844716239	-8.61102059589765	2.42803354064119e-08	1.25034105851592e-05	9.21131514575742
MSTRG.22930|NECTIN3	0.46319308445642	3.99987143696935	8.58818941571596	2.53735249431521e-08	1.25034105851592e-05	9.33415340045526
MSTRG.6413|C1QA	-0.332444603795302	5.03794129799102	-8.58623094898629	2.54696409312404e-08	1.25034105851592e-05	9.33318963612161
MSTRG.4939|ETNPPL	1.51912832088197	0.744851089717196	8.55750743617127	2.69234138107462e-08	1.28499471137845e-05	9.13271858812108
MSTRG.22456	0.513340631266858	2.81887993494311	8.53376612086847	2.81897487633461e-08	1.30907098176165e-05	9.20575913786713
MSTRG.14729|KLHL40	0.273108814093889	2.33020638943025	8.46843234468133	3.20027491413604e-08	1.44702956775488e-05	9.03081579795289
MSTRG.27054|CYTB	-0.140400090460362	13.0649756484314	-8.44243202154379	3.36651785943456e-08	1.48316691950781e-05	9.06059303429335
MSTRG.22670|RTP1	1.05749931332108	0.53163812427023	8.38439634822002	3.77061527764707e-08	1.53383623040609e-05	8.80080757498371
MSTRG.8979|NEUROD6	0.514558385697429	5.46367281698495	8.37806560542801	3.81763306532443e-08	1.53383623040609e-05	8.93617368221596
MSTRG.20743|REM2	0.470458879849674	2.4774550291604	8.37703193586342	3.82536742726722e-08	1.53383623040609e-05	8.90619262531725
MSTRG.19183|HEATR1	-0.34604104871009	5.81102534662746	-8.37526742559409	3.83860772363297e-08	1.53383623040609e-05	8.92324949357738
MSTRG.4612|RNF115	0.252294485679851	3.96569563024105	8.34104884828708	4.10496206238465e-08	1.6029876853612e-05	8.86801805598916
MSTRG.24134|GM5497	0.315674933483214	0.29244987561729	8.24638415051852	4.94607778737358e-08	1.88852241205895e-05	8.5183443306838
MSTRG.2960|HAUS2	0.251388954412688	3.4255845244791	8.2095610131228	5.31972272559059e-08	1.95491521549317e-05	8.60902477203357
MSTRG.18823|SPATA7	0.253115644562528	5.46939750574264	8.20692969430374	5.34751572157951e-08	1.95491521549317e-05	8.60468382907545
MSTRG.25462|FEN1	0.257562323542191	4.72886685092066	8.16664269419822	5.79229686358683e-08	2.03441597113445e-05	8.5327479270658
MSTRG.4914|ELOVL6	-0.260995342684465	5.65291058656358	-8.16581796147413	5.80179156009708e-08	2.03441597113445e-05	8.52616534478389
MSTRG.13932|HEXA	-0.232308421280694	3.82838766995426	-8.1445206203259	6.05262956145143e-08	2.07992562249717e-05	8.49083436546225
MSTRG.5542|ALG2	0.218290013395984	7.42501423452606	8.07541077210155	6.94662607655034e-08	2.34033194602525e-05	8.319358260622
MSTRG.9678|LAG3	-0.57699935591407	1.02839668320612	-8.0531550230045	7.26273091134256e-08	2.39977389459015e-05	8.241305653429
MSTRG.18377|NOVA1	0.255651452504429	4.44822233001971	8.03008617643377	7.60610476695683e-08	2.46581305860098e-05	8.26890336722191
MSTRG.20578|CCSER2	-1.68009502480275	1.32784223484191	-8.00705452638344	7.96568354885113e-08	2.53456249511778e-05	8.10706709893543
MSTRG.7913|HRK	-0.335766424204286	5.12300166414522	-7.97018350411531	8.57831527301841e-08	2.67986569129095e-05	8.14736735685955
MSTRG.27420|PRRT1	-0.28604191084025	3.47955901653514	-7.95368429802304	8.86802929941442e-08	2.72090141825962e-05	8.11616742774505
MSTRG.4155	0.547888872806467	1.77062673506953	7.88845727344116	1.01160112758208e-07	3.04935624107287e-05	7.9343258005923
MSTRG.9051|SERBP1	0.174618466769178	4.38125514821652	7.87856664332729	1.03205216252374e-07	3.05736556146258e-05	7.97052088558379
MSTRG.18796|DIO2	-0.638989703320849	6.09178485791555	-7.84624711900557	1.10190766779648e-07	3.20897924543714e-05	7.8788516363486
MSTRG.1845|CACNB2	0.348380421839215	4.62195160519699	7.83009299740909	1.13863569713338e-07	3.26067309135762e-05	7.86811036311538
MSTRG.19609|HNRNPA0	0.26819701052641	4.29370395131611	7.81373110571381	1.17712616108604e-07	3.31563634422628e-05	7.84088732573439
GENE17981|ABCC6	-0.614196260322028	1.86388003944226	-7.77233389115734	1.28062726021444e-07	3.53055009106248e-05	7.73391465773815
MSTRG.16511|TBC1D9B	0.688045931523484	3.14666631167072	7.76568376935576	1.29810999069e-07	3.53055009106248e-05	7.74419985172703
MSTRG.3998|PIK3CA	0.484169299531905	7.75819738222378	7.75751577792335	1.31992075246588e-07	3.53055009106248e-05	7.69866253898731
MSTRG.14804|RMND1	-0.41075168606181	1.29922628003976	-7.74588044810438	1.35164547373502e-07	3.53055009106248e-05	7.68136087539179
MSTRG.6326|WDTC1	-0.514767957937146	3.23486914885512	-7.74424577077242	1.3561652078345e-07	3.53055009106248e-05	7.70654656577284
MSTRG.256|PLEKHB2	-0.31852408721351	8.23929978581386	-7.71144939414593	1.45021631334118e-07	3.71904726803405e-05	7.59190677049933
MSTRG.1004|ACTR3	0.243839268283534	9.2145101843586	7.67006414594397	1.57858727781045e-07	3.98871861872636e-05	7.50387035282738
MSTRG.10831|APBA2	0.328243254853083	7.18714703521814	7.64704586553075	1.65500660436701e-07	4.12120630090347e-05	7.48081594527003
MSTRG.20000|ANKRA2	0.232675964362746	3.74147131127711	7.61280698153506	1.77580898450931e-07	4.35884999597699e-05	7.44473940952078
MSTRG.1282|ACBD6	0.250997327624992	1.3071366377609	7.59699379431416	1.83463764933011e-07	4.41189857216038e-05	7.34932388500778
MSTRG.6876|SEMA3C	0.374313950242143	4.14452366476626	7.59327135404642	1.8487760283759e-07	4.41189857216038e-05	7.40217428646588
MSTRG.10137|ERCC2|MIR343	-0.227181410721803	4.42121068447189	-7.55231662956423	2.01195720560044e-07	4.735540918716e-05	7.32147030523155
MSTRG.14798|MTHFD1L	0.331279005291803	0.0406241909676438	7.5381543961695	2.07178345876345e-07	4.77889403778622e-05	7.19288472585152
MSTRG.12852|CENPT	0.310017637105115	3.21738928208285	7.53485032814405	2.08600310111725e-07	4.77889403778622e-05	7.29099499887094
MSTRG.22028|LNCPPARA|MIRLET7B|MIRLET7C-2	0.838956470808494	2.76790022946826	7.50045684190906	2.24013879248333e-07	5.06448220163797e-05	7.22197105402198
MSTRG.11867	-0.295153982788382	-0.0840660722776424	-7.49167964525181	2.281323888285e-07	5.09061130500166e-05	7.0669538369166
MSTRG.19669|DAPK1	0.495467344381802	3.91729545755468	7.47837221086886	2.34526126624885e-07	5.16618962521637e-05	7.1712744486944
MSTRG.17954|RAC3	-0.359570871403014	2.63925123126607	-7.43437590748572	2.57011561814731e-07	5.57397437550198e-05	7.08507513280198
MSTRG.3014|SQRDL	-0.381601737413429	2.96351600598916	-7.42970429096492	2.59526219322639e-07	5.57397437550198e-05	7.07839327511302
MSTRG.19203	0.394604705778602	3.50636471570263	7.39036767430426	2.81733053404719e-07	5.97621891802454e-05	7.00055854877751
MSTRG.7071|HADHA	-0.197996710799254	5.39790165825624	-7.37002133964932	2.9397884035034e-07	6.15993223768237e-05	6.92064643484558
MSTRG.581|MAP2	-0.264148173568689	5.12419078471222	-7.35232545698645	3.05075163258209e-07	6.3154234398826e-05	6.89798102981139
MSTRG.26928|CDKL5	0.26550120852213	5.30836188928983	7.34275017690265	3.11258496018623e-07	6.36671842689522e-05	6.88588210293031
MSTRG.865|FARP2	-0.341878247117496	1.96266819354574	-7.33672251040764	3.15217028044345e-07	6.37183408924464e-05	6.88430862145151
MSTRG.11663|6330420H09RIK	0.414001298727878	0.647955734695876	7.3237889489401	3.23886903792299e-07	6.40159463139747e-05	6.79337219259773
MSTRG.16224|ACTR2	0.263442346750848	8.68894785652077	7.32341557978277	3.24140806036305e-07	6.40159463139747e-05	6.77086620783881
MSTRG.9311|HDAC11	-0.267526089226629	8.73526161487969	-7.31239055869256	3.31731331562198e-07	6.47705424875191e-05	6.74962606788603
MSTRG.7907|NOS1	-0.378422461392868	4.75808054483431	-7.28750062505498	3.49548574327577e-07	6.74825124055779e-05	6.78642019027143
MSTRG.4306|GRIA2	0.163676046872817	10.4135656078189	7.25919588040926	3.71013428024002e-07	7.01733091045315e-05	6.64172890529714
MSTRG.24366|PRKCE	0.250769501396368	8.80199276990034	7.25438333633473	3.74795953239285e-07	7.01733091045315e-05	6.62981780049437
MSTRG.20352|PSMD6	0.163903233617454	6.50222550916727	7.25319150499976	3.7573882188435e-07	7.01733091045315e-05	6.66370144813468
MSTRG.24006|TREM2	-0.40672563026565	1.38106276699439	-7.24345809867657	3.83531059657903e-07	7.01806964527823e-05	6.69049858872406
MSTRG.20127|PLK2	0.241592898102026	6.87202104910371	7.24294369989854	3.8394747215467e-07	7.01806964527823e-05	6.64009923683067
MSTRG.6974|LOC108169030	-0.420792203759489	0.575645840594381	-7.23059002345089	3.94089072108954e-07	7.12415865801655e-05	6.63335476176795
MSTRG.7181|LRPAP1	-0.23821724781887	5.62445736006043	-7.21869013980076	4.04119158351368e-07	7.12415865801655e-05	6.61002892592474
MSTRG.11800|NAP1L4	-0.153522546340111	7.62286829627552	-7.21713835669808	4.05446357809713e-07	7.12415865801655e-05	6.56932085740529
MSTRG.2417|SCN2A1	0.196012584837414	6.85830926690317	7.21610039834486	4.06336601376802e-07	7.12415865801655e-05	6.61027444289097
MSTRG.25713|PPP1R3C	-0.519858862342905	3.85863354546553	-7.19539246911513	4.24524544853923e-07	7.3678593229092e-05	6.59353938457699
MSTRG.27917|PITPNM1	-0.240605043161201	7.67326517827318	-7.16652333132652	4.51290241616155e-07	7.75406893144877e-05	6.45899804045732
MSTRG.3526|RIMS4	-0.388244399387172	4.82919005263405	-7.12536151319098	4.92491981043561e-07	8.37821506761433e-05	6.42646129159069
MSTRG.8409|RASL11A	0.388761776478717	1.96406577596247	7.08344670848527	5.38439993357762e-07	9.06466568726332e-05	6.37459968852847
MSTRG.14244|ELOVL4	0.291687086008522	2.1638306583925	7.07787124440725	5.44876246902769e-07	9.06466568726332e-05	6.36382831023086
MSTRG.23864|H2-T24	-0.674929373467169	0.573302609867763	-7.07296262710863	5.50608238646959e-07	9.06466568726332e-05	6.31471516861863
MSTRG.22750|TFRC	0.343896991608369	6.43464128009933	7.07012855132604	5.53945930137731e-07	9.06466568726332e-05	6.26818023246981
MSTRG.15341|RAB36	-0.595865247906824	2.98617156471069	-7.05946803312468	5.66688450310599e-07	9.18569901248746e-05	6.31772318980022
MSTRG.20987|STC1	-0.369216352547288	1.67109179500036	-7.05026531936991	5.77930969076409e-07	9.28038309408492e-05	6.30020696943472
MSTRG.20733|HAUS4	0.300439179827601	0.465110038869512	7.00926457127766	6.30879067287223e-07	0.000100368186427121	6.19469057220144
MSTRG.5384|LOC108169008	0.346182759919132	0.172925814386444	6.99798988835896	6.46296657696091e-07	0.000101877698830589	6.14487608248824
MSTRG.19482|RNF144B	-0.725604228581432	0.509036099314205	-6.99260004624783	6.53803453840413e-07	0.000102124099489872	6.13653232892362
MSTRG.23708|WDR4	-0.212364492456188	4.27885421579093	-6.89940735359481	7.98781347172988e-07	0.000123645595559696	5.96195354271615
MSTRG.8495|DYNC1I1	0.217719568847582	6.62017352755785	6.87951285387886	8.33797903000785e-07	0.000127913531869281	5.87949288790225
MSTRG.445|HSPD1	-0.158132262099859	7.30116933795985	-6.86248302369639	8.65024993020703e-07	0.00013152972946975	5.83400464117311
MSTRG.3235|MGME1	-0.223811374177372	3.30236484181265	-6.84821071923983	8.92120879997911e-07	0.000133322986592699	5.88720437740669
MSTRG.536|ABI2	0.177671151423968	6.77377719978934	6.84809840662647	8.92337531030169e-07	0.000133322986592699	5.7971029885081
MSTRG.3407|TRP53INP2	-0.277496119467576	9.79227908495876	-6.82672072672687	9.34576212576124e-07	0.000138256550531986	5.72589259527855
MSTRG.17051|GIT1	0.285797706445416	7.15130375541838	6.82333535475051	9.41451310222463e-07	0.000138256550531986	5.73546994516822
MSTRG.24695|HBEGF	-0.236328187919926	2.00094957614139	-6.81101974375478	9.66903846170415e-07	0.00013980191744027	5.81145621277854
MSTRG.21711|LOC105245978	-0.373531083818823	0.66277053254533	-6.81037889768443	9.6824747848866e-07	0.00013980191744027	5.79205903020769
MSTRG.6622|MASP2	-0.400213610338244	1.61132212107472	-6.80641089871721	9.76609840749596e-07	0.000139834252364663	5.80107247327638
MSTRG.20537|LOC108168146	-0.556090272448169	1.00732001594725	-6.79804062384809	9.94494125283082e-07	0.000140246050844141	5.77753799317455
MSTRG.22794|ITGB5	-0.237227569538065	5.64050023338933	-6.79503951561277	1.00098811072264e-06	0.000140246050844141	5.70119204960603
MSTRG.21079	-0.358472973288886	0.0136958540884243	-6.79366679111704	1.00397300976774e-06	0.000140246050844141	5.73075796837428
MSTRG.26367	0.358731813086771	1.54206127616997	6.76302042439615	1.07304774056547e-06	0.000147700085255719	5.71249153470417
MSTRG.3076|ZC3H6	0.305641843723338	2.57715969712997	6.76238681922644	1.07452628663514e-06	0.000147700085255719	5.70628942299178
MSTRG.3797|COL20A1	-0.323714777775672	3.85535813012209	-6.75170114900515	1.099779609046e-06	0.000149971533671653	5.66674534108
MSTRG.2246|MRRF	-0.220343937748051	2.95747659600517	-6.74286568104168	1.12112062624529e-06	0.000151677910237375	5.66210133409433
MSTRG.3803|EEF1A2	-0.23115369147627	5.54188430669045	-6.73647574994663	1.13681953713979e-06	0.000151721678588	5.59423946696557
MSTRG.23230|SIRT5	0.299843530443105	0.725604424025915	6.73167878438661	1.14875312341586e-06	0.000151721678588	5.6260565393237
MSTRG.4981|PPP3CA	0.281362842671561	9.85237721547597	6.73102154727708	1.15039815286111e-06	0.000151721678588	5.51429625660794
MSTRG.9850|SPX	-0.403564135391845	2.2317006331441	-6.72726580964278	1.15984511015961e-06	0.000151721678588	5.63803503710361
MSTRG.18639|GM40462	-0.407540991446425	0.598883585028116	-6.72499504590298	1.16559548211012e-06	0.000151721678588	5.62107360865766
MSTRG.1411|ALDH9A1	-0.191040372443471	6.3545117506175	-6.71766016466022	1.1843709036389e-06	0.000153006472679125	5.52888009368179
MSTRG.16209|CNRIP1	0.184901442863964	4.85691965447218	6.70492580575757	1.21770900381404e-06	0.000156139373906962	5.54503438520248
MSTRG.19151|LARP4B	0.145509515283047	7.04949839273413	6.69492523608412	1.24456505685579e-06	0.000158400865236268	5.49272302775913
MSTRG.5011|GM15688	0.318171469817551	1.57953941049101	6.68910391182418	1.26047738337125e-06	0.000159246488243271	5.55416480520481
MSTRG.19949|SCAMP1	0.307772079643925	1.84624534179809	6.68269084721513	1.27824932879503e-06	0.000160312992462454	5.54503038424256
MSTRG.4660	-0.652961849789236	0.398831712705062	-6.66771714672572	1.32075366780806e-06	0.000164112838736924	5.48989971146143
MSTRG.7996|A930024E05RIK	0.474896348336707	3.08041939910676	6.6653343669047	1.32765013295497e-06	0.000164112838736924	5.49718726511871
MSTRG.25317|EHBP1L1	-0.354716027145585	3.42403174682968	-6.65694948071292	1.35221393412783e-06	0.000164994301865692	5.48123349792537
MSTRG.21089|TSC22D1	0.170051840661723	6.00432062595349	6.65635046707213	1.35398653026787e-06	0.000164994301865692	5.40001299324511
MSTRG.27694|CAMTA1	0.252510751164637	4.73465598118131	6.65163088189907	1.3680364293766e-06	0.000165532407954568	5.41756772073554
MSTRG.21916|SLC25A17	0.144040062008741	3.52463398577143	6.63634508597896	1.41457772820542e-06	0.000169966954727452	5.4367904687547
MSTRG.4000|ZFP639	0.143471734561393	4.67527992768569	6.63199595271316	1.42811461042297e-06	0.000170401841918662	5.40070209275703
MSTRG.5739|RRAGA	0.146501655836611	7.88088975351242	6.62457806781142	1.45151086601115e-06	0.000171165456828475	5.32662878863449
MSTRG.26929|CDKL5	0.239105433945754	5.30426433999083	6.62365860503336	1.45443817349303e-06	0.000171165456828475	5.3732195423058
MSTRG.24975|ST8SIA3	0.263547056476188	5.0410190215278	6.59742215883781	1.54057251337356e-06	0.000180068822617582	5.30340279270204
MSTRG.18352|IFRD1	0.256443174704389	4.25677239451678	6.5911937498292	1.5617789318709e-06	0.000181314091941931	5.30522243952517
MSTRG.12726|MT2	0.442203609776888	7.70073907087826	6.56924793466761	1.63891824891646e-06	0.000188992572838138	5.1769757444645
MSTRG.21847|CYTH4	-0.327440202159679	4.436801818454	-6.56453140799685	1.656001265307e-06	0.000189299140438983	5.23903146204982
MSTRG.7321|KCNIP4	0.352880252108857	2.14961410356809	6.5607155506153	1.66995580378372e-06	0.000189299140438983	5.28862099678613
MSTRG.17582|GFAP	-0.401579524990825	7.46948372936747	-6.55944507765267	1.67462864315711e-06	0.000189299140438983	5.15075136531285
MSTRG.188|OGFRL1	0.262842421692041	8.68440520477211	6.53730724665146	1.75824198665952e-06	0.000197451724279633	5.10264535118711
MSTRG.22550|PPM1F|TOP3B	-0.212629511037556	6.26901102319642	-6.52786468953134	1.79519839459458e-06	0.000199062576460594	5.11033153245735
MSTRG.5913|HSPB11	-0.228807776906782	6.02951458789887	-6.52772346034124	1.79575715000536e-06	0.000199062576460594	5.12926943974698
MSTRG.14302	0.50276815741148	0.464368570973075	6.51320138750489	1.85417528754488e-06	0.000202917023200339	5.1818305602826
MSTRG.2805|MPPED2	0.219299460823483	5.29486628502668	6.50943078617821	1.8696598636627e-06	0.000202917023200339	5.10983389502681
MSTRG.16854|KCNAB3	0.239683465213206	2.19730504464833	6.50763173033923	1.87709467312005e-06	0.000202917023200339	5.17710035732982
MSTRG.12123|PURG	0.395775904499021	0.828205149845755	6.50724002811034	1.87871744634936e-06	0.000202917023200339	5.17365118359331
MSTRG.25280|LOC108168419	0.360752479603107	2.06467501882634	6.50462750627965	1.88957768083193e-06	0.000202917023200339	5.17073535629794
MSTRG.7762|GM36027|PITPNB	0.150239265335423	5.60552981831997	6.48494482531933	1.97349727242962e-06	0.000210048130198559	5.02708456095414
MSTRG.10369|TYROBP	-0.23384314414954	0.229253331514438	-6.48141978438011	1.98892588136049e-06	0.000210048130198559	5.09851774771815
MSTRG.15653|HSP90B1	-0.229524675510403	5.75959501733441	-6.48057136502506	1.99265773614045e-06	0.000210048130198559	5.02091782176281
MSTRG.18723|NPC2	-0.262176807403345	8.36140282323548	-6.45969641990075	2.08677667463228e-06	0.000218628029411779	4.92859155272405
MSTRG.24768|LOC108168384	0.262207328768551	2.89445162933409	6.41203508049745	2.31914555034932e-06	0.000241500356643043	4.96446181660124
MSTRG.14684|ACAA1A	-0.206662595593715	6.02575843279896	-6.40657593013981	2.34740401540649e-06	0.000242970456582616	4.87228414914457
MSTRG.21796|LOC108168260	-0.230458142688906	1.82615121817095	-6.39444758117545	2.41145520622706e-06	0.000248105529062236	4.93766738196713
MSTRG.15220|PSAP	-0.171424629493903	6.6946085393647	-6.37305909495802	2.52881197839797e-06	0.000258631234600202	4.75303382053032
MSTRG.19719|4933433G19RIK	0.373106636108837	1.6150356575134	6.36688468567543	2.56376803758026e-06	0.000260654807229018	4.87893909547487
MSTRG.24613|GPR17	-0.516048309872726	3.05107341228523	-6.35190736419677	2.65063450219574e-06	0.000267808696090224	4.81763458176553
MSTRG.17548|RDM1	-0.353750250021621	0.913847981930795	-6.34854399076771	2.67055307528053e-06	0.000267808696090224	4.84026760906637
MSTRG.10625|SEC1	-0.436445693232075	0.270277043497158	-6.34680823253571	2.68089254612493e-06	0.000267808696090224	4.82317234529777
MSTRG.3359|POFUT1	-0.398217949876569	3.9037491700016	-6.33997119686403	2.72201981612145e-06	0.00027034534381849	4.78836168591853
MSTRG.24827|CCDC112|GM32288	0.352707583333945	2.70156860568916	6.33230012378811	2.76893481455549e-06	0.000273424356228117	4.78787298636188
MSTRG.23659|SLC26A8	0.394331943976606	1.17675984576039	6.3289625973714	2.78960454995902e-06	0.000273891345013691	4.79865455944744
MSTRG.27829|VARS2	-0.560713669642773	3.16656906872632	-6.32014064371273	2.84500497196742e-06	0.00027688850231472	4.76898166121295
MSTRG.4347|FCRLS	-0.558588055211863	1.09241087216917	-6.31898254817376	2.85236089568766e-06	0.00027688850231472	4.77689301359846
MSTRG.26082|KCND1	-0.181816468312187	3.03606731888875	-6.31456306481813	2.88061191366185e-06	0.000278059965733359	4.74513203672519
MSTRG.2189|LRSAM1	-0.201550032389754	4.5571544777836	-6.31171040111486	2.89899936891506e-06	0.000278271548361444	4.68259910297151
MSTRG.1718|CD34	0.341060642623862	2.13212979393656	6.29822303510242	2.98757775413225e-06	0.000285180894286113	4.72338254451228
MSTRG.21516|YWHAZ	0.193498468349827	6.48777193651696	6.27673792063231	3.13445007536888e-06	0.000297547630911536	4.5532985306526
MSTRG.27011|LOC107988026	0.286952693166231	2.8823108407858	6.27152738496223	3.17117112699305e-06	0.000299379463208761	4.65351581476903
MSTRG.6147|RSPO1	-0.43132782135801	1.37949661306169	-6.25891310776277	3.26190611640279e-06	0.000306262682470124	4.64949928967367
MSTRG.23194|HMGN1	-0.249285252199354	2.94099897783982	-6.25404315051064	3.29764373423936e-06	0.000307935405661417	4.62428466936664
MSTRG.19967|SV2C	-2.29531317852111	2.81563644525688	-6.25604827898864	3.34147905939601e-06	0.000310342125397526	4.61869725819976
MSTRG.16804|ELAC2	-0.20760918203507	3.31096347102349	-6.22791911912528	3.49631636906993e-06	0.00032199771961537	4.54054353946053
MSTRG.6142|POU3F1	0.496048421843531	6.20302213056107	6.22688142004978	3.5044566155322e-06	0.00032199771961537	4.45526584675663
MSTRG.14558|COL7A1|MIR711	-0.391624327778703	1.81804912404564	-6.21457258510983	3.60250747724643e-06	0.000329246188691745	4.55463863442541
MSTRG.18302|GPR22	0.409767524053717	4.41468265794549	6.20298555169818	3.69737623450273e-06	0.000336128669107015	4.44224507027731
MSTRG.24579|MOCOS	-0.375049647746725	0.858809499565496	-6.19711397492576	3.74642270665746e-06	0.000338794920767308	4.51714428649735
MSTRG.24849|TNFAIP8	-0.348875815135879	0.842722820906285	-6.18966723419121	3.80958669321914e-06	0.000342703238549169	4.50032681505729
MSTRG.9686|PIANP	0.184318585227105	5.16776304063423	6.18511578358715	3.84872849064521e-06	0.000344421108990969	4.39818772506449
MSTRG.8330|FSCN1	-0.128470741375363	6.32793578861514	-6.18215165617045	3.8744407491647e-06	0.000344925600788331	4.38504212336494
MSTRG.16934|WSCD1	-0.205491549145674	6.88898141377543	-6.16299210062615	4.04493790702325e-06	0.000356410047693705	4.30326688539958
MSTRG.26672|PGK1	-0.131340981288581	7.82064178052968	-6.16120879707244	4.06119302124473e-06	0.000356410047693705	4.31010023895761
MSTRG.5881|DAB1	0.228421448290513	4.12815420061125	6.16071874909052	4.06567159515575e-06	0.000356410047693705	4.36333103380477
MSTRG.22219|FAIM2	-0.132088570486632	9.21065952946669	-6.15142359046558	4.15158475292864e-06	0.000361413501390491	4.22773755234226
MSTRG.7918|AW549542|TBX3OS1	0.403021476582548	1.38939066880403	6.14838219294299	4.18009751221822e-06	0.000361413501390491	4.41155624202479
MSTRG.5822|DOCK7	-0.17917987317925	3.2349444668417	-6.147771087351	4.18585070286973e-06	0.000361413501390491	4.40159748128382
MSTRG.20508|TNNC1	-0.41863573476346	0.811894733073725	-6.14254217806998	4.23541035989667e-06	0.000363864104018723	4.40057569561618
MSTRG.10956|MIR9-3|MIR9-3HG	0.229911193557374	3.04723837581385	6.13363412116001	4.32122873563999e-06	0.000368745481385686	4.35020592128211
MSTRG.9216|MOGS	-0.166412959097298	4.52459055117778	-6.13220592749693	4.33515232452034e-06	0.000368745481385686	4.28517017110506
MSTRG.6378|MAN1C1	-0.238155135274064	3.97915884519073	-6.12196272994459	4.43636944026775e-06	0.000375496057747194	4.30583381723821
MSTRG.6815|CYP51	-0.243802095660233	2.20412666537252	-6.11790915905509	4.47708950460145e-06	0.000377085058176775	4.33785730829626
MSTRG.23286|GM1604A	-0.338222524097968	0.0614573881505057	-6.11256000683629	4.53141050354979e-06	0.000378903664025168	4.32601004682014
MSTRG.13893|UBL7	0.144683470348552	3.99356370104185	6.10981267932476	4.55957152675637e-06	0.000378903664025168	4.30871002954664
MSTRG.2184|PTRH1	-0.297881579564158	1.30849498762927	-6.10930075423337	4.56483869475089e-06	0.000378903664025168	4.32944067818789
MSTRG.349|DALIR	0.340140624357084	-0.105325936195556	6.10576686268193	4.60136897700506e-06	0.0003800996238601	4.30834081187755
MSTRG.25504|GM5512	-0.338315561437878	2.32119046839186	-6.09750292037358	4.68796680186054e-06	0.000385400218131903	4.28880986576005
MSTRG.4778|CLCC1	0.192646619998219	3.75299079283602	6.09271155206288	4.73893760188159e-06	0.000385555755214404	4.24008439186582
MSTRG.27595|HMGN1	-0.203808241400013	2.68234888457614	-6.0920600537597	4.74591193823734e-06	0.000385555755214404	4.27253196652183
MSTRG.15083|WASF1	0.152220018641324	7.12268887573218	6.08858357514303	4.78330585545956e-06	0.000385555755214404	4.15504706960124
MSTRG.2502|MTX2	0.209155154302611	3.72292227685477	6.08713330313274	4.79899435697232e-06	0.000385555755214404	4.22292691303998
MSTRG.28087|TREM2	-0.348132956297411	2.77435254276894	-6.08685081630725	4.80205631567236e-06	0.000385555755214404	4.2546801299954
MSTRG.14437|NUDT16	0.154902360833636	4.73995177565408	6.08034247200401	4.87315853016132e-06	0.00038944469704759	4.18143093958993
GENE5694|MYBL2	-0.344211961351171	1.28503721661973	-6.07451146605451	4.93777569488193e-06	0.000392781768469728	4.25240470742704
MSTRG.15571|GNA15	-0.30632447163472	0.238811776665363	-6.07009488839756	4.98730166817623e-06	0.000394286787020905	4.24464063872879
MSTRG.20034|AK6|TAF9	0.208928975916567	4.15034156381993	6.0687404873374	5.00259105869848e-06	0.000394286787020905	4.16138330542731
MSTRG.16838|TMEM107	-0.259985712763297	0.680372375016362	-6.06349019151571	5.06231462549303e-06	0.000397148642637726	4.23110034321377
MSTRG.4185	0.325756629339134	1.08045969446384	6.06150121483212	5.08512986732044e-06	0.000397148642637726	4.2252686473324
MSTRG.1073|DYRK3	0.355442044851922	2.57590605064123	6.05771040019252	5.12890547124424e-06	0.000398116561667978	4.19978110597007
MSTRG.5161|RAB2A	0.2034892691262	9.15944527495061	6.05574218402065	5.15178591731145e-06	0.000398116561667978	4.00292684642414
MSTRG.6422|HSPG2	-0.244476528494943	3.41423373577488	-6.05443540147933	5.16703487672908e-06	0.000398116561667978	4.17366165591863
MSTRG.2230|TTLL11	0.433674637144687	1.73834700176944	6.05015403735139	5.21731872854605e-06	0.000398780801361807	4.19352628330919
MSTRG.6115|HPCAL4	-0.324213969332424	5.76564950727384	-6.04621154843229	5.26406526180107e-06	0.000398780801361807	4.06323580941319
MSTRG.22330|PPP1R1A	0.189275125566549	7.2111609553388	6.04574021642575	5.26968249932036e-06	0.000398780801361807	4.06274839753308
MSTRG.17555|MEOX1	-0.415152356825619	0.531031972104823	-6.04424554107334	5.28753631873495e-06	0.000398780801361807	4.18977684260371
MSTRG.25050|TCF4	0.213916819645928	9.08314563102937	6.04389754901256	5.29170193868536e-06	0.000398780801361807	3.98995843932175
MSTRG.25827|COX15	0.179481968398602	4.47848491227858	6.03084861673259	5.45035098939484e-06	0.00040894292882001	4.07348760588037
MSTRG.25540|1500015L24RIK|ALDH1A1|E030003E18RIK	-0.391221495971191	6.09275532700277	-6.0196026821568	5.59097943973605e-06	0.00041647723507131	4.01170102747322
MSTRG.2188|FAM129B	-0.309305272259786	2.61666344015781	-6.01895065990043	5.59924579801377e-06	0.00041647723507131	4.10684707684351
MSTRG.13483|DPY19L1	-0.244354097284823	1.17839376934871	-6.00885607116805	5.72883211871681e-06	0.000423640710640586	4.11342432314551
MSTRG.2357|GM38481	-0.255007409954418	2.18036030167948	-6.00762332815458	5.74486588169343e-06	0.000423640710640586	4.09993998133813
MSTRG.7658|GBP4	-0.659411312906257	0.812094525710754	-5.99609798819508	5.89700957462443e-06	0.000433001788509389	4.08631864244713
MSTRG.17451|RARA	0.27654669639341	2.80948712813593	5.98745724014617	6.01377223592612e-06	0.000438945387087283	4.03551388434535
MSTRG.13779|CRYAB	-0.483735266076851	6.71734996148188	-5.98540749866494	6.0418156983844e-06	0.000438945387087283	3.90767638716358
MSTRG.19802|TPPP	-0.233896576384097	5.86270266838813	-5.98447664041571	6.05459531717414e-06	0.000438945387087283	3.97345868047355
MSTRG.10110|SGSM1	0.28078061142786	1.49465939680799	5.97681085363642	6.16089447757865e-06	0.000444488846414113	4.0423207611204
MSTRG.22041|FAM19A5	0.192904223842001	8.31880145136676	5.97427051273618	6.19654001645391e-06	0.000444488846414113	3.83946011611857
MSTRG.19210|GM31450	0.398876273683844	2.91571608403431	5.97340963930851	6.20866739258451e-06	0.000444488846414113	3.9919447436208
MSTRG.15868|YEATS4	0.135251281586273	3.25240266882674	5.94881777841877	6.56554274409472e-06	0.000466379419076838	3.94250378673095
MSTRG.8993|PYURF	-0.178879971120785	7.44965850657605	-5.94764989202494	6.583003588775e-06	0.000466379419076838	3.80595227110037
MSTRG.6891	0.322659254036708	5.11312825199396	5.94679148677352	6.59586770083061e-06	0.000466379419076838	3.85720764037068
MSTRG.6343|SFN	-0.247943085144178	1.50442099932711	-5.92736088763168	6.89403183774543e-06	0.000483720241684006	3.93729224147252
MSTRG.8146|EIF4H	-0.227335783018968	9.00664905269362	-5.9271451008215	6.89741934655928e-06	0.000483720241684006	3.73590779405565
MSTRG.20510|STAB1	-0.252308733781103	3.5452295100042	-5.92378748708887	6.95034824564231e-06	0.000485450746165147	3.87486194773532
MSTRG.20794|DHRS1	-0.370953243455202	5.52390651883258	-5.91596481523597	7.07527975031444e-06	0.000492175937934829	3.8068702132631
MSTRG.9609|NINJ2	-0.611830906116671	0.962817272496966	-5.91128786574006	7.15106656237249e-06	0.000492507471722675	3.902464032285
MSTRG.4184	0.260107697400172	0.389402126782102	5.91054229933579	7.16322440525074e-06	0.000492507471722675	3.89920978760011
MSTRG.19871|MBLAC2	0.193185429504046	3.35167801847612	5.91036993223043	7.16603817545505e-06	0.000492507471722675	3.84157083923058
MSTRG.10258|AKT2	-0.315895306834668	3.07282277824121	-5.89489812350209	7.42326134806181e-06	0.000507166112585436	3.81313569445995
MSTRG.8567	0.319008874225103	1.45880704178547	5.89400718619887	7.43835760514083e-06	0.000507166112585436	3.86280798608324
MSTRG.27906|PRKCG	0.234008048542872	8.17141019442275	5.88459986704849	7.59968478232742e-06	0.000516117723043279	3.63579518155396
MSTRG.21663|EFR3A	0.171696019515747	4.44562091710875	5.8769260220021	7.73392942430713e-06	0.000521193642320839	3.73269568468661
MSTRG.4814|PLPPR4	0.228924063775437	7.19056760090333	5.87677544774138	7.73658763837986e-06	0.000521193642320839	3.6452067017039
MSTRG.20853|PHF11C|SETDB2|SETDB2-PHF11C	0.22859108340546	1.08659901884167	5.87514521525526	7.76542733291438e-06	0.000521193642320839	3.82537995321268
MSTRG.18110|PDIA6	-0.31072723311599	5.42364723932044	-5.86763325356054	7.89974376456305e-06	0.000528145515030048	3.66124322896274
MSTRG.618|ARPC2	0.217050386353278	8.08745504996328	5.8477348057635	8.26712239793443e-06	0.000550564717214378	3.55514954316145
MSTRG.22771|HACD2	0.149604009257561	5.75600791123639	5.8422005146157	8.37236949040334e-06	0.000555421052448302	3.63658024288618
MSTRG.15807|SYT1	0.207040106277276	5.88249716888687	5.82562584632443	8.69583525508728e-06	0.000574660928280422	3.56455781996686
MSTRG.23317|PDE10A	-0.644546889408825	1.67608194812772	-5.82096940187578	8.78898527020575e-06	0.000576843354026315	3.69106597647297
MSTRG.9712|NTF3	0.302772627073963	3.67761209713183	5.82062053698656	8.79600504917323e-06	0.000576843354026315	3.64950756972211
MSTRG.23975|PEX6	-0.327231751012248	4.31672668386341	-5.80872609141566	9.03879923084845e-06	0.000590511971043491	3.56527486426453
MSTRG.4146|PFN2	0.174820872304562	7.87596383089959	5.80364273366334	9.1446397961647e-06	0.000595163640067053	3.46813089147904
MSTRG.3814|LIME1|SLC2A4RG-PS|ZGPAT	-0.192093616893586	6.49124349235237	-5.8013246992954	9.19332282885444e-06	0.000596074237152366	3.52503813280854
MSTRG.1516|SDCCAG8	-0.185974300517949	2.82699018059306	-5.79643493674397	9.29688662320261e-06	0.000599772549393038	3.61406225015547
MSTRG.17940|ARL16	0.14803424596516	4.41187216527322	5.79534297126885	9.32017638737872e-06	0.000599772549393038	3.55521294790923
MSTRG.24569|INO80C	0.112131403116745	5.13805288813287	5.7921293248456	9.38906419439387e-06	0.000601951123089834	3.53130587925194
MSTRG.9981|ISOC2A	-0.17638122797177	3.71003681789737	-5.78454718603226	9.5536625939253e-06	0.000610226879884106	3.54943279217319
MSTRG.6176|TRAPPC3	0.145770579227687	6.353477564791	5.78084098658177	9.6351883071889e-06	0.000613154835163406	3.4491013384057
MSTRG.14752|1110059G10RIK	0.266669724529311	1.33525579062875	5.77599707012807	9.74281231745853e-06	0.000617715871729049	3.60007692420282
MSTRG.24672|UBE2D2A	0.382594559928807	0.597509512726567	5.77286608985757	9.81302983948836e-06	0.000619880436404739	3.60001741997659
MSTRG.14791|PPP1R14C	0.220886702566697	5.39431239295855	5.77112030095159	9.85240620441531e-06	0.00062008807107789	3.45309129478652
GENE34167|SH2D4B	-0.554662286024468	0.330808835714699	-5.76812740180942	9.92028685546634e-06	0.00062105897302214	3.59368019606252
MSTRG.9190|SFXN5	-0.316300811171751	6.93101908981355	-5.76725669818063	9.94012440816486e-06	0.00062105897302214	3.3806253372877
MSTRG.17751|BTBD17	-0.373856394675957	0.214186602519149	-5.76284781007916	1.00411970509236e-05	0.000624173362316326	3.58140881211042
MSTRG.5600|FRRS1L	0.228544858676161	6.57005012962214	5.76063977293993	1.00922093452563e-05	0.000624173362316326	3.41189318627112
MSTRG.21225|GPC6	-0.313854536612801	3.60068545950238	-5.76017222917732	1.0103044901719e-05	0.000624173362316326	3.48711267130406
MSTRG.370|BIVM	0.322284636761708	0.69599543744114	5.75750043152163	1.01651933281324e-05	0.000624173362316326	3.56732156930611
MSTRG.25420|9830166K06RIK	0.496292898804766	7.16839124570115	5.75694261939393	1.01782176996683e-05	0.000624173362316326	3.36888122130734
MSTRG.21985|PACSIN2	-0.339067384407396	3.75367830561383	-5.75567266003247	1.02079335822889e-05	0.000624173362316326	3.47307464289499
MSTRG.249|IMP4	-0.190891245578943	2.31677647451508	-5.74154338969524	1.05445800097592e-05	0.000642471538041428	3.51254811423972
MSTRG.18046|RHOB	0.189336977122671	7.8874244998535	5.73417175062984	1.07246940966999e-05	0.00065113672780741	3.3036368380779
MSTRG.13174|COG2	0.261249772357033	4.67872075001952	5.7284928769413	1.08655868120255e-05	0.000657368002127543	3.40114924900347
MSTRG.13105|PIEZO1	-0.356301732361705	1.07792910275395	-5.72208417760348	1.10268566837808e-05	0.000664448732499091	3.48608538215697
MSTRG.24677|UBE2D2A	0.124482579366914	6.41511314499345	5.72078028019234	1.10599660979362e-05	0.000664448732499091	3.31476747979277
MSTRG.20383|GNG2	0.229342838343006	6.93137592852983	5.71497552430992	1.12085996486307e-05	0.000669263641723815	3.2699186159512
MSTRG.12761|MMP15	-0.40259318236721	3.29102752347557	-5.71461047613846	1.12180147140297e-05	0.000669263641723815	3.39580913851503
MSTRG.23626|LEMD2	-0.17608130866785	4.76071174478621	-5.70514288335733	1.14650349491401e-05	0.000681634015557529	3.34966692914513
MSTRG.2534|ZFP385B	0.287668608231085	4.492542850804	5.70062216521549	1.15849361279733e-05	0.000682813228291519	3.33919298596459
MSTRG.19209	0.40048632246671	3.2086424167951	5.7005398898535	1.15871300964551e-05	0.000682813228291519	3.40562103680018
MSTRG.21041|RB1	0.22310873449019	4.06857337608441	5.69917604184814	1.16235605037153e-05	0.000682813228291519	3.33008841576773
MSTRG.24862|CD63-PS	-0.295015526188463	0.786965025079393	-5.69841912211535	1.1643829349867e-05	0.000682813228291519	3.43774357795698
MSTRG.10252|HIPK4	-0.282852522440129	6.30702427555998	-5.69642106680294	1.16975067834738e-05	0.000683627760386555	3.2419755754669
MSTRG.14590|MIR8107|NBEAL2|NRADD	-0.263622777204346	1.9328381689328	-5.68259628767745	1.20758887885974e-05	0.000703348885307392	3.38889428429048
MSTRG.5961|EPS15	0.210567724330727	5.20180682608648	5.6736660991084	1.23269212969272e-05	0.000715544465283121	3.28315267090295
MSTRG.6691|NOL9	-0.108461167135964	4.72092575286932	-5.6654957945446	1.25612541755588e-05	0.000726691815637884	3.28024834703417
MSTRG.4599|ITGA10	-0.510114960514554	3.8224578222149	-5.65496371644102	1.28700426941477e-05	0.000742057293861899	3.25629468913911
MSTRG.11001|FAM103A1	0.192516108154193	2.40504204574404	5.65174675148619	1.29658953559165e-05	0.000745083658880792	3.30269251239705
MSTRG.9906|CCDC91	-0.13430816431643	5.75787420777552	-5.6315836772078	1.35834821769716e-05	0.000777399456105226	3.1501282658604
MSTRG.7875|CCDC64	-0.144932302191004	5.67881714733023	-5.62985915204828	1.36376766587756e-05	0.000777399456105226	3.12328147346
MSTRG.21040|ITM2B	0.148224295545643	9.04311446250527	5.62902442651163	1.3663987646594e-05	0.000777399456105226	3.06092554342545
MSTRG.2671|1700029I15RIK|PEX16	-0.165844254339844	2.50081326226989	-5.6261902405215	1.37537094518271e-05	0.000779921570301298	3.24948049176626
MSTRG.4320|TRIM2	0.136892862215738	7.69933162759723	5.6162643731567	1.40726949342883e-05	0.00079308491277213	3.0702271838218
MSTRG.26467|GM8822	0.24967537827352	2.99525630290946	5.61609640564488	1.40781572806134e-05	0.00079308491277213	3.20094825146582
MSTRG.16286|LOC108167951;PARTIAL=TRUE	0.292333694634324	0.893303189019763	5.61151865622871	1.42278618833167e-05	0.000798000859151463	3.25075926472685
MSTRG.16794|MAP2K4	0.170993319399592	4.62148464097807	5.6096272244251	1.4290189548837e-05	0.000798000859151463	3.15604002483925
MSTRG.11873|FAM155A	0.346636687589306	7.05133391707979	5.60841160027386	1.43303944118695e-05	0.000798000859151463	3.06922796145786
MSTRG.22346|DNASE1	-0.280821980454604	4.43264620587321	-5.60718441324613	1.43710986493245e-05	0.000798000859151463	3.11634262809526
MSTRG.18166|ASAP2	0.233605214699283	5.59372196101662	5.60376725037095	1.44850636522972e-05	0.000798000859151463	3.08637234274387
MSTRG.21839|TST	-0.19956549851486	4.15166959406734	-5.60295193357731	1.45123909370508e-05	0.000798000859151463	3.12929511989196
MSTRG.25154|CTDP1	0.136070685820283	2.25471585892134	5.60284963596307	1.45158233933557e-05	0.000798000859151463	3.22251788256265
MSTRG.7068	-0.338683949343768	2.44963744450915	-5.60221985898337	1.45369729318128e-05	0.000798000859151463	3.18296015011954
MSTRG.20692|PNP2	-0.334488929849895	0.760258860430261	-5.60028328555878	1.46022050553024e-05	0.000799028940319129	3.21858706080628
MSTRG.19323|NRSN1	-0.244150428701423	7.65260099927005	-5.5987585933348	1.46537731002765e-05	0.00079930517272683	3.02652697688385
MSTRG.23962|CRIP3	-0.439624574300357	4.98435452726626	-5.59352165706471	1.48323143071795e-05	0.000806483621601134	3.06911131449541
MSTRG.13826|IDH3A	0.16543495441208	7.44937241291136	5.58360734501435	1.51764152358663e-05	0.000822590430860107	2.95403341831288
MSTRG.7912|GM30466	-0.430206110133554	1.80239693057536	-5.58077682901098	1.52761403223987e-05	0.000823265866201307	3.15464684223839
MSTRG.15763|DUSP6	0.437898986251944	2.0648619899991	5.58053459827969	1.52847055824827e-05	0.000823265866201307	3.14365560841805
MSTRG.21744|LOC108168243	-0.298023835479676	2.97082163211763	-5.57285366065894	1.55588559342839e-05	0.000833280554017545	3.09851920995877
MSTRG.5297|UBE2J1	0.145951669538374	6.24499974946699	5.5726100553831	1.55676322802719e-05	0.000833280554017545	2.97247703081862
MSTRG.17366|COPZ2	-0.173655995826281	1.53257011554216	-5.56874511238659	1.57075510698373e-05	0.000835937816882611	3.14591542282864
MSTRG.24823|GM31907|GM32139	0.283892322870437	1.50752072365245	5.5685518783049	1.5714580075258e-05	0.000835937816882611	3.14034384809951
MSTRG.8639|STRIP2	0.495868230278621	2.1646722357198	5.56376986558522	1.58895534170105e-05	0.000842636749416897	3.12036214783407
MSTRG.17272|SRSF1	0.988509981839686	3.3176645625236	5.56270916942638	1.59957477704359e-05	0.00084565827135886	3.06807096526193
MSTRG.16260|XPO1	-0.231477474392812	1.85168329046758	-5.55809951928237	1.60996054274845e-05	0.000848538099555334	3.11435445426351
MSTRG.27658|GM12966	0.155853889585628	3.57709086580643	5.53579863603615	1.69535355790241e-05	0.000888128457565506	3.03430672600463
MSTRG.19303|HIST1H2BC	-0.290059195396261	3.82540574145738	-5.53525686196484	1.69748453950632e-05	0.000888128457565506	2.98464263365495
MSTRG.23258|LOC102640250	0.228009796533572	0.61009959549738	5.53447021873161	1.70058353241213e-05	0.000888128457565506	3.08092492197014
MSTRG.15690|N-TWCCA2|TMPO	0.177964347613164	2.49921763806865	5.52852465867874	1.7241933053722e-05	0.000897533875840844	3.02828546770576
MSTRG.7684|BRDT|EPHX4	0.134566675572843	5.42074999668428	5.5273143086494	1.72904034980398e-05	0.000897533875840844	2.91425095794299
MSTRG.24872|GM5507	0.252580775112193	2.14638649566247	5.52440547031833	1.7407461026247e-05	0.000900888540219806	3.03070922316289
MSTRG.19453|RANBP9	-0.551138418695756	4.32163179425904	-5.51914854441761	1.76210618035899e-05	0.000907517140241296	2.96388053845349
MSTRG.10515|KLK6	-0.96605822568254	0.122287780694595	-5.51865680645902	1.76411782586773e-05	0.000907517140241296	3.05079674869533
MSTRG.14197|EEF1A1	-0.12782292880742	8.1836210012406	-5.5164989967756	1.77297287233248e-05	0.000909330137404113	2.84653484026768
MSTRG.793|GM38421|UGT1A1|UGT1A10|UGT1A2|UGT1A5|UGT1A6A|UGT1A6B|UGT1A7C|UGT1A9	0.502462302228814	1.18833014974502	5.51522389792213	1.77822678482006e-05	0.000909330137404113	3.01890133385627
MSTRG.20800|IPO4|TM9SF1	-0.206923602617519	3.91716730582127	-5.51253016882425	1.78937820516062e-05	0.000911768812016196	2.9265041505618
MSTRG.26419|PLXNA3	-0.358928367219497	4.47833565280649	-5.5110394585747	1.79557998712765e-05	0.000911768812016196	2.89391796204933
MSTRG.5855|INSL5	-0.414201587963094	1.53667203245813	-5.51023992194488	1.79891530248801e-05	0.000911768812016196	3.01138349768718
MSTRG.12967|ZNRF1	-0.189301006016412	4.06536883763068	-5.49778437393195	1.85169672796867e-05	0.000935760387645817	2.88957077493595
MSTRG.22748|TCTEX1D2	0.249041099741153	2.13920178079251	5.49474505457062	1.86481374570063e-05	0.000939625506704642	2.95863456826572
MSTRG.28000|RASGRP2	-0.266601506048037	3.18757692162673	-5.49130552000575	1.87977216538053e-05	0.000944393138759304	2.9202765050672
MSTRG.24152|VAPA	0.149900956580905	6.12340955139917	5.4804216279209	1.92791567708227e-05	0.000965756477073691	2.77057912929853
MSTRG.15464|R3HDM4	0.13719926971593	6.07619512350384	5.47857989842697	1.9361856657932e-05	0.00096707971249008	2.76197459097634
MSTRG.13822	0.272564159729712	2.65374048890549	5.47685798385085	1.9439503101653e-05	0.000968143600848122	2.89826569968051
MSTRG.25049|MBD2	0.118039929104414	6.54495666653078	5.47106209066584	1.97031947313249e-05	0.000978440149923771	2.74657920667575
MSTRG.16071|EIF4ENIF1	0.160863732976571	2.6789699326705	5.4678102189257	1.98527344718172e-05	0.000983025025056956	2.88283849765365
MSTRG.21725|LYNX1	-0.24179329210761	7.03618651169406	-5.46201900164653	2.01219147924331e-05	0.000991811347262648	2.69589492588235
MSTRG.11795|MRGPRE	-0.284306297482564	2.1182067470935	-5.46132030782065	2.01546407967368e-05	0.000991811347262648	2.88889438699319
MSTRG.11634|OAT	-0.134473748550872	5.965931483761	-5.4602824966182	2.02033506892054e-05	0.000991811347262648	2.71824842358165
MSTRG.15838|TBC1D15	0.918093785799479	2.01356540319289	5.45753966505594	2.03326636936951e-05	0.000995315748105611	2.8897755812266
MSTRG.24995|CCBE1	0.228151370308799	5.07287403683571	5.4550342732329	2.04515185235522e-05	0.000996645145836678	2.77495785830765
MSTRG.19378|GM6129	0.197533006717529	1.66073622522814	5.45452359603718	2.04758314794755e-05	0.000996645145836678	2.89050473427078
MSTRG.11604|PLPP4	-0.290095312527438	1.4169337294699	-5.45183647696345	2.06042486743747e-05	0.00100006271390708	2.8828276472402
MSTRG.1981|GM35476|TRAF2	-0.551327592035245	1.48942529514201	-5.44344563468772	2.10105470297994e-05	0.0010158515919656	2.86737302220029
MSTRG.18928|VRK1	0.160059352095558	5.1783919525869	5.44268472786645	2.10477922674749e-05	0.0010158515919656	2.71875911502931
MSTRG.24121|GPR108	-0.144234470339519	3.14731284062326	-5.44056977509214	2.11516693165766e-05	0.00101800555237373	2.80720640039645
MSTRG.23742|GM41572	-0.212434470545721	2.75683929910178	-5.43909905147323	2.12242121002043e-05	0.00101864360979249	2.8250407326759
MSTRG.7852|RNF10	-0.144408404798612	6.8024959456784	-5.43766298345725	2.12952898165431e-05	0.00101920799339232	2.64434736358421
MSTRG.6760|MIB2|MMP23	-0.173335056240079	6.42261317538006	-5.42955668577978	2.17010756000271e-05	0.00103407642731761	2.63880764297868
MSTRG.8489|PON2	-0.20757914493822	3.43713754105991	-5.42842720546334	2.17582364325949e-05	0.00103407642731761	2.78361433921763
MSTRG.12178|MICU3	0.151519129544162	4.53300757805441	5.42786981396968	2.17865013787089e-05	0.00103407642731761	2.69849876221659
MSTRG.20981|DOCK5	-0.313438689475054	0.0942817317354789	-5.42435545927377	2.19655743436212e-05	0.00103970385226474	2.84455961808223
MSTRG.27051|TRNH	-0.498819918622733	2.01323187676727	-5.42199219483497	2.20868352967008e-05	0.00104227028572106	2.80507930571694
MSTRG.7782|HPS4	-0.202822356538829	2.82136575777977	-5.42093858876023	2.21411159520537e-05	0.00104227028572106	2.77494657398691
MSTRG.23608|BNIP1|CREBRF	0.173799819906377	5.20157909410433	5.41742609455879	2.23230583211657e-05	0.00104796390184227	2.67460977926945
MSTRG.22851	0.340644826402744	5.04095457188192	5.41145708781298	2.26357407843741e-05	0.00105890309546517	2.63589013364472
MSTRG.18460|FBXO33	0.158400860677588	4.44739594186311	5.41063155199016	2.26793353003832e-05	0.00105890309546517	2.66244510020725
MSTRG.16210|PPP3R1	0.278340293033095	7.24818520580102	5.40565468229408	2.2943967243877e-05	0.00106835567800622	2.54457920157886
MSTRG.17100|SPAG5	-0.515785158257321	0.870319775373179	-5.40397924049164	2.30337594378183e-05	0.00106963798556917	2.78115690406665
MSTRG.15314|UBE2D1	0.180809837480449	3.31311479082408	5.39635998247953	2.34466304034496e-05	0.00108587602046381	2.68284762578583
GENE28251|SLFN5	-0.318984086190187	0.414777553056919	-5.39388774114846	2.35822070864833e-05	0.0010892190380644	2.77015149936976
MSTRG.3412|ACSS2	-0.234381394746055	3.64555335615569	-5.38890649556764	2.38578035216503e-05	0.0010987582312733	2.64248731144792
MSTRG.20430|PPIF	0.172581717307138	2.57142201521099	5.38752040489606	2.39350725254726e-05	0.0010987582312733	2.69813213578009
MSTRG.10145|APOC1	0.4050763135217	0.176603754849327	5.38604135079132	2.40178046080981e-05	0.0010987582312733	2.75587916042998
MSTRG.6707|TPRGL	0.149800444550204	10.2679174577039	5.38556469126734	2.40445288650193e-05	0.0010987582312733	2.45502023558488
MSTRG.10931|MFGE8	-0.363583855239199	5.84591267057475	-5.37019688384699	2.49225368258536e-05	0.00113585949003134	2.50568731853368
MSTRG.2944|PLA2G4E	0.254330486161938	2.62061961293308	5.36898473292498	2.49931628715177e-05	0.00113606487951962	2.67237999621525
MSTRG.23964|KLC4	-0.231140518678748	5.19277688578565	-5.36293384667717	2.53487737797291e-05	0.00114670406182239	2.51940667506627
MSTRG.9372|FAM19A1	0.230370848658523	3.16045488686675	5.36273241920226	2.53606997725823e-05	0.00114670406182239	2.62420222134388
MSTRG.1812|PRKCQ	-0.279983788652179	1.34389748606761	-5.35278336309143	2.59569133653631e-05	0.00117058185155819	2.65916387009503
MSTRG.10740|GABRB3	0.176387014062497	4.9023391196205	5.34970370396617	2.61443405438279e-05	0.00117594779901584	2.52426448565638
MSTRG.23418	0.202509615041679	5.05047420161477	5.34704362573466	2.63073394059518e-05	0.00117977956507552	2.47824939856909
MSTRG.15760|ATP2B1	0.348811832668878	7.15761230518662	5.3460764806421	2.63668579320802e-05	0.00117977956507552	2.40771831354364
MSTRG.17525|DUSP3	0.136718187587928	5.46491118024926	5.33873174055579	2.68233468867946e-05	0.00119708765249066	2.48320324495729
MSTRG.15258|KIF1BP	0.199576557180713	9.08817057612829	5.33357375437235	2.71487201653846e-05	0.00120846971471927	2.35242171767419
MSTRG.26439|MPP1	0.19965046945592	2.53740113210487	5.32802003390652	2.75035447421772e-05	0.00121694735212073	2.56863540464084
MSTRG.5679|MEGF9	0.218399061991276	5.89518293653173	5.32778768514048	2.75184917056999e-05	0.00121694735212073	2.43330783552538
MSTRG.23804|C4A|C4B	0.273247042666418	3.51142467155193	5.32727263806391	2.75516540551137e-05	0.00121694735212073	2.5383233458734
MSTRG.25331|DPF2	-0.994936337809807	4.15546806080569	-5.3278092226221	2.77450907092136e-05	0.00122234909888643	2.51098832147991
MSTRG.20081|SREK1IP1	0.309731895850982	4.18118023713215	5.32123315057999	2.79435630459506e-05	0.00122688375223651	2.4648479592744
MSTRG.16652|GM12251	0.256547530958266	2.76094271015496	5.32051057998351	2.79908294073281e-05	0.00122688375223651	2.54527163268914
MSTRG.14072|GTF2A2	0.144993261359304	0.972186237368735	5.31538684126457	2.83283338978574e-05	0.00123851764130531	2.59463418120606
MSTRG.25628|PLPP6	0.238982006448313	4.93954996465638	5.31132770462857	2.85986464374665e-05	0.00124688957049208	2.41015807571702
MSTRG.24686	0.496135445547188	0.338860848620472	5.30954573451197	2.87181408315004e-05	0.00124688957049208	2.59094880871774
MSTRG.24965|HTR4	0.26406023108539	0.00277797588335196	5.30925727710555	2.87375317142862e-05	0.00124688957049208	2.58942839982914
MSTRG.7927|SDS	0.997968142896088	0.697331855525808	5.3075594720272	2.88519326734637e-05	0.00124870001812457	2.57682078962156
MSTRG.1993|NACC2	-0.241722391182174	6.12342971190624	-5.30211991457562	2.922158544893e-05	0.00126151098548333	2.3527950814258
MSTRG.1824|PTER	1.42115772973641	0.791403854042506	5.3050310255952	2.92947784430129e-05	0.00126151098548333	2.56490421150944
MSTRG.23727|CYP4F15	0.330086934276269	2.33267773141905	5.29773529947021	2.95230489131453e-05	0.00126816256606416	2.49539800096425
MSTRG.7344|SOD3	-0.314955469327584	2.18107206507111	-5.28561973651849	3.03725879924156e-05	0.00130009111468237	2.48805282683771
GENE47853|LTA	0.383473230060268	1.61344806849451	5.28498628080195	3.04176829299449e-05	0.00130009111468237	2.50948268255331
MSTRG.1486|ATP1A2|GM39704	-0.186014548336407	5.01657958559907	-5.28083726746717	3.07147327605194e-05	0.00130952987169043	2.36003487810078
MSTRG.4328|FBXW7	0.171420367856025	7.56521186005717	5.2791852853899	3.08338257014805e-05	0.00131135344852188	2.25242884988634
MSTRG.1655|KCNK2	0.242789799609851	3.21219111278907	5.27569183189427	3.10872193792395e-05	0.00131860261658373	2.40385463524204
MSTRG.22205|4930578M01RIK	-0.352749879673363	2.23525321242714	-5.27472443453545	3.11577617467695e-05	0.00131860261658373	2.48007313006085
MSTRG.18722|ABCD4	-0.162395647221617	7.42264001933051	-5.26964421593776	3.1530888084737e-05	0.00133111478887457	2.25358851055335
MSTRG.12331|MSMO1	-0.235947068471434	4.4325070802309	-5.264838225553	3.18880510979751e-05	0.00134289336756227	2.32941476730653
MSTRG.15542|EEF2	-0.225119380339103	6.97300947676031	-5.25771764699893	3.24247956607355e-05	0.00136215853066689	2.21299914485755
MSTRG.5696|LURAP1L	0.320031845959452	5.48401859721675	5.25598665163873	3.25566578027611e-05	0.00136436218138303	2.27436375670006
MSTRG.2695|HSD17B12	-0.130613163162609	8.93787302048508	-5.25135730796946	3.29119899974556e-05	0.00137589735312964	2.17976195152201
MSTRG.17976	-0.208150444194497	3.31458719356669	-5.2485756425644	3.31273927536243e-05	0.00137750401510157	2.33960347524216
MSTRG.15187|SERINC1	0.18299892829712	7.99811010031568	5.24810549849274	3.31639403112677e-05	0.00137750401510157	2.16145910535488
GENE25575|MISP	-0.60852276031519	-0.0948324979284116	-5.24775856651058	3.31909359941829e-05	0.00137750401510157	2.4525236154119
MSTRG.9970|SUV420H2	-0.30512264586879	3.63569448260209	-5.2449845578751	3.34075930226031e-05	0.00138315485135992	2.30925901572235
MSTRG.22581|RANBP1	0.2286707080821	3.90807091075563	5.24254438627791	3.35993636862202e-05	0.00138555888557155	2.29600161665862
MSTRG.7324|KCNIP4	0.267651508536982	6.74261181310844	5.24045193767563	3.37646972625321e-05	0.00138555888557155	2.23657027412273
MSTRG.477|CBX3-PS7	0.142312222936284	2.9686082054363	5.24038841082331	3.37697297004751e-05	0.00138555888557155	2.35225091406846
MSTRG.20394|PPP3CB	0.17944457030375	8.64611173260591	5.24015509839662	3.37882186622327e-05	0.00138555888557155	2.16550112282061
MSTRG.24833|CDO1	0.219823665881954	2.958131850429	5.23337780425453	3.43297985812944e-05	0.00140124600413128	2.33019890035411
MSTRG.13759|HTR3A	0.237861679012943	3.06503005462769	5.23297601435947	3.43621814090042e-05	0.00140124600413128	2.33745170144425
MSTRG.15081|CDC40	0.238183626074764	2.3524629576379	5.23231624299472	3.44154239170877e-05	0.00140124600413128	2.3677193054019
MSTRG.14169|GNB5|MYO5C	0.151895713863882	6.07316198746895	5.22625667954905	3.49083558155989e-05	0.00141795595655702	2.18193703655569
MSTRG.24024	0.193952654482352	1.12414507610893	5.22046332047928	3.53863355169075e-05	0.00143398117181959	2.38276406103931
MSTRG.15558|GIPC3	0.329453437811151	0.133399774211539	5.21450127690743	3.58851723655945e-05	0.00145077419196622	2.38055573766157
MSTRG.22202|TUBA1A|TUBA1B	-0.145996940618212	7.33114023653737	-5.21129944271277	3.61560063065336e-05	0.00145721121068122	2.12793224262912
MSTRG.26527|MIR1906-2	-0.373572913155295	5.64052955855221	-5.2106168356007	3.6214013907629e-05	0.00145721121068122	2.18129299068102
MSTRG.3466	-0.439590830349847	0.0548822669181212	-5.20786441395211	3.64488733871886e-05	0.00146323491247354	2.36204036879067
MSTRG.25838|PKD2L1	-0.417267759086602	0.395486773451714	-5.19648808988569	3.74361137195254e-05	0.00149879458129679	2.33085473024029
MSTRG.11491|GM30807	-0.210884928193049	0.773710232574031	-5.1945727168086	3.7604980466893e-05	0.00149879458129679	2.31666388659825
MSTRG.13920|NPTN	0.16096399464248	5.56482264350716	5.19389387192665	3.76650154615018e-05	0.00149879458129679	2.10906392672995
MSTRG.24882|GRAMD3	-0.213967361707579	1.34845907010389	-5.19368418412345	3.76835792759988e-05	0.00149879458129679	2.30530146306671
MSTRG.12375|GMIP	-0.283606582399121	0.473475251989414	-5.19198071097327	3.78347335635638e-05	0.00150133115955925	2.32338039970699
MSTRG.16989|RPA1	-0.174322867487629	4.53803542715443	-5.18683642912572	3.8294946725812e-05	0.00151609164664263	2.19122450777556
MSTRG.24491|ABHD3	-0.354059043824423	7.48004047146696	-5.18421531040575	3.85316156357498e-05	0.00152195452839874	2.06920840340429
MSTRG.23485|PRSS41	-0.249126580235412	1.59559083885589	-5.18294032360105	3.86472742227508e-05	0.00152302171031033	2.27607017095725
MSTRG.7946|ALDH2	-0.189427314107433	5.90935865226418	-5.18059912753105	3.88605706978509e-05	0.001527922942175	2.08329958372253
MSTRG.12986|VAT1L	-0.639599565616015	1.35734222952595	-5.17367852284394	3.94980889405654e-05	0.00154718446677314	2.25998105212747
MSTRG.21852|CARD10	-0.338955077554134	2.67734207556113	-5.17332913524412	3.95305541213716e-05	0.00154718446677314	2.19908239884145
MSTRG.441|COQ10B	0.192435055201264	2.74665520028911	5.17091923651568	3.97552212054808e-05	0.00155244138807403	2.21342171676645
MSTRG.7848|MLEC	-0.182271556219376	5.26185032975097	-5.1625647183467	4.05441662378263e-05	0.00157965955623204	2.06902136427818
MSTRG.13097|MVD	-0.279057911183732	2.97231278507731	-5.16033035889443	4.07578440198651e-05	0.00158439202703467	2.15775267257983
MSTRG.25598|KANK1	-0.27853055583455	4.97744526343283	-5.15914455252117	4.08717095805489e-05	0.00158523186007447	2.05257292977899
MSTRG.12789|A330008L17RIK	0.230847912005101	1.33534482181881	5.14938074110992	4.18216215617914e-05	0.00161752884319804	2.2108731314496
MSTRG.15172|ASF1A	0.150271702519218	1.2275777871843	5.14799557008898	4.19581859015352e-05	0.00161752884319804	2.2028536104756
MSTRG.12349|PSD3	-0.248866316264471	6.86911692544404	-5.14770552456355	4.19868387886349e-05	0.00161752884319804	1.99146178033917
MSTRG.8478|GNG11	-0.372260624186532	2.90679409463119	-5.14512922994558	4.22422173798248e-05	0.00162372657498915	2.13221016778901
MSTRG.14173|LYSMD2	0.22522421334864	3.78822007744704	5.14141619982281	4.26130509615857e-05	0.0016343246464776	2.06933280053766
MSTRG.11585|ITGAM	-0.307713449925841	2.03074466511697	-5.1375709826569	4.30005678609469e-05	0.00164243025765138	2.14792555686954
MSTRG.16597|ACSL6	-0.175084574250141	5.87984244131609	-5.13722974975586	4.30351291581241e-05	0.00164243025765138	1.99294266136453
MSTRG.4369	0.510424052432887	1.27912196563239	5.13647999974967	4.3111165533743e-05	0.00164243025765138	2.17254187478282
MSTRG.4659|A230001M10RIK	-0.524192055817479	0.159138782178471	-5.13203912547846	4.35643418221693e-05	0.00165602327696574	2.19395891491695
MSTRG.14496|ZMYND10	-0.241474025627011	1.10573024167254	-5.12785879186759	4.39953450936277e-05	0.00166871527461084	2.16138275802654
MSTRG.22288|KRT77	-0.320411145094441	3.30828071188489	-5.12577474137954	4.42118289965854e-05	0.00167323270004258	2.07655832167198
MSTRG.8972	-0.298315701456791	0.588683674273215	-5.12407773185382	4.43889062227531e-05	0.00167624216861394	2.16456693214467
MSTRG.16408|MAT2B	0.212966974600121	4.53122225831764	5.10938779643556	4.59521302255821e-05	0.0017314682051227	1.95384707049278
MSTRG.3678|CTSZ	-0.237337353625454	3.11541560773355	-5.10360854005208	4.65823249013799e-05	0.00175137309946501	2.01611410839105
MSTRG.6388|MIR700|RCAN3	-0.549960686165309	3.68430773086794	-5.10035424309088	4.69410364478837e-05	0.00175342636218104	2.0118285725516
MSTRG.19359|SERPINB1A	-0.581929757684739	1.87240075210871	-5.10033417841049	4.69432567833282e-05	0.00175342636218104	2.08348268126236
GENE6792|GM32847	0.636616337608068	1.12352869188385	5.09942341696734	4.70441528285847e-05	0.00175342636218104	2.11061511441387
MSTRG.14908|ECT2L	0.679834630461909	0.0678662131427054	5.09941453813323	4.7045137525635e-05	0.00175342636218104	2.11438034735456
MSTRG.2899|CCDC32	0.188243534283968	4.22312254375505	5.09818331762071	4.71818871963687e-05	0.00175360231552795	1.97864780663891
MSTRG.26292|LOC100504039	-0.371785992670851	2.35149049397873	-5.09753569475741	4.72539792858481e-05	0.00175360231552795	2.0485880968073
MSTRG.14051|LACTB	0.148966567187546	3.17428733413276	5.09617677960718	4.74056142425139e-05	0.00175543806878206	2.00035931096069
MSTRG.17026|TIMM22	-0.178916795030909	1.53125708420165	-5.08553181315768	4.86106319332529e-05	0.00179330154408827	2.05610510553704
MSTRG.27596|WRB	-0.197268054069376	3.02829695690451	-5.08530310809699	4.86368594776589e-05	0.00179330154408827	1.99746128273832
MSTRG.14341|TFDP2	0.212261937646036	1.92187640028494	5.07534437243601	4.97929325339052e-05	0.00183120377900395	2.01804722856912
MSTRG.4189|MBNL1	0.208302081079561	6.25256065266703	5.07462107077446	4.9877975123609e-05	0.00183120377900395	1.809093708612
MSTRG.12856|LOC108167550	-0.297631254739099	1.07297813113237	-5.07174725917699	5.02173220394972e-05	0.00183973140145552	2.02934012805851
MSTRG.4789	0.155129081983763	2.09808946719039	5.06963758469428	5.04679262933851e-05	0.00184150541923663	2.00639806450218
MSTRG.13015|1700030J22RIK	-0.214382469680989	1.87402184459752	-5.06926822259992	5.05119323241496e-05	0.00184150541923663	2.02400736772315
MSTRG.18780|NOXRED1	-0.30636164409231	0.167925546147659	-5.06863659523805	5.05872749318875e-05	0.00184150541923663	2.05441938393177
MSTRG.25220|UNC93B1	-0.198788353307484	2.44810409261506	-5.06475829182686	5.1052395003351e-05	0.00185450793012173	1.96904267085907
MSTRG.13882|SCAMP2	-0.14165924288963	4.07851970747121	-5.06268283037495	5.13030803022833e-05	0.00185842223291116	1.88088482462884
MSTRG.671|INHA	-0.310480232010233	2.58152644036114	-5.06207714495244	5.13764730900244e-05	0.00185842223291116	1.97048125438663
MSTRG.7646	0.341820319389398	1.8932213257065	5.05551997261527	5.21778698569334e-05	0.00188344571403746	1.98622537329466
MSTRG.19542|NFIL3	-0.301730512134155	0.245402845716718	-5.05014473965959	5.28442543455151e-05	0.00190350100244159	2.00331370139869
MSTRG.24117|ADGRE1	-0.529239904274498	0.517337911252155	-5.04767667758862	5.3153110121632e-05	0.00190659309121619	1.99510773643161
MSTRG.4607|ANKRD35	-0.371394700478471	6.73831381664108	-5.04751973510189	5.31728118012844e-05	0.00190659309121619	1.72943014057115
MSTRG.14883|HIVEP2	0.255854731049697	7.10647902358802	5.04640596747881	5.33128406743426e-05	0.00190659309121619	1.80138143083917
MSTRG.27360|PPM1E	0.228327477146878	5.86742205388473	5.04592081078426	5.33739539561743e-05	0.00190659309121619	1.76236788766981
MSTRG.12684|CNEP1R1	0.196647911079965	1.42920493152983	5.04246076325614	5.38118656527344e-05	0.00191824787478274	1.94791123327195
MSTRG.18365|ZFP277	0.24810174859674	3.13058356232424	5.03971768762613	5.41616212717827e-05	0.00192671837824383	1.86151094714841
MSTRG.24064|PLIN4	0.865166321031567	2.1790438022052	5.03589978711096	5.46522593983441e-05	0.00193767623381897	1.92603221540864
MSTRG.5743|PLIN2	-0.318036282468479	0.977458720043185	-5.03556727766356	5.46952027355487e-05	0.00193767623381897	1.95646965418578
MSTRG.22795|KALRN|LOC108168306|UMPS	0.181787852221742	8.5445648840181	5.03067280816841	5.53312890714159e-05	0.00195617738441372	1.67524054050273
MSTRG.3658|RAE1	0.109203111197901	3.82736043812513	5.02687038792142	5.58306207315911e-05	0.00196977767024681	1.87197880138821
MSTRG.19561|GM2830	0.227951913099136	0.417507886926189	5.02153457882192	5.65390231162197e-05	0.00199068339176821	1.94245893725836
MSTRG.14535|1700102P08RIK	-0.412918118826674	0.897500545973943	-5.01937454445262	5.68283800560407e-05	0.00199572800766432	1.91665436892124
MSTRG.8126	-0.57538530528797	0.161241356361184	-5.01866418123919	5.69238672740139e-05	0.00199572800766432	1.94415786929277
MSTRG.12049|FGFR1	0.157572403203775	3.78542199566023	5.01781570372171	5.70381328482195e-05	0.00199572800766432	1.81206881728531
MSTRG.25439|EEF1G	-0.2084392071527	6.19278498362488	-5.01700959039293	5.71469083791669e-05	0.00199572800766432	1.67813647811443
MSTRG.25487|AW112010	-0.612296523997435	0.747282292577038	-5.01361763120474	5.76069202722111e-05	0.00200771217873658	1.92002296006096
MSTRG.7580|FRAS1	-0.343276606519419	3.23329408144456	-5.00882320134337	5.8263537399114e-05	0.00202369893173576	1.80976129180436
MSTRG.5145|IMPAD1	0.206354708081015	6.18663658344191	5.00853024779834	5.83039034600056e-05	0.00202369893173576	1.67805002652276
MSTRG.6732|5930403L14RIK	-0.326684445603153	7.62024135734721	-5.00695274875809	5.85217543739762e-05	0.00202369893173576	1.60361229850424
MSTRG.12727|MT1	0.353269040630557	8.06501922629517	5.0068444106908	5.85367459592988e-05	0.00202369893173576	1.59960873040639
MSTRG.12728|NUP93	0.264387828951531	2.54361765445164	5.00513972625549	5.87731491673041e-05	0.00202779166464381	1.81317436066271
MSTRG.4567|CIART	0.483439109376352	7.1228494151089	4.9989116068103	5.96451050068659e-05	0.00205375189224042	1.59188839853811
MSTRG.7232|JAKMIP1	0.176747498127083	5.02100200445873	4.99557490697892	6.01176303865896e-05	0.00206588225060477	1.66687693862491
MSTRG.2258|DENND1A	0.153410587632095	6.30593515599393	4.99201479924862	6.06259742950695e-05	0.00207251124509629	1.63148629656574
MSTRG.18682|RGS6	-0.310426956079396	1.09148287548584	-4.9916995850709	6.0671192587868e-05	0.00207251124509629	1.88098000888475
MSTRG.4274|FSTL5	0.238032653092661	2.6262304525669	4.99169117985011	6.06723988059266e-05	0.00207251124509629	1.7960907426572
MSTRG.17434|RAPGEFL1	0.330390242307371	2.4692687960579	4.99042291490418	6.08546837372441e-05	0.00207461344439152	1.78963874291246
MSTRG.4289|RAPGEF2	0.317085084210967	3.12499692552753	4.98727410875283	6.13096557209862e-05	0.00208404210050381	1.77415500196475
MSTRG.24988|SEC11C	-0.123288811621385	3.14144028285458	-4.98683180865138	6.13738390673338e-05	0.00208404210050381	1.78200019038129
MSTRG.10689|ANO5	0.273899643592743	0.0622143864073126	4.98440480986698	6.17272400311034e-05	0.00209190816215862	1.86530674023725
MSTRG.12969|ZFP1	0.18180152890296	4.62446760865228	4.97562037944099	6.30236739418965e-05	0.00212956680168747	1.65147671748546
MSTRG.4445|DCST1	0.254916593784254	1.21971248182573	4.97520040847623	6.3086340476017e-05	0.00212956680168747	1.80425946942175
MSTRG.20938|MSRA	0.340089906093426	-0.0588112726824393	4.97401667615723	6.32633123495437e-05	0.00213135339762718	1.84737556326839
GENE2607|LOC108167327	-0.608974005696831	0.115543101188543	-4.97240938186231	6.35044128526176e-05	0.00213528927912657	1.83324351402467
MSTRG.1924|PDSS1	0.258089793099346	4.6285491919278	4.97088819307188	6.37334538500146e-05	0.00213880508603701	1.63543380050298
MSTRG.10935|RLBP1	-0.183627880841162	0.804404298789825	-4.96673113587708	6.43636439554538e-05	0.00215574294433257	1.80740341320289
MSTRG.23383|MLLT4	0.193358048414623	3.23018372872764	4.95997969195229	6.54005999817998e-05	0.00218621227409978	1.69742524302809
MSTRG.2948|GM28042|JMJD7|PLA2G4B	-0.323231527296678	4.6916773319022	-4.95509194306737	6.61618478819963e-05	0.00220352113318841	1.58959769254014
MSTRG.6377|SEPN1	-0.262302288958874	4.26912475765544	-4.95500872075827	6.61748867841474e-05	0.00220352113318841	1.61429639421542
MSTRG.14414|SRPRB	-0.129613768012547	2.72993487647801	-4.95379164954213	6.63658694744824e-05	0.0022056061301945	1.70508679823182
MSTRG.16028|PA2G4	0.219914997480244	3.39361863035882	4.9517690080118	6.66844967830312e-05	0.00221191703422016	1.66456975974709
MSTRG.27406|H2-K1	-0.288562043902097	2.86937501907419	-4.94919048892074	6.70929374553734e-05	0.00222117697756884	1.6936152594696
MSTRG.15403|SUMO3	0.122275585813479	4.69250391335605	4.94739224396432	6.73792792375195e-05	0.00222636687665204	1.60784753970157
MSTRG.12290|SCRG1	0.167845033137139	4.76738357469759	4.94349099269682	6.80047501106251e-05	0.00224077741277571	1.58209041021836
MSTRG.9929|PRKCG	0.232103399137042	5.87903760642387	4.9430474553448	6.80762314904505e-05	0.00224077741277571	1.52300379598592
MSTRG.26258|RAB33A	0.173259039940082	2.94923154224276	4.94190872512517	6.82600999159659e-05	0.00224253353108246	1.67202397748078
MSTRG.7778|TPST2	0.232927879699867	8.38145879198667	4.93944414227755	6.86597736065039e-05	0.00225135921776136	1.42996094894517
MSTRG.2553|ZFP804A	0.287033488428936	4.78934191802156	4.93860044783608	6.87971362337501e-05	0.00225156646622532	1.56013258216419
MSTRG.3660|VAPB	-0.145005426879615	4.44390062479192	-4.93461610702268	6.94495969032422e-05	0.00226859880986979	1.59124771809571
MSTRG.15518|AP3D1	-0.134757892787497	5.4565688739194	-4.932521694422	6.97950768647723e-05	0.00227555789504842	1.50751376056541
MSTRG.3783|GM14342	0.297559098550214	0.929774657519142	4.93126388449862	7.00033917105933e-05	0.00227802703858222	1.73037959812443
MSTRG.432|HECW2	0.199503394483975	0.314130847543054	4.93045664210752	7.01374161430889e-05	0.00227807388312014	1.7409922419535
MSTRG.4866|PDE5A	-1.25861240169571	-0.139787770509098	-4.92738934379553	7.06490435296345e-05	0.00229036201118147	1.74821781609712
MSTRG.1030|GM35562	-0.621489109829686	1.51213391087994	-4.92260052611412	7.14553813762262e-05	0.00231203801345112	1.69361923412948
MSTRG.25227|PITPNM1	-0.166932726917302	5.14343585692786	-4.92182527856336	7.1586789847282e-05	0.00231203801345112	1.50410893120155
MSTRG.18490|MDGA2	0.305558490238441	5.4685021349958	4.91874161110816	7.21119120478123e-05	0.00232221802817234	1.48984583256118
MSTRG.15759	0.383755576684357	0.548574141365158	4.91838846373305	7.21722981634286e-05	0.00232221802817234	1.70184678732839
MSTRG.8447|UBL3	0.113637685367859	10.1995425966856	4.91030017418798	7.35694369234779e-05	0.00235907538575849	1.34694832417396
MSTRG.8453|B3GLCT	0.191266301038563	2.40825719587904	4.91016860838505	7.35923877759604e-05	0.00235907538575849	1.62054906634479
MSTRG.661|ANKZF1	-0.153819740711942	2.63248711415663	-4.90855623387901	7.38742455606888e-05	0.00236370072108707	1.63310739066143
MSTRG.7128|FNDC4	-0.167672312941077	4.32149721867383	-4.90702699293675	7.41425796286912e-05	0.00236787695758396	1.50350434789741
MSTRG.19476|5033430I15RIK	0.326371125372372	1.42907063321365	4.89677878469824	7.59664388742499e-05	0.00242162403105262	1.61857309473224
MSTRG.12903|MIR7075|TERF2	0.11642788437973	4.79569866833403	4.89499426672779	7.6288634625058e-05	0.0024273913335699	1.44699585150259
MSTRG.12224|IRF2	0.129130266741624	2.01033718583677	4.89257990578198	7.6726749585074e-05	0.00243681887499213	1.62221399437032
MSTRG.18117|GM9222	-0.301754170225615	3.77301164171927	-4.89145638894097	7.69314918605141e-05	0.00243881345599143	1.50160537065834
MSTRG.5206|RUNX1T1	0.201905148709912	4.04652071493987	4.88683018753027	7.77803773986224e-05	0.00246118313897446	1.47560735105916
MSTRG.18943|EML1	-0.280402095639546	4.0107017976976	-4.88372814643744	7.83548854085667e-05	0.00247480448729778	1.46297344769674
MSTRG.12192|PCM1	0.161395001587503	4.48094001201434	4.88207179212942	7.86634027099385e-05	0.0024799900648847	1.46510093953937
MSTRG.20572|WAPL	0.159572866323909	4.90410662509327	4.88102255144563	7.88594724186015e-05	0.00248161804962712	1.43554539749072
MSTRG.21800|MIR6954|MROH1	-0.168644763057827	5.24833848179348	-4.87751376213042	7.95187496179895e-05	0.00249779004741553	1.38682812140731
MSTRG.2458|TLK1	0.194548986020004	4.35665861648422	4.87387519605774	8.02082971585956e-05	0.00250996710282827	1.41225960586946
MSTRG.22463|EMP2	-0.20454184428793	4.79931960793806	-4.87368995906474	8.02435628327917e-05	0.00250996710282827	1.42267250617007
MSTRG.15424|PDXK	-0.259223774131362	3.89248831084091	-4.87315940307396	8.03446575809306e-05	0.00250996710282827	1.44633507644408
MSTRG.27993|MAP4K2	-0.219316352809333	5.053453566085	-4.87025659238344	8.09000571034772e-05	0.00251953980939817	1.39322740552518
MSTRG.1125|CHIL1	-0.309889264203392	3.4803922878799	-4.87002591599488	8.09443589097771e-05	0.00251953980939817	1.46903152154517
MSTRG.5273|COQ3	0.14929424047274	3.72728541109148	4.86834865861105	8.12672174197621e-05	0.00252105940341995	1.4529061501523
MSTRG.22852	0.381112496170969	4.85241483307539	4.86824801468593	8.12866319109912e-05	0.00252105940341995	1.39331582477528
MSTRG.3836|GM8775	0.242156978464082	1.78752359078978	4.86332460187239	8.22421185612899e-05	0.00254269207109013	1.53159989734501
MSTRG.15204|P4HA1	-0.213658691759414	2.97565930015706	-4.86313005484748	8.22801065956299e-05	0.00254269207109013	1.46923797861185
MSTRG.16672|GJC2	-0.376532141203782	1.88400136660779	-4.86222972158009	8.24561403840356e-05	0.00254355727841741	1.5458715195913
MSTRG.3796|ARFGAP1	0.10333860449219	6.25348042624789	4.85843364044728	8.32025487613483e-05	0.0025619824244041	1.35217558648697
GENE2992|GM33940	0.249583532882239	-0.0238987637088132	4.85574397347599	8.37355374589922e-05	0.00257378176139607	1.57541481318331
MSTRG.18611|HSPA2	0.208683520362259	4.57533686616381	4.85479201971588	8.39250038156946e-05	0.0025749989563594	1.36945229595965
MSTRG.15985|STAT6	-0.17183747211575	2.43138740726298	-4.85304756693348	8.42733256103867e-05	0.00258107714908675	1.52483303293538
MSTRG.7092	-0.32265287203053	3.20880076999395	-4.85150441715147	8.45826701614389e-05	0.0025859420617684	1.44652117843853
MSTRG.26851|FGD1	-0.135763673178802	3.18791022523126	-4.84860283181355	8.51674419053838e-05	0.00259919535846946	1.47049505284919
MSTRG.28042	0.182010421205274	3.56602319585135	4.83766769715233	8.74082107372022e-05	0.00265970846045518	1.37806280332213
MSTRG.5668|BRINP1	0.211626360655788	5.68802647381343	4.83576881171404	8.78033478170333e-05	0.00265970846045518	1.28004758661277
MSTRG.15375|PCNT	0.172233362359451	2.36580802926344	4.83567895922087	8.78220897861694e-05	0.00265970846045518	1.4605243800963
MSTRG.1092|CDK18	-0.353457685166357	3.42292474779881	-4.8356228714281	8.78337909616685e-05	0.00265970846045518	1.40526457175449
MSTRG.18793|ADCK1	-0.127974519870306	6.00527206182202	-4.8351895406441	8.79242466266175e-05	0.00265970846045518	1.28140899831791
MSTRG.24646|EGR1	0.294050150356088	5.29737147795723	4.82950137846631	8.91203862984162e-05	0.00268933390988283	1.30460986811285
MSTRG.15931|MIR8104|PPM1H	0.907280172376118	2.38411938381088	4.82897835502888	8.92311927113797e-05	0.00268933390988283	1.44763753007366
MSTRG.775|DIS3L2	0.15156880751216	5.79554826150369	4.82798748826086	8.94414969939317e-05	0.00268933390988283	1.24408042724661
MSTRG.2850|GM21596	0.220638599063753	3.39431158306222	4.82757269714533	8.95296820191468e-05	0.00268933390988283	1.37514065028513
MSTRG.15582|ANKRD24	-0.252966931318031	1.88437415161219	-4.8257835203166	8.99110706121438e-05	0.00268977932740362	1.44474587351686
MSTRG.18532|ATL1|GM3086	0.137445506164051	6.38095963975863	4.82508480953603	9.00604560657988e-05	0.00268977932740362	1.2405023257877
MSTRG.8709|PTN	-0.252552338413425	10.1784812760894	-4.8242485710977	9.02395748184634e-05	0.00268977932740362	1.13910657023899
MSTRG.20855|SHISA2	0.261940904103018	1.93773677228431	4.82311951787625	9.04819843862275e-05	0.00268977932740362	1.45794231859304
MSTRG.17874|CANT1	-0.0999024670287866	6.14592799403682	-4.8230062397639	9.05063416640451e-05	0.00268977932740362	1.24417377103889
MSTRG.8576|KCND2	0.313536694267323	4.4310210076392	4.82259785909487	9.05942074588974e-05	0.00268977932740362	1.31038684608768
MSTRG.10795|KLF13	0.146155059385263	4.8472157243902	4.82136625841273	9.08597166365856e-05	0.00268977932740362	1.28852666578355
MSTRG.7243|SLC2A9	0.43373369801933	0.940845562089951	4.82124666102493	9.08855413461428e-05	0.00268977932740362	1.4679090978628
MSTRG.27150|ABHD16A	-0.270037103671215	8.56025215335014	-4.82058561073071	9.10284160036346e-05	0.00268977932740362	1.14674761474183
MSTRG.20950|KIF13B	-0.25126578834469	3.99834388340987	-4.82020873045818	9.11099737253468e-05	0.00268977932740362	1.33162156481832
MSTRG.12663|GPT2	0.174783609018074	5.70577870456561	4.81477833963965	9.22933500541844e-05	0.00272004175065351	1.24597440393766
MSTRG.6028|BTBD19	0.172661844792629	2.32358214362072	4.81371575344459	9.2526716041443e-05	0.00272225005997273	1.39389493906511
MSTRG.6517|UBR4	-0.203826208054532	6.0348415225423	-4.80428519515669	9.4624157925314e-05	0.00277920048114999	1.19003060979987
MSTRG.20460|ARF4	0.133988106938373	5.00452062264038	4.8027313311965	9.49743310504378e-05	0.00278472518107273	1.24423965662462
MSTRG.8579|KCND2	0.320415533821427	0.698834318894153	4.80073168068815	9.54268915521054e-05	0.00279322802495447	1.44443620985437
MSTRG.16512|3010026O09RIK	0.225288841493351	4.37093430432435	4.79850475471596	9.5933452756281e-05	0.00280327990690207	1.2554738882882
MSTRG.16695|RASD1	0.422210697366262	5.02648023629919	4.79736855313437	9.61929510604736e-05	0.00280609046709857	1.21533765804985
MSTRG.10468|POP4	0.116320005844137	2.66284224410787	4.78816042629271	9.83223271798343e-05	0.0028604009293772	1.33631869089668
MSTRG.22584|TANGO2	-0.188114206756475	2.16541796273149	-4.78788105599006	9.83876701933374e-05	0.0028604009293772	1.33870094407082
MSTRG.44|GM26901	-0.332819778455862	0.318913806924688	-4.77880039768296	0.000100535625944479	0.00291791068408454	1.38927854489241
MSTRG.12619|NFIX	1.18902904419649	5.27207204471021	4.78192845520496	0.000101442041733912	0.00292017219793684	1.18166575364347
MSTRG.1414|NUF2	-0.235609733089766	1.34300032616556	-4.77476766706301	0.000101504657930653	0.00292017219793684	1.36471892282109
MSTRG.2448|METTL5	0.163500081942467	6.52959009780779	4.77326267364437	0.000101868706840708	0.00292017219793684	1.10347272559944
MSTRG.19036|MARK3	0.340643708009556	0.935811598593496	4.77250265425108	0.000102053051586634	0.00292017219793684	1.36629467937127
MSTRG.25566|FAM189A2	-0.211900192526733	4.46766821851464	-4.77233110593478	0.00010209470765511	0.00292017219793684	1.1912861737045
MSTRG.6775|SDF4|TNFRSF4	-0.0853810591983982	7.28665092826407	-4.77166212280658	0.000102257316940908	0.00292017219793684	1.11927929307589
MSTRG.5920|ACOT11	-0.299411533214475	4.01437935109944	-4.77128886689162	0.000102348157614521	0.00292017219793684	1.1934657100684
MSTRG.3538|MATN4	-0.213077731933454	1.92026418712339	-4.77111171813123	0.000102391299465784	0.00292017219793684	1.31359355660805
MSTRG.17890|EIF4A3	0.128200453811462	4.53247542101435	4.7705766071099	0.000102521729020143	0.00292017219793684	1.20098233913547
MSTRG.8706|MTPN	0.148612566995159	7.89320543361521	4.76918949563784	0.000102860609109432	0.00292017219793684	1.08252228089875
MSTRG.27949|TANGO2	-0.201616372637189	4.54445722909766	-4.7690017706916	0.000102906558286092	0.00292017219793684	1.18947673972002
MSTRG.17558|HDAC5|MIR8101	-0.134026786938859	7.62418473095506	-4.76899368785252	0.00010290853717669	0.00292017219793684	1.05987999782257
MSTRG.4426|MTX1	0.0934827338386614	5.97160956731716	4.76883157263745	0.000102948235337667	0.00292017219793684	1.11968386717311
MSTRG.7756|CHEK2	-0.30975400140299	0.488078891099007	-4.7686491694202	0.000102992920029666	0.00292017219793684	1.36913332717825
MSTRG.23809|NELFE	-0.220933456018946	1.85906618754192	-4.76532728192087	0.00010381014157212	0.00293849399092614	1.31449963571422
MSTRG.26916|MAP7D2	0.178170314872794	6.69612459135014	4.7641516982046	0.000104100913763507	0.00294187812546807	1.07039544549752
MSTRG.13264	-0.200624566588407	-0.00385525972169741	-4.76053094400256	0.000105001656806814	0.00296246053736401	1.36855385082407
MSTRG.27740|CD320	-0.185154165665455	2.25503794267903	-4.75792792260604	0.000105654073069091	0.00297598079257888	1.27965646675213
MSTRG.5238	0.28850160150757	3.25856046318127	4.75491752647056	0.00010641369677383	0.0029924715842356	1.19379237294046
MSTRG.2629|ARFGAP2	-0.25854410352081	4.97489555866141	-4.75287600345882	0.000106931975548078	0.00300213268605731	1.15106563065936
MSTRG.12719|GNAO1	0.10247412532373	6.21140064200137	4.74887100447465	0.000107956132188435	0.0030259417018951	1.06556937999237
MSTRG.16868|CHD3	-0.262087964475824	7.83145425426142	-4.74757993244646	0.000108288389989699	0.00303031126515147	0.997554443617703
MSTRG.10793	0.304595974671374	0.45163592445933	4.74452404149682	0.000109078942338075	0.00304747054837855	1.31332151382671
MSTRG.22799|HCLS1	-0.283187884622645	1.00348059230779	-4.74286567412628	0.000109510393565798	0.00305455776338888	1.28780569489459
MSTRG.762|NCL	0.23791171139195	1.69360472248356	4.7413823449384	0.0001098977645848	0.0030603944750341	1.27183222968501
MSTRG.20674|SLC35F4	0.193919988109218	3.42599818496945	4.7388986288066	0.000110549484739539	0.00307356188801742	1.17090068683933
MSTRG.4309|GUCY1B3	0.106112152419251	6.08300237448814	4.73339005050222	0.000112008870438074	0.00310910567345231	1.0795687748168
MSTRG.27442|CLIC1	-0.24902174896483	1.65941970606425	-4.73203348096174	0.000112371239098868	0.0031121573525976	1.25522074352514
MSTRG.8652|CEP41	-0.269123963559829	4.88645792700466	-4.73162319383587	0.000112481068325172	0.0031121573525976	1.05189683294576
MSTRG.10443|PDCD5	0.195853431415798	2.61486505376099	4.72907118284054	0.000113166648840718	0.00312357849418455	1.19222624239927
MSTRG.23115|MIS18A	0.171337366515614	2.00951192937882	4.72873437649126	0.000113257443945814	0.00312357849418455	1.24931400620551
MSTRG.9839|SLCO1A4	0.191139934067874	4.41262185031479	4.72335411697937	0.000114717840083346	0.00315878514152573	1.08674199876156
MSTRG.17264|PPM1E	0.223304519130419	4.78567750164297	4.72178908183824	0.000115146202940285	0.00316044206539575	1.04751931339201
MSTRG.1450|TOMM40L	-0.208708644280129	3.06829947309744	-4.7212413574399	0.00011529650042684	0.00316044206539575	1.13243018398139
MSTRG.7295|KCNIP4	0.214663167721916	1.06981878442869	4.72110925023392	0.000115332780716985	0.00316044206539575	1.24876505898367
MSTRG.5029|GBP3	-0.500271648827017	1.38364726226855	-4.72045083615578	0.00011551377121805	0.00316044206539575	1.21599146975067
MSTRG.22299|CSAD	-0.178820874613924	2.03032439874134	-4.71900020084695	0.000115913545924087	0.00316306454429674	1.19772788638165
GENE26403|MYO1A	-0.553936153552133	1.83546029315278	-4.71870708716726	0.000115994493268311	0.00316306454429674	1.19447760471435
MSTRG.6434|SH2D5	-0.113111918241263	6.39647428603888	-4.71810156257304	0.000116161897768085	0.00316306454429674	0.996212540209787
MSTRG.22759|OSBPL11	0.19093895846216	3.38892043963052	4.7070771877382	0.000119252684862626	0.00324208802422411	1.0951758881084
MSTRG.14280|TMED3	-0.193382253885433	3.25886552608632	-4.70432585798269	0.000120036895283043	0.0032582526615375	1.10523115763647
MSTRG.22568|SMPD4	-0.300773584827536	6.14956701928145	-4.7027548461699	0.000120487010710358	0.00326531201581287	0.935735746467315
MSTRG.9710|LTBR	-0.230284830009661	1.54195909552693	-4.69851156487228	0.000121711292316986	0.00328504887242154	1.17015748874417
MSTRG.8452|HSPH1	-0.322517700471299	6.33374988559901	-4.69825559328316	0.000121785545788945	0.00328504887242154	0.914003237295981
MSTRG.6405|ZFP46	0.470373406789515	4.87328954332807	4.69824418417181	0.000121788856462142	0.00328504887242154	0.97310636486831
MSTRG.8997|ABCG2	-0.144055469566156	6.4688634086959	-4.69488187498621	0.000122768489672395	0.00329776049004486	0.937694096258119
MSTRG.7776|CRYBA4	-0.603057413012568	2.74232059743591	-4.69474530259131	0.000122808448532284	0.00329776049004486	1.10138617479993
MSTRG.19129|FAM208B	0.234064206907336	5.12854175594439	4.69465144859651	0.000122835916286155	0.00329776049004486	0.961453851988068
MSTRG.9742|9330102E08RIK|TSPAN9	-0.191318137996388	3.85862504731934	-4.69204372773986	0.000123601586435594	0.00331313956027516	1.02368602632034
MSTRG.12447|GTPBP3	-0.22496922444494	5.4293118454265	-4.68935003983885	0.000124397551346684	0.00332928150660237	0.96630259307123
MSTRG.2326|MBD5	0.305163106855732	0.937935596616083	4.68818140649445	0.00012474447944344	0.00333337425473901	1.19065788321232
MSTRG.22405|RBFOX1	0.412347846885882	-0.0998833638680826	4.6862367312308	0.000125323952071951	0.00334365860947245	1.20490734379861
MSTRG.26453|PLS3	0.190102428860992	7.87382986689371	4.68421689954892	0.000125928693283469	0.00335458419844429	0.851169510729597
MSTRG.3134|ADRA1D	0.241070269794994	6.70316918266117	4.68281711652015	0.00012634951594351	0.00335581548269569	0.894430384886718
MSTRG.22365|4930451G09RIK	-0.22751424414903	1.30471136283058	-4.68276392619583	0.000126365534705163	0.00335581548269569	1.1535398781838
MSTRG.27050|TRNR	-0.298142401773992	0.441372825540867	-4.68089849131194	0.000126928624733101	0.00336077498047237	1.16912425787552
MSTRG.1620|HHIPL2	-0.326368033859594	1.25627863487038	-4.6805716650092	0.000127027538843007	0.00336077498047237	1.13182378619482
MSTRG.21979|CYB5R3	0.11088642624395	3.95256673043003	4.6802034123472	0.000127139083768306	0.00336077498047237	1.03202074852021
MSTRG.9657|CLSTN3	-0.144855454629643	7.8792111688284	-4.67491273194095	0.000128752591525693	0.00339819819906984	0.832997258715332
MSTRG.20513|DNAH1	-0.317605863588843	3.04667922629613	-4.67328514626392	0.000129253098996942	0.00340617599227831	1.02281757145728
MSTRG.8361|CCZ1	0.129834512481454	4.41216597045917	4.66844426984446	0.000130753364244141	0.00343895934738446	0.970971259352488
MSTRG.9008|CCSER1	0.233408705985362	5.85630285955773	4.66798240808551	0.000130897416667992	0.00343895934738446	0.872213485389636
MSTRG.11029|FAH	-0.135636591101708	4.19915841782639	-4.66716257078403	0.000131153514012574	0.00344042698895275	0.979788921155431
MSTRG.27408|H2-KE6|SLC39A7	-0.411251748512912	5.60031704360828	-4.6606068399168	0.00013321961493546	0.00348929790216626	0.870823577772047
MSTRG.14994|PTPRK	-0.174937283702655	6.82851457589121	-4.65616965356325	0.000134636621512647	0.00352104479578432	0.833200778972111
MSTRG.19334|9330162012RIK|GPLD1	-0.372432874485914	5.36586055975209	-4.65497821676647	0.000135019684692096	0.00352569638659513	0.867141179080502
MSTRG.11229|ARAP1	-0.217178247546849	1.71690500031256	-4.64757143486781	0.0001374258269396	0.0035829609632346	1.0380586613233
MSTRG.7811|SART3	0.126927325583419	5.4607506078936	4.6469497434932	0.00013762974250581	0.0035829609632346	0.85823637118125
MSTRG.5162|SDCBP	0.163346787796471	8.10964059705992	4.64511790445337	0.000138232362438634	0.00358802630144518	0.763161302376183
MSTRG.19395|PPP1R3G	-0.286861849963571	1.1060884923539	-4.64508878532659	0.000138241963191521	0.00358802630144518	1.06384861591582
MSTRG.18656	-0.297501765033379	2.77619726187886	-4.64190985592809	0.000139294126035908	0.00360988186055651	0.969325518622736
MSTRG.4941|COL25A1	0.237968355447945	4.46519508232171	4.64100812293447	0.000139594048168735	0.00361220622836628	0.913974682847869
MSTRG.5415|PHF24	0.462911406323997	1.02078169600006	4.63874078779069	0.000140351056185381	0.00362633360507853	1.04461002401024
MSTRG.862|MIR6902|PPP1R7	0.116779997847639	7.63553398842064	4.63680100357302	0.000141001984997211	0.0036376818411743	0.751399573391721
MSTRG.6156|YRDC	0.151155920998929	3.16380043169639	4.63204058907186	0.000142612346195781	0.00367093417744233	0.939849600031691
MSTRG.6885|TMEM60	0.17828611197235	9.77007710827873	4.63171376009246	0.000142723583769056	0.00367093417744233	0.70536770412778
MSTRG.4559|RPRD2	0.169928176250411	5.74543985994637	4.63110255295836	0.000142931845228083	0.00367093417744233	0.788080231931414
MSTRG.26094|WDR13	-0.184800790874265	10.5294760795246	-4.62955049136799	0.000143462068229269	0.00367619557229893	0.681843816237816
MSTRG.14299|CTSH	-0.316067450652047	1.02112528484429	-4.62925098239271	0.000143564615819613	0.00367619557229893	1.01878276805812
MSTRG.25464	0.457796848034251	1.23146505167133	4.62614419665662	0.000144632700074574	0.0036980343045853	1.02033088610085
MSTRG.15484|1600002K03RIK	-0.208330558683822	1.33071833341129	-4.6244481060928	0.000145219174331843	0.00369961025081578	1.00744348237277
MSTRG.24937|CSF1R|MIR6983	-0.193352750324734	7.35368237267858	-4.62425250222769	0.000145286964115496	0.00369961025081578	0.718293478151334
MSTRG.17238|TBX2	0.156175172724029	1.35621216750131	4.62409868828791	0.000145340293289527	0.00369961025081578	1.04873040567773
MSTRG.24956|NAPG	0.111478257074094	7.57487690050952	4.61644062454902	0.000148020516598287	0.00375471312976403	0.700462683973325
MSTRG.5641|SNX30	0.215842514783734	1.62148211694628	4.61643419414539	0.000148022787947574	0.00375471312976403	0.989459319769387
MSTRG.13672|HYOU1	-0.196984299652696	3.82981524451469	-4.61604420908782	0.000148160604235829	0.00375471312976403	0.837314510138285
MSTRG.18622|GPHN	0.140043583055542	4.75058033062954	4.61465278477277	0.000148653371686036	0.00376165277217889	0.788801495734251
MSTRG.3638|BCAS1	-0.542357715345511	6.21680284431759	-4.61306608885734	0.000149217308399788	0.00376637253274435	0.782481692360809
MSTRG.3445|1110008F13RIK	-0.296000087447204	2.54411455536109	-4.61289485363941	0.000149278296752351	0.00376637253274435	0.941513466641839
MSTRG.8410|TMEM130	-0.191811020313761	7.80997151784195	-4.61078901518284	0.000150030383013639	0.0037751848266061	0.695038699442607
MSTRG.10649	-0.48478392978644	0.924292713176206	-4.61051429380942	0.00015012877889824	0.0037751848266061	0.986078006036716
MSTRG.22662|DNAJB11	-0.110046232767841	6.04906039971934	-4.61007370130668	0.000150286719904468	0.0037751848266061	0.771206736298905
MSTRG.27557|ZDHHC8	0.190316977494752	1.42307929801362	4.60497551950996	0.000152126501753582	0.00381582124544531	0.947075234809893
MSTRG.11213|RAB6A	0.171152754945125	9.42847995758581	4.60323791219647	0.000152758720901042	0.00381772843604438	0.63441999035892
MSTRG.6823|GTPBP10	0.209774953356173	3.75101967284282	4.60316198954272	0.000152786405198286	0.00381772843604438	0.876115734876597
MSTRG.8482|VPS50	0.130627918464679	5.01541115741292	4.60293524017545	0.000152869116750002	0.00381772843604438	0.761182459665174
MSTRG.544|ADAM23	0.147641851466181	6.83656591989863	4.602096797329	0.00015317534800238	0.00381982413552524	0.691610475439215
MSTRG.8634|SMO	-0.226280336444713	2.54369532965323	-4.60068913556877	0.000153690869372691	0.00382331425295516	0.896676764623656
MSTRG.18659|CCDC177	0.161902718560518	5.80714343771486	4.60049980755594	0.000153760339238273	0.00382331425295516	0.717201320351494
MSTRG.24765|NDFIP1	0.169004451899601	8.1185936593648	4.59886954890724	0.000154359837546379	0.00383267446347094	0.640108903730667
MSTRG.14180|HMGCLL1	0.159420263790643	2.13616934397905	4.5960910578049	0.000155387006293542	0.00385261117191289	0.921785492677934
MSTRG.12439|ABHD8	-0.190841103891854	8.11884516007239	-4.5950613140294	0.000155769433414082	0.00385652796098091	0.625973187421438
MSTRG.5263|FBXL4	0.216575969971949	3.58919701471009	4.58982216552893	0.000157729877892788	0.00389476731497973	0.798667421894856
MSTRG.21981|ARFGAP3	0.161442112805764	2.83141866037647	4.58972274969418	0.000157767317612961	0.00389476731497973	0.843020083098811
MSTRG.4610|NUDT17	0.287925546516014	3.3526244503811	4.587003077327	0.000158795015826337	0.00391451357521969	0.802267355490872
MSTRG.6186|PSMB2	0.176565966583474	5.59760072161831	4.58413616693694	0.000159885649021214	0.00393575246630731	0.706380028664958
MSTRG.15440|C2CD4C	-0.384873709298607	0.936987231825476	-4.58260096974591	0.000160472767154912	0.00394003970227969	0.944050031177132
MSTRG.2956|CAPN3	-0.261328402240403	1.60046328455178	-4.58236068091427	0.000160564859016611	0.00394003970227969	0.898914962317081
MSTRG.11424|GM39080|GM5601	0.306781148340256	3.43354394028151	4.58188388874629	0.000160747749464443	0.00394003970227969	0.82982333645099
MSTRG.2383|RBMS1	0.231258226407738	3.03760227885437	4.5805215155046	0.000161271492182912	0.00394724612348546	0.863417528664336
MSTRG.9530|IFT122	-0.144283834127533	5.72318863918624	-4.57719618023524	0.000162557088690768	0.00396971668734912	0.675259129524005
GENE2588|GM38452	-0.435365768012509	0.39418771363362	-4.57695264852925	0.000162651644039913	0.00396971668734912	0.944857317211455
MSTRG.355|FHL2	0.304656960850529	2.94007843258457	4.57603808186111	0.00016300723476267	0.00397151115541366	0.802152438586624
MSTRG.24244|GALNT14	-0.218217641818574	3.79163494735513	-4.57557532471297	0.000163187456391691	0.00397151115541366	0.748472680949994
MSTRG.2102|PTPA	-0.247797745372451	6.14647056907661	-4.57497892448822	0.000163420021379479	0.0039715456963822	0.67742419131402
MSTRG.1140|ARL8A	0.127867181399459	6.67096102935036	4.57264675272395	0.000164332653896155	0.00398808426446854	0.616926691158866
MSTRG.24982|WDR7	0.0977448606971229	7.41145528818054	4.57032134341096	0.000165247747388976	0.00400463581895259	0.625118004112652
MSTRG.4258|GM20754	0.472514808200561	4.26118695858295	4.56666451734307	0.000166697163704245	0.00403407136164273	0.701659037220989
MSTRG.895|NEU4	-0.186055992923913	2.80031966186099	-4.56588833919456	0.000167006451202604	0.00403587179263451	0.798624779007178
MSTRG.27943|RANBP1	0.148852072062628	1.19952073525817	4.56355685971049	0.000167938964091508	0.00405270685536558	0.870021013939537
MSTRG.7323|KCNIP4	0.257076888230178	5.96302693912879	4.56173902201636	0.000168669671511001	0.00405732275936674	0.665785539425867
MSTRG.1067|MAPKAPK2	-0.128479946535236	3.74350451074709	-4.56075303416027	0.000169067341625903	0.00405732275936674	0.725505197894725
MSTRG.8619|RBM28	-0.268777262697573	6.95877336010697	-4.56035352950022	0.000169228738899162	0.00405732275936674	0.566827928892044
MSTRG.2482|OLA1	0.170510894903044	6.38296905563685	4.56021638846833	0.000169284178717457	0.00405732275936674	0.601113249632439
MSTRG.17754|CD300C2|CD300LD4	-0.330275012878229	0.5350847504916	-4.56010706244426	0.00016932838729702	0.00405732275936674	0.8811295834271
MSTRG.21868|MICALL1	-0.26149394517314	5.9723849336794	-4.55956669328897	0.000169547069097039	0.00405732275936674	0.63012614987116
GENE5137|5330413P13RIK	-0.487604659285629	3.11396377664258	-4.55830181255822	0.000170060064999775	0.00406393885511285	0.753486190073907
MSTRG.2473|ZAK	0.158384997741611	4.61343769575748	4.55483164044058	0.000171475491990644	0.00409207208803229	0.698588298549176
MSTRG.24056|LRG1	0.542265543171846	1.73158582447517	4.55256664864412	0.000172405732661162	0.00410856490788362	0.823762225718489
MSTRG.21004|CHMP7	-0.0893987818992057	5.86190247031697	-4.55099718316449	0.000173053294462282	0.00411828491059685	0.608307269938466
MSTRG.13625|1700063D05RIK	-0.334465405517607	1.19892764513478	-4.5496348654573	0.000173617370645923	0.00412348121577823	0.846669443186056
MSTRG.18330|BZW2	0.224142607194987	3.28773698615559	4.54931128257493	0.000173751623805345	0.00412348121577823	0.730252678880027
MSTRG.12128|GSR	0.11980805125318	4.38932634100658	4.54666241768123	0.000174854560764501	0.00414122805244211	0.679513952105039
MSTRG.7491|AASDH	-0.174088847762194	2.97351718398434	-4.54601108835431	0.000175126839072546	0.00414122805244211	0.781712189683023
MSTRG.3923	0.288054862084487	5.51499342790685	4.54578252323113	0.00017522248830901	0.00414122805244211	0.614998103893831
GENE5699|JPH2	-0.603261860096996	1.20112888893117	-4.53950994967193	0.000177868026459144	0.00419571754480876	0.814287395179774
MSTRG.19580|GM31313	0.192861219473975	-0.00697562696679228	4.53867331442259	0.000178223911963992	0.00419571754480876	0.875789873676046
MSTRG.19951|SCAMP1	0.130259594984832	6.30660898494347	4.53858713733788	0.000178260610389384	0.00419571754480876	0.540899514567404
MSTRG.11434|PDZD9	0.14628865393037	0.846085262661944	4.53604694165537	0.000179345771023932	0.00421548431974445	0.84555540425331
MSTRG.10832|FAM189A1	0.165058649075399	5.60304266251332	4.53454831436509	0.000179989091944161	0.0042248259259352	0.574176431258519
MSTRG.17476|NT5C3B	-0.157854631574022	3.75837199278366	-4.53251854761286	0.000180864119270552	0.00423957339332418	0.682031396548942
MSTRG.6200	0.249718518353868	2.72181421946911	4.53002147520157	0.000181946472706701	0.00425433616695412	0.714963081951689
MSTRG.18172|ADAM17	-0.162386124241741	2.53610187941658	-4.52992338774432	0.000181989121331118	0.00425433616695412	0.751053039494457
MSTRG.21962|CYP2D22	0.407956738146349	6.36493589763055	4.52867065339197	0.00018253469776337	0.00426129236001389	0.605327560254099
MSTRG.15913|TBC1D30	-1.77643419959295	1.10193637667608	-4.53574158316563	0.00018295808022665	0.00426538091513472	0.80669119735222
MSTRG.14419|BFSP2	-0.355416308418278	0.284660633832554	-4.52611402896939	0.00018365323874098	0.00427277000995817	0.824034712248254
MSTRG.255|FAM168B	-0.14072508241536	6.74248675182781	-4.52584263321467	0.000183772380244389	0.00427277000995817	0.509167067106578
MSTRG.9376|TMF1	0.242010811063776	5.07763014781619	4.52393418092903	0.000184612380082116	0.00428455545191114	0.571440415766919
MSTRG.14960|MOXD1	-0.291002859135241	1.56635374649408	-4.52355892945157	0.000184777999643008	0.00428455545191114	0.771042238625489
MSTRG.22472|CLEC16A	-0.152591367660837	5.67341590346859	-4.52175356162713	0.000185576900953249	0.00429669868976448	0.552918495702611
MSTRG.22051|CRELD2	-0.246163135929407	3.30591370136734	-4.52124666288584	0.000185801834855954	0.00429669868976448	0.662429455553123
GENE40536|GM35125	-0.466421209855803	0.152439739912983	-4.52003640305628	0.000186339991235217	0.00430290664710545	0.806572909683841
MSTRG.14984|TMEM200A	0.268434551447173	4.10573208406344	4.51951763500665	0.000186571147252564	0.00430290664710545	0.626758494576684
MSTRG.21720|ARC	0.451514287602049	6.8725795147016	4.51701919632048	0.000187688462487906	0.00432287287193996	0.494631470309127
MSTRG.10315|CATSPERG1	-0.40197780990121	0.251872953587689	-4.51510577467406	0.000188548702405314	0.0043368725632237	0.793825174630989
MSTRG.26910|CNKSR2	0.214057986965733	6.56334110766473	4.51210742905067	0.00018990468509542	0.00436222232528008	0.487483703218035
MSTRG.1470|NIT1	-0.139913310745603	1.69074798138527	-4.51057632888167	0.0001906008928139	0.00437236921272154	0.733598446657507
MSTRG.19135|KLF6	0.162099071402667	5.65725994267136	4.50835471250228	0.000191615651377668	0.00438978682929479	0.539066742330667
MSTRG.19442|TMEM170B	0.164847614517719	2.95812537847506	4.50362020793129	0.000193796370169905	0.00443383386452637	0.664718235318008
MSTRG.25437|GNG3	0.483699060866465	13.1467336598739	4.50218288960758	0.000194463324856921	0.00444317665916438	0.376102071720239
MSTRG.15372|S100B	-0.24755397212884	4.69036635412088	-4.50069572512567	0.00019515583848233	0.00445307784436041	0.542282582965534
MSTRG.8219|MUC3	0.29167770465171	2.40769024219054	4.4992147515313	0.000195847932884036	0.00446152000903586	0.690132068226606
MSTRG.25761|BLNK	-0.562188872895513	4.77418479661158	-4.49859195723063	0.000196139715996906	0.00446152000903586	0.517603110293939
MSTRG.4691|RHOC	-0.209032241063298	3.20887569134229	-4.49824000068393	0.000196304803098074	0.00446152000903586	0.612259665880756
MSTRG.25848|SEMA4G	-0.306226436826567	4.46991030291102	-4.49728214002839	0.00019675480042658	0.00446584013332826	0.551148721177407
MSTRG.22107|PPHLN1	0.138236103772711	8.11878628325411	4.49532858111557	0.000197675787430106	0.00447772338670824	0.400341856485184
MSTRG.11625|PSTK	0.141429340892791	3.98716110649059	4.49506673625596	0.000197799560616433	0.00447772338670824	0.584637646221586
MSTRG.17426|STARD3	-0.144499604905159	2.16091770526841	-4.49337086338566	0.000198603082239249	0.00448999757767733	0.662247876746659
MSTRG.1398|GM6286	0.159242922643934	1.68921066159066	4.49108505614732	0.000199691314513317	0.0045086677607987	0.715202426100575
MSTRG.16073|DRG1	0.122339510910604	5.5514676997926	4.48941339503643	0.000200490955064031	0.0045098579612555	0.483955462465652
MSTRG.17689|PRKCA	0.198571285214108	7.5134660469251	4.48890057591373	0.000200736907014519	0.0045098579612555	0.455209800168028
MSTRG.26491|DMD	0.369878522693644	0.526403213723373	4.48887652150917	0.000200748451132486	0.0045098579612555	0.728560541272988
MSTRG.14209|SENP6	0.130700704323499	2.93611073872722	4.48878176675383	0.000200793932042862	0.0045098579612555	0.62616192419556
MSTRG.7300|KCNIP4	0.181700122103093	0.781531155227179	4.48490589382051	0.000202663197100434	0.00454589954644864	0.705125952927164
MSTRG.289|INPP4A|UNC50	0.102365226435404	5.84175315801256	4.48335126315906	0.000203417873170806	0.00455143869031098	0.484869893547978
MSTRG.11142|AQP11	0.274632956143167	6.02268018823181	4.48285317412624	0.000203660261150143	0.00455143869031098	0.433672795495582
MSTRG.14885|HECA	0.171927778752866	2.9917285269201	4.48276165766891	0.000203704827892512	0.00455143869031098	0.6233165297746
MSTRG.11664	0.487650761157301	0.456969082114617	4.47847445135541	0.000205803634855585	0.00458883534304617	0.703137097445992
MSTRG.21704|GM7935	0.13851948155022	3.14933174116067	4.47825286334312	0.000205912702216773	0.00458883534304617	0.609455396436264
MSTRG.7127|IFT172	-0.134244947853482	4.49461885058578	-4.47730196228174	0.000206381402995629	0.00459332288377059	0.513690511595401
MSTRG.17675|PSMD12	0.134165565642547	4.84014062903486	4.47653482324317	0.000206760308334591	0.0045958028690879	0.486060072148413
MSTRG.9550|9530062K07RIK	0.284636491808745	2.98058474833028	4.47560858650796	0.00020721872682754	0.00459816862509059	0.583555338010092
MSTRG.14493|SLC38A3	-0.250815747340905	4.64100532646275	-4.47523891446246	0.000207401972089699	0.00459816862509059	0.467030225790069
MSTRG.17098|BC030499	-0.637591011507889	2.10823369617618	-4.47301188535931	0.000208509353587254	0.00461676251718583	0.621643956182833
MSTRG.5751|SLC24A2	0.267168918335453	7.21002616240412	4.46908447365229	0.00021047674006288	0.00465115179107239	0.348460393862199
MSTRG.21093|CCDC122	0.242234119736096	0.988478212498859	4.46883191348577	0.00021060389322863	0.00465115179107239	0.674674135897515
MSTRG.7299|KCNIP4	0.35166210214895	3.40989447114954	4.46648517918397	0.000211789069196439	0.00467132193444572	0.523492813848444
MSTRG.8986|FKBP9	-0.210967179813189	4.00319682249678	-4.46300220445431	0.000213560446970314	0.00470054529273016	0.491539368325171
MSTRG.21139|KLHL1	-0.458759370297544	0.421906202529231	-4.46275001811765	0.000213689280737653	0.00470054529273016	0.69402103000872
MSTRG.11805|DHCR7	-0.158425652569986	1.70004565481683	-4.46226999731358	0.000213934723484751	0.00470054529273016	0.618989771287882
MSTRG.12958|AARS	0.142828296082944	3.40813663910769	4.46136673179238	0.000214397346523077	0.00470469375218329	0.522384003027241
MSTRG.23865|H2-T23	-0.329814647599412	1.5646160020091	-4.45838302522142	0.000215932657935518	0.00473234047021439	0.625559463795742
MSTRG.11404|GM4366	-0.228589185309518	3.15294201801966	-4.44898929607184	0.000220838836857572	0.00483369795526981	0.548243275607941
MSTRG.14399|STAG1	0.154967715217086	0.200123970618056	4.44751182655431	0.000221620618885686	0.00484463800724409	0.657641823048778
MSTRG.23694|GLO1	-0.158747117036964	5.23427020656977	-4.44610994780314	0.000222364972854261	0.00485473311763901	0.403357956388088
MSTRG.17205|MRM1	-0.211818049943419	2.88585638664191	-4.44533195508685	0.000222779145582147	0.00485760314643713	0.509818180637194
MSTRG.2555|GM13687	0.255387615684475	3.73858326026784	4.44269351485843	0.000224189524911178	0.00488216022436483	0.465589602138998
MSTRG.24195|DLGAP1	0.310398002111322	0.535397404773788	4.43918084119992	0.000226081151735287	0.00491352136479606	0.612443253993814
MSTRG.7276|QDPR	-0.276741730408307	11.0681906041062	-4.43895822708961	0.000226201571385967	0.00491352136479606	0.251433848258488
MSTRG.2321|EPC2	0.23255431376331	4.75472690904423	4.43773698568309	0.000226863329752459	0.0049169492216516	0.368470511518122
MSTRG.2575|CTNND1	-0.499899563832705	3.32165521971538	-4.43761098756939	0.000226931715328234	0.0049169492216516	0.490274310042141
MSTRG.12284|WDR17	0.152619482437777	7.51990805001439	4.43338566675937	0.000229237037151127	0.00495951515578029	0.277914692986664
MSTRG.7834|2610524H06RIK	0.146109003215226	2.23806665029372	4.43295458719717	0.000229473550741784	0.00495951515578029	0.532943781114387
MSTRG.5698	0.324368080746072	0.264018368967423	4.42793648963924	0.000232244843680505	0.00501310415090256	0.603431337371664
MSTRG.245	-0.200427694289139	4.49176400122197	-4.42592105289108	0.000233367323704329	0.00503101299358567	0.404681557110631
MSTRG.16131|RASL10A	-0.283189877856206	5.05279042586458	-4.42483104863083	0.000233976659849732	0.00503782828262919	0.351349609836272
MSTRG.3813|ARFRP1	-0.170608959468465	4.69336846364078	-4.42409280218635	0.000234390262706774	0.00504041738902102	0.34600603710536
MSTRG.11387|1110004F10RIK	0.130079072345511	6.13871473189578	4.41986603651036	0.000236772480727093	0.00508528095481615	0.290591595805131
MSTRG.5627|UGCG	0.189297368712821	4.28745410434343	4.41733050647962	0.000238213160656065	0.00510970322958042	0.355231733750809
MSTRG.7359|STIM2	0.202107930433156	6.4768046746147	4.41656631545005	0.000238649094788636	0.00510970322958042	0.277202744051772
MSTRG.10666|TSG101	0.131877678890737	2.72259355521175	4.41629904006684	0.00023880175144646	0.00510970322958042	0.467714206235555
GENE12447|GBP9	-0.266281753591699	0.878079316736943	-4.41446935946379	0.000239849424938769	0.00512573733743524	0.550117116357001
MSTRG.2239|LOC101056240	0.237813243557773	2.78707685760528	4.413306935804	0.00024051742305962	0.00513362778013714	0.459087978291607
MSTRG.21287|TMTC4	-0.157195648257497	2.56834454701019	-4.40758370731806	0.000243833662125148	0.00519795283205248	0.49681959255739
MSTRG.15613|NFYB	0.159427188055373	4.54882366519752	4.40633250864546	0.000244564741684501	0.00520358652001672	0.321125394853365
MSTRG.14057|C2CD4B	0.318004069190671	1.38202705231374	4.40609522032653	0.000244703638003347	0.00520358652001672	0.508420906573267
MSTRG.26698|NAP1L3	0.201071512681345	4.0596681819281	4.39808778110864	0.000249437480176466	0.00529122802515487	0.340185850126147
MSTRG.17762|FADS6|FDXR	-0.267906388292461	4.78883219626411	-4.39808193889718	0.000249440967313203	0.00529122802515487	0.275416991034677
MSTRG.20825|2410022M11RIK	0.22445268210122	3.17089975953253	4.39686352043915	0.000250169294736764	0.00530013418269677	0.396353845158028
MSTRG.5621|PTGR1	-0.204155917976738	0.522721416337927	-4.39602287821298	0.000250673044559487	0.00530426631973042	0.544331640187464
MSTRG.18910|SERPINA3N	0.186526592539938	3.66846523565078	4.39117271714896	0.000253599415405369	0.00535958813714028	0.366783070105404
MSTRG.10883|ARRDC4	0.297204491505493	3.72460521105424	4.39001404731507	0.000254303562589435	0.00536786709141482	0.324285919428624
MSTRG.1149|SHISA4	-0.176826694799253	6.61750085627998	-4.38807567563774	0.000255485938939133	0.00538620785626035	0.215217070324054
MSTRG.19165	0.363137757452355	1.19423380025427	4.38674059437403	0.000256303523728037	0.0053930977438679	0.498581389674659
MSTRG.5070|ADGRL4	-0.290231695489692	3.55178646481756	-4.38651731826904	0.000256440510810155	0.0053930977438679	0.326089208238117
MSTRG.9753|GM10069	-1.21512702941605	0.127622342723309	-4.38562619602162	0.000257938962711736	0.00541344147302775	0.513645764784551
MSTRG.7263|CD38	0.221929138324637	2.01060675508895	4.38344761723721	0.000258331335157596	0.00541344147302775	0.44291232791664
MSTRG.15131|QRSL1	0.0980417188081445	3.78715444207752	4.38332837741261	0.000258405064091704	0.00541344147302775	0.358747788876378
MSTRG.16412|HMGB1-PS1	0.1640216602568	1.02350531263281	4.38290323982247	0.000258668109030135	0.00541344147302775	0.474787001551435
MSTRG.8136|GTF2I	-0.0880715627250203	7.98362354571127	-4.3812551877371	0.000259690348021943	0.00541641468262744	0.181325747449231
MSTRG.36|ATP6V1H	0.127319963388904	3.99471163578478	4.38122618857707	0.000259708371596365	0.00541641468262744	0.319166540279961
MSTRG.3064|TMEM127	-0.149376557681105	5.73373249783498	-4.38114974350272	0.00025975588979659	0.00541641468262744	0.205484039086846
MSTRG.6997|RHEB	0.137632861043583	5.34269767962246	4.3801282246618	0.000260391702717421	0.0054230911952615	0.244767234961146
MSTRG.15223|VSIR	-0.295346225831214	1.48050569933091	-4.37763161562547	0.000261952218171057	0.00544898669808124	0.433073370141804
MSTRG.16203|LOC105274305	0.163380936026682	3.16541742236357	4.37636486624858	0.000262747588866439	0.00545892269879463	0.342119191788823
MSTRG.3692|GM30591	0.382989811552886	0.631027532630383	4.37311538795727	0.000264798976362133	0.00549489856504127	0.460625573080178
MSTRG.18752|JDP2	0.21034148298997	0.997077320057642	4.37236746360192	0.000265273408876497	0.00549810339121347	0.451051216302656
MSTRG.9362|MAGI1	-0.240752687740467	4.42266212195235	-4.37167756578679	0.000265711789165466	0.00550055417041089	0.314300403381393
MSTRG.354|NCK2	0.172541730693513	4.9864068862591	4.36899375323368	0.000267424080685516	0.00552933881388511	0.222011919881194
MSTRG.22535|YARS2	0.160000092253131	2.8918709297215	4.36723191196724	0.000268554160629846	0.00554532089227595	0.326167870880857
MSTRG.4670|OLFML3	-0.300505310250133	4.12289273895248	-4.36678352720097	0.00026884252725328	0.00554532089227595	0.247458542550833
MSTRG.22523|MZT2	0.173315867694557	1.91500906484501	4.36625214347298	0.000269184674532802	0.00554572071681368	0.396067811124044
MSTRG.6636|CORT	-0.432010915410471	0.758795605336912	-4.36107429001667	0.00027254153382369	0.0056081540528846	0.42784632792594
MSTRG.13652|USP2	0.288498484982539	3.73798941411253	4.35863941085722	0.000274134572842562	0.00563418687868529	0.241276157618051
MSTRG.9721|KCNA6	-0.210526014651398	2.41258364960773	-4.35786360700623	0.000274644107520296	0.00563791523944292	0.342301558528493
MSTRG.6980|LOC102636299	0.16808290509138	3.26584262621405	4.35734659164326	0.000274984201560071	0.0056381605622973	0.307494792636105
MSTRG.6362|UBXN11	-0.254161971725513	3.74416557154205	-4.35598706888866	0.000275880515649216	0.00564979620963626	0.248669477243039
MSTRG.5942|COA7	0.155567192175175	5.93729206841205	4.35209592682475	0.000278462113955046	0.0056904893657378	0.140638945369659
MSTRG.14593|ALS2CL	-0.232724237723673	0.774347952918266	-4.35199417244805	0.000278529947420876	0.0056904893657378	0.403597347850313
MSTRG.19458|RNF182	0.212353068920412	2.94446645385109	4.35050831090388	0.000279522370490807	0.00569988128640467	0.313084432905729
MSTRG.6167|CSF3R	-0.265821039236164	1.52606432339342	-4.35031294496688	0.000279653120966077	0.00569988128640467	0.376019585239053
MSTRG.22992|EPHA6	0.291216847203033	3.45490298372409	4.34953044796373	0.000280177429310173	0.00570380164740213	0.282882901737076
MSTRG.21581|KCNV1	0.21924014826678	6.18707098309655	4.34880192066418	0.000280666461385196	0.00570699543138513	0.119169932275762
MSTRG.266|LMAN2L	-0.20933366346393	5.74030166931392	-4.34101421911401	0.000285947811400008	0.00580751216959213	0.118062974662793
MSTRG.20700|PNP	-0.174166364659847	2.29306146079503	-4.33986558562997	0.000286735160879978	0.00581420367153879	0.328387529721875
MSTRG.14112|MYO1E	-0.227399163720084	4.81182682241224	-4.33954679925933	0.000286954063174537	0.00581420367153879	0.17125981018479
MSTRG.12134|GM10131	0.140493109404455	2.80943429708971	4.33361834346238	0.000291055640736879	0.00589036280228628	0.276122639581295
MSTRG.22128	-0.476888057932352	2.58883073284481	-4.33267283719214	0.00029171519685039	0.00589211700125821	0.275045812062775
MSTRG.2820|BDNF	0.215757560672954	4.44626949422293	4.33210207411457	0.000292114068482131	0.00589211700125821	0.158275108851721
MSTRG.6331|CD164L2	-0.203190831919631	0.372961782193327	-4.33162042842832	0.000292451086609646	0.00589211700125821	0.39556694209449
MSTRG.17816|CDK3-PS	-0.31654029447538	1.53641511540048	-4.3315305569624	0.000292514014787176	0.00589211700125821	0.319341287627123
MSTRG.12664|DNAJA2	0.111317449431105	4.35231374994564	4.33093921598843	0.00029292841145303	0.00589355499483134	0.178640580857683
MSTRG.7259|LOC108169043	0.26732815578749	0.261916305840928	4.33014932593996	0.00029348286424745	0.00589780417953179	0.392505776262459
MSTRG.6739|MORN1	0.304932383419518	1.25616324264553	4.32909936313308	0.000294221500225513	0.00590574044027425	0.320957637288852
MSTRG.21495|RIDA	-0.185229406436722	5.91905507408573	-4.32714265870308	0.00029560299260563	0.00592476960324002	0.0667614795377585
MSTRG.12247|DCTD	-0.20171264199424	0.84954441517859	-4.3260349982913	0.000296387913875785	0.00592476960324002	0.356886801591948
MSTRG.22801|IQCB1	0.172636929419295	3.68653182260659	4.32595975144069	0.000296441311744733	0.00592476960324002	0.195128113365592
MSTRG.12713|MMP2	-0.30693413295402	0.571939993712147	-4.32505003753619	0.000297087640751893	0.00592476960324002	0.361027895893668
MSTRG.22606|ABCC5	-0.269304642086895	4.77624651507806	-4.32464895463558	0.000297373048506793	0.00592476960324002	0.121224543022924
MSTRG.1091|LOC105246707	0.295336873553752	-0.066621485876046	4.32415797058822	0.000297722803354322	0.00592476960324002	0.394731183445054
MSTRG.20639|GMFB	-0.137726440022331	6.27860844802579	-4.32384057978672	0.000297949117557232	0.00592476960324002	0.0527736456551784
MSTRG.22043|GRAMD4	-0.235781800395564	4.75389815992162	-4.32369123403323	0.000298055667566625	0.00592476960324002	0.124243443418457
MSTRG.17097|2610507B11RIK|SDF2	-0.0826157060251274	6.95407996503782	-4.32338685575529	0.000298272943010279	0.00592476960324002	0.0392006660340325
MSTRG.4040|EXOSC9	0.144432772330529	4.24901701136404	4.32164842197096	0.000299516940902298	0.00593470427259387	0.143040626097772
MSTRG.24810|JAKMIP2	0.151427922472715	8.69085975256435	4.32127718984935	0.000299783262108632	0.00593470427259387	-0.00618918010800851
MSTRG.17407|LASP1	-0.24623349253635	6.29382836558346	-4.32124091949476	0.000299809295111831	0.00593470427259387	0.0282663849256561
MSTRG.688|SCG2	-0.22926109548294	7.85252454250426	-4.32020750233442	0.00030055198153558	0.00593926507172217	0.00418057735405597
MSTRG.2051|RALGDS	0.130899012023529	6.1501997913809	4.31985046159344	0.000300809004437692	0.00593926507172217	0.0745493616804058
MSTRG.24320|ARHGEF33	0.522103590705099	1.15415841305094	4.31947891841526	0.000301076701051683	0.00593926507172217	0.343576205867951
MSTRG.4448|GM15417	0.1823957124254	1.77967085946725	4.31817712238423	0.000302016529023618	0.00594759267870314	0.300147717529824
MSTRG.15797|CCDC59	0.170343888602225	3.53347346454962	4.3179356890204	0.000302191154027927	0.00594759267870314	0.175710092142904
MSTRG.307|TSGA10	-0.20932773007355	3.07416949913282	-4.31674736898431	0.000303052122950842	0.00595771347430363	0.204921987630864
MSTRG.18271|PXDN	-0.164354927053429	5.01736371111808	-4.31572661347884	0.000303793649083441	0.00596209729196782	0.142194787805376
MSTRG.21244|DZIP1	-0.169565356757934	4.63082059620201	-4.31548544779097	0.000303969108821081	0.00596209729196782	0.13670068713512
MSTRG.13254	-0.282047300586399	0.810468794053669	-4.31386946692193	0.000305147435758175	0.00597838453956325	0.322503816313405
MSTRG.16620|SPARC	0.22034335394148	6.71081478185353	4.3126232531311	0.000306059263702987	0.00598941944071152	0.0798844669217207
MSTRG.5416|PHF24	0.454239111835157	1.31215127707901	4.31207213442954	0.000306463375515525	0.0059905047987574	0.280228004730691
MSTRG.16783|2810001G20RIK	0.209316616865236	3.94210845889833	4.30980352038587	0.000308132490328174	0.00601283602355598	0.121706243268931
MSTRG.2813	0.284085212471168	0.0203549342476064	4.30956880416348	0.000308305699962334	0.00601283602355598	0.343103456178136
MSTRG.2280|PPP6C	0.14889603543628	5.52647680803674	4.30589094201125	0.000311032564808735	0.00605878332934238	0.0391693778132653
MSTRG.5664|TNC	-0.338615519906455	0.6720321278821	-4.30535056189543	0.000311435247652976	0.00605878332934238	0.3099633794724
MSTRG.7334|PPARGC1A	0.461865743942124	2.87317923738014	4.30496952969597	0.000311719500822877	0.00605878332934238	0.171653307729764
MSTRG.10875|MEF2A	0.212298473713769	3.77357065982303	4.30292748847891	0.000313247314943401	0.00608159928288986	0.124829893148917
MSTRG.14577|DHX30	-0.108202421666774	6.16995590036832	-4.30240897267672	0.000313636450707827	0.00608170878253858	0.0990345837045634
MSTRG.21095|ENOX1	0.109096258205854	5.63596377589597	4.30197718095464	0.000313960871267124	0.00608170878253858	0.032543237722475
MSTRG.9690|GAPDH	-2.85473799419974	3.88822543059518	-4.31017108550217	0.000314437140466646	0.00608407539132648	0.156957623586794
MSTRG.24976|ONECUT2	0.230900677031059	2.34077149735594	4.29607847687329	0.000318426586603439	0.00615433702027029	0.207455055461474
MSTRG.1087|NUCKS1	-1.38799728118276	1.94899718974541	-4.29562264209038	0.000322280173284989	0.00621989655946452	0.217329155028412
MSTRG.24162|RAB12	0.138978116189925	5.63723669940696	4.29071454277893	0.000322542651291054	0.00621989655946452	-0.0141015988328812
MSTRG.3276	0.449740817086495	0.443488385681513	4.2874490598033	0.000325074499618911	0.00626169288391495	0.271681614176078
MSTRG.14200|CD109	0.342599878859806	0.654339837131463	4.28548425106511	0.000326607467752578	0.00628305712160933	0.267319080736785
MSTRG.19762|FASTKD3	0.180472240089932	2.95151438983508	4.28395746910318	0.00032780367831672	0.00628305712160933	0.135812233988557
MSTRG.10524|1700028J19RIK	0.312016554062433	0.985612615678305	4.28381653685849	0.000327914317518685	0.00628305712160933	0.24050678672243
MSTRG.26577|IGBP1	0.112283988074307	5.13003994991314	4.28375639066741	0.000327961546815929	0.00628305712160933	0.00295518944846584
MSTRG.23423|MIR125A|MIR99B|MIRLET7E|SPACA6	0.298284605030463	4.44563912556578	4.28355482869752	0.000328119871346206	0.00628305712160933	0.0318772998557373
MSTRG.4026|ANXA5	-0.222156127190633	3.7331692807329	-4.28320758997394	0.000328392802745328	0.00628305712160933	0.0940628097828391
MSTRG.24130	0.22669864839998	3.05081720848034	4.28276201933413	0.000328743356554929	0.00628305712160933	0.164533100192768
MSTRG.21003|RHOBTB2	-0.220026149083127	5.31014207318194	-4.2819547328869	0.000329379445888828	0.00628821959917982	-0.0228096693663762
MSTRG.5296|4933421O10RIK	-0.184385548751421	3.71651032406383	-4.27993138759984	0.000330979131018234	0.00629932915117387	0.0966547713294563
MSTRG.347|2900092D14RIK	0.240159404769092	3.81109998154137	4.27977100225696	0.000331106266169538	0.00629932915117387	0.0795700747231525
MSTRG.24578|ELP2	0.117547569401677	6.86390556654516	4.27964054099158	0.000331209716997397	0.00629932915117387	-0.0647386818128872
MSTRG.27765|H2-K1	-0.267759043423304	3.5424318409517	-4.27936557117355	0.000331427863616644	0.00629932915117387	0.105763034988565
MSTRG.11182|ARRB1	-0.265156595397748	4.91708109882779	-4.27829635330235	0.000332277493090362	0.0063075308627565	0.00150048398680003
MSTRG.22002|PARVG	-0.338166239094258	1.55065443366391	-4.27789926645587	0.000332593584079699	0.0063075308627565	0.198072956350282
MSTRG.8380|ARPC1A	0.176425320849793	6.67298401728041	4.27649990207593	0.000333709914687155	0.00632172409498865	-0.0805784182989093
MSTRG.12299|GALNTL6	-0.780420284788073	0.0990981390848917	-4.27489776551894	0.000334992611852027	0.00633569472690444	0.277549581843691
MSTRG.23687|GM16758	0.206123870064123	3.33245013724051	4.27465815222717	0.00033518487409825	0.00633569472690444	0.123205987360122
MSTRG.11618|HTRA1	-0.19898655178702	5.50992351944676	-4.2733830373846	0.000336209867527996	0.00634808565260003	-0.0118223709915117
MSTRG.7312|KCNIP4	0.277570841143736	4.49144544297028	4.2715490640522	0.000337689600744506	0.00636902603731296	0.0346305480524087
MSTRG.7439|GABRB1	0.358946702282573	0.585567995532996	4.2695660637601	0.00033929691251321	0.00638594787505675	0.22883696804359
MSTRG.1923	-0.19882216131057	2.08640664316183	-4.26952517303564	0.00033933013676678	0.00638594787505675	0.183239700515414
MSTRG.17078|RAB34	0.208536765061799	5.0792812141443	4.26847529745975	0.000340184290686545	0.00639062503132154	-0.0226666945861611
MSTRG.9421|GM15631	-0.251371648175706	2.58480453809867	-4.26830561619172	0.000340322541244279	0.00639062503132154	0.148546821455906
MSTRG.23553|2810468N07RIK	-0.236248760441774	3.68199197491034	-4.26758118807588	0.00034091341368149	0.0063947317400386	0.0625151534067658
MSTRG.5037|GTF2B	0.199025227003196	1.83044937938351	4.2666936975246	0.00034163868617822	0.00640134777089878	0.149180342600213
MSTRG.8046|GM40320|ZFP664	-0.18361563670007	3.73517429528977	-4.26531660158715	0.000342767131416186	0.00641549548147376	0.0503478872064607
MSTRG.19969|SV2C	0.190718511432827	4.28397956859744	4.26279314649993	0.000344844638416305	0.00644735644969418	0.016442053143237
MSTRG.27052|TRNL2|TRNS2	-0.53304162439644	2.62930557601492	-4.26138007295928	0.000346013491831209	0.00646028444813338	0.10783715265277
MSTRG.1238|ARPC5	0.2133799563986	7.60975458992762	4.26104879235014	0.000346288090835225	0.00646028444813338	-0.151989321458927
MSTRG.6328|GPR3	0.26032468642358	2.54972647928868	4.26009626128118	0.000347078861092841	0.00646801409034404	0.112735086380263
MSTRG.11419|9030624J02RIK	-0.101697681709727	6.77077090733619	-4.25899484845368	0.000347995483111582	0.00647806976253868	-0.117767873469244
MSTRG.8348|RAC1	0.116201767166832	7.16347917852837	4.2580743627225	0.000348763391531629	0.00648304735079524	-0.11957938630431
MSTRG.273|ACTR1B	-0.0874200306005305	9.46090133517488	-4.25766007863077	0.000349109558158839	0.00648304735079524	-0.153673578801338
MSTRG.3924|NLGN1	0.398082336896692	2.87414049442834	4.25721719236433	0.000349480004440257	0.00648304735079524	0.122203554975298
MSTRG.3844	0.363624581563855	0.0386766190888842	4.2568682626037	0.000349772139109952	0.00648304735079524	0.215075684761487
MSTRG.1972|DPP7	-0.268286561087148	3.39598633642083	-4.25345411043204	0.000352643497892997	0.00652474273047428	0.0374452398149199
MSTRG.27174|SLC39A2	-0.233478737018713	1.31536555699541	-4.25329111745008	0.0003527811661396	0.00652474273047428	0.201470272068981
MSTRG.3131|CDC25B	0.303426876557489	4.49984878729513	4.25112474548331	0.000354616058176002	0.00654658345905675	-0.0451160855307444
MSTRG.19619|SPOCK1	0.138439072631777	6.88846305746284	4.25065304897084	0.000355016844075534	0.00654658345905675	-0.124787531195678
MSTRG.11574|PRSS53	-0.423586078676461	2.52845626413433	-4.25054925265015	0.00035510509741828	0.00654658345905675	0.0836419900610093
MSTRG.12871|DUS2	-0.154405663565015	4.34249029102992	-4.25005053333163	0.000355529442271165	0.00654738143312235	-0.0307227252887197
MSTRG.6784|DVL1	-0.197143268548534	6.07834685379735	-4.24850566973173	0.000356847142040803	0.00656461198559431	-0.0965669652717569
MSTRG.2790|RCN1	-0.349563305262459	2.36385934281829	-4.24741168846342	0.000357783213848038	0.00657479270624277	0.0783752490407439
MSTRG.4319|FHDC1	-0.346233196481188	1.79698698594217	-4.24613446665995	0.000358879185775771	0.00658788693375993	0.132311433613693
MSTRG.2835|KATNBL1	0.18995171878309	1.11655701489861	4.24517614555083	0.000359703717288946	0.00659597574221843	0.140660285325128
MSTRG.8812|CNTNAP2	0.363685935235597	1.45860805025012	4.24360420857978	0.000361060305310873	0.00661379335378616	0.142174276306854
GENE26391|STAC3	-0.260414878667782	0.858910865484881	-4.24253991158498	0.000361981703043864	0.00662360982076641	0.148614805750888
MSTRG.24129|CNTNAP5C	0.24154153713159	3.98303542874326	4.24114894511893	0.000363189456953042	0.00663368942048025	0.0089179935872421
MSTRG.5769|GM12671	0.156554843386111	4.34116014022823	4.24101643595905	0.000363304722655798	0.00663368942048025	-0.0344670550266812
MSTRG.24899|SLC12A2	-0.401094154148586	1.82935436705912	-4.23754179770847	0.000366340302500059	0.0066820160058981	0.0968180519769888
MSTRG.6415|C1QC	-0.245842758082971	4.654443966367	-4.2364632764402	0.000367287691518932	0.00668821315639041	-0.0786918054955859
MSTRG.26907|SMS	0.183935424131208	5.89776420069815	4.23626903759575	0.000367458574067777	0.00668821315639041	-0.104573927054415
MSTRG.28074|ARF4	0.12594211294124	3.61250807400335	4.2349195363776	0.000368648002074731	0.00670276187475982	-0.00535978514072433
MSTRG.6159|MEAF6	-0.188566961524662	6.05203950706971	-4.23437923051675	0.000369125297728933	0.00670434552386736	-0.133053913728093
MSTRG.5776|ELAVL2|MIR6402	0.292261897926882	3.04218607635275	4.23106361292421	0.000372067815811073	0.00674966095258096	0.0372715778853259
MSTRG.9616|CECR5	-0.225944363189878	4.48401545469419	-4.23068431550182	0.000372405923818342	0.00674966095258096	-0.0751513745883381
MSTRG.15834|TRHDE	0.295565208725041	3.96636253198668	4.22944770054887	0.000373510385685631	0.00676254525484775	-0.0731435691682831
MSTRG.3897|MTFR1	-0.227168132320634	3.32724682164572	-4.22658114139517	0.000376083221409428	0.00679835541164549	-0.024326749564457
MSTRG.23919	0.394727643620486	0.483733790311445	4.22620359103464	0.00037642340435749	0.00679835541164549	0.12580574548556
MSTRG.24806|TCERG1	0.136768671294041	5.59996130579695	4.22592428786003	0.000376675262011786	0.00679835541164549	-0.12584039539661
MSTRG.6719|CEP104|LRRC47	-0.135767702022099	5.84701935379844	-4.22263005856866	0.000379658533767316	0.00684140878644613	-0.140929683658001
MSTRG.23513|NPW	0.278575478135427	0.0343621432153338	4.22211774438486	0.000380124606826622	0.00684140878644613	0.161247112066043
MSTRG.4750|GSTM1	0.171302797029184	7.42382778472156	4.22197427235958	0.000380255231699223	0.00684140878644613	-0.239499812220423
MSTRG.25600|DOCK8	-0.24806448800556	2.59717569617703	-4.22034412857704	0.000381742561331139	0.00686098398409167	0.0154685240768497
MSTRG.18409|STRN3	0.160946777484105	5.22652418970144	4.21844185445004	0.000383485537939145	0.00687856505069546	-0.11408011155184
MSTRG.17668|KPNA2	0.267243238954355	3.30238837851157	4.21840276613103	0.000383521436303472	0.00687856505069546	-0.0488314201716724
MSTRG.17380|OSBPL7	-0.114483901952577	4.42277604232773	-4.2143390559245	0.000387271905830776	0.0069385879937272	-0.093536974038261
MSTRG.8828|MIR704|PDIA4	-0.335382285034848	3.02308967444653	-4.21236848093666	0.000389103766250801	0.00696414678304298	-0.0478336137802282
MSTRG.1984|MAMDC4	-0.256826181728689	0.0440348727337464	-4.21169223760495	0.000389734401627766	0.00696817532650184	0.10875540100918
MSTRG.15538|THOP1	-0.109953339964119	8.66726698532544	-4.20969650220566	0.00039160150333628	0.00699427965730141	-0.283347440607877
MSTRG.12124|PURG	0.305017154619273	0.537258200431588	4.20893263300317	0.000392318502266227	0.00699433477837662	0.0962446315086316
MSTRG.24886|PHAX|TEX43	0.121779750189264	3.69331588407482	4.20882595793122	0.00039241873625626	0.00699433477837662	-0.0843339229716928
MSTRG.18289|DLD	0.105427251549284	5.75980164867037	4.20833822204542	0.000392877348727765	0.00699525244128545	-0.187610284390112
MSTRG.23172|HLCS	-0.626174686490633	2.3533095767033	-4.20767891098487	0.000393498143300862	0.00699726878332744	0.00156175902810674
MSTRG.21859|LGALS1	-0.203330028728035	3.6049617692555	-4.20735331307462	0.000393805081683019	0.00699726878332744	-0.0688579858440246
MSTRG.3925|NLGN1	0.184110971443162	4.60194397421947	4.20679732382927	0.000394329761494173	0.00699935326652158	-0.0956414379646739
MSTRG.17417|NEUROD2	0.202533256773752	5.23301228498906	4.20583808252993	0.000395236628656299	0.00700821027200467	-0.160869589099025
MSTRG.5338|LINGO2	-0.309191218750451	3.63475118056715	-4.20122375040667	0.000399628245053696	0.0070787757799099	-0.083960593285652
MSTRG.10147|APOE|TOMM40	-0.187032701234165	7.31646710980077	-4.19942121470113	0.000401356999963105	0.00709872289967767	-0.265290844885636
MSTRG.20788|PSME2	-0.132157994951725	3.72445247820469	-4.19882739895162	0.000401928145343711	0.00709872289967767	-0.0736614809577176
MSTRG.6059|CDC20	0.295221955999255	-0.0223714256921805	4.19875919779407	0.000401993794749527	0.00709872289967767	0.105138879001523
MSTRG.1979|FBXW5	-0.167058552832101	5.71570194270292	-4.19794429243754	0.000402779040060198	0.00710528692640074	-0.230775700969234
MSTRG.20819|PSPC1	0.170110734194887	4.39452304072877	4.19678386302764	0.000403899880472635	0.00711455758498646	-0.175774519635643
MSTRG.24792|LARS	0.145116519233077	6.04907551692845	4.19654321481062	0.00040413270882009	0.00711455758498646	-0.229956729412859
MSTRG.3527|YWHAB	0.11930055452903	8.96409942242024	4.19439042362023	0.000406221522385568	0.00714401043769583	-0.317771824230012
MSTRG.10432|CEBPA	0.204142527032864	5.16025785590341	4.19313302095817	0.000407446545758436	0.00715744012950998	-0.188921111447132
MSTRG.4390|GM3764|MIR3093	0.148201054314662	5.68415739395463	4.19255691642109	0.000408009047867812	0.00715744012950998	-0.208640470286705
MSTRG.19996|ARHGEF28	0.201025003329239	1.95993000800664	4.19232586922099	0.000408234857811651	0.00715744012950998	-0.0105309150033994
MSTRG.5245|GM42259	-0.19613519008362	4.05529337958576	-4.1908779528282	0.000409652800529286	0.00717497902007562	-0.113370171659221
MSTRG.5468|UNC13B	-0.177687727134804	5.00647426945286	-4.18827982730206	0.000412209494035836	0.0072124068498205	-0.187478250440018
MSTRG.15364|DERL3	-0.513098736410465	2.18196097565497	-4.18762690582494	0.000412854507011413	0.00721634398725341	-0.0504135037707103
MSTRG.23278|RNASET2A	-0.488131279170774	3.31096668782026	-4.18603811420964	0.000414428271211244	0.00722762027326071	-0.116535990064126
GENE34443|RNASE6	-0.369301129939344	0.0771476996866094	-4.18599790161919	0.000414468181152065	0.00722762027326071	0.0610195954468082
MSTRG.20785|DCAF11	-0.100623451860392	4.08216280501237	-4.18562577952084	0.00041483768485106	0.00722762027326071	-0.178256241752482
MSTRG.21419	0.28736119047053	0.0968833991580112	4.18527908332321	0.000415182237790031	0.00722762027326071	0.0592063296006149
MSTRG.3721|SS18L1	0.176447722800833	2.45744694569907	4.18200056876168	0.000418454657350224	0.00727721449655014	-0.0419449435574295
MSTRG.346|POU3F3	0.183158995142546	3.96130033836408	4.18141502770178	0.000419041816829734	0.00728005712514509	-0.180285598840041
MSTRG.26803|TMEM164	-0.218523768013748	3.69626703002677	-4.18048514088057	0.000419975966201416	0.0072889162134068	-0.104603603851497
MSTRG.17612|FMNL1	0.129819123913267	5.42373901871839	4.17980528588509	0.000420660254220189	0.00729342531585398	-0.211032248227243
MSTRG.299|LIPT1	0.123260438461135	3.12908009863842	4.17896944188863	0.000421503075448217	0.00730067121204765	-0.112408960754929
MSTRG.5034|LMO4	0.154860218014605	6.51900237653352	4.17830844371338	0.000422170785987949	0.00730487255271394	-0.290669635567407
MSTRG.17311|B230206L02RIK	-0.232609271239098	0.138775839896866	-4.17733800534374	0.000423152994429901	0.00731450176085972	0.0507068988847106
MSTRG.13821|ELMOD1	0.188424204586655	6.93105221664572	4.17540064968089	0.000425120682144147	0.00734112920663391	-0.319822829171841
MSTRG.15483|CIRBP	0.258701915016058	8.9280733825696	4.17244103987779	0.000428144293949523	0.00738325431268824	-0.387813079212087
MSTRG.2218|HSPA5	-0.331296438695228	5.98876903403955	-4.17177174008375	0.000428831040903568	0.00738325431268824	-0.298839922983919
MSTRG.22459	0.288726404433702	7.14253321342549	4.17175400871071	0.000428849249450755	0.00738325431268824	-0.341652268051331
MSTRG.5538|ANKS6	-0.285294692997444	5.59798397681536	-4.16712351836059	0.000433630889396664	0.00745810404565914	-0.278571476450488
MSTRG.16159|TMED4	0.100063978027952	9.35912564243676	4.16659710214975	0.00043417784974365	0.00746004381429539	-0.396712602056092
MSTRG.19024|GM266|GM40578	-0.231852228867742	3.01855927575533	-4.16460684712471	0.00043625201319894	0.0074881938968873	-0.155413161124776
MSTRG.8999|FAM13A	0.213816644349836	3.4928552081209	4.16217624199016	0.000438798521996867	0.00751773692189052	-0.186093989488342
MSTRG.27587|TANGO2	-0.226935250753	2.76414398603341	-4.16212894536161	0.00043884822096707	0.00751773692189052	-0.145475673106692
MSTRG.789|INPP5D	-0.195925121625731	2.08374329750033	-4.16103791950453	0.000439996225524741	0.00752989556470728	-0.08612671434802
MSTRG.18210	0.274368731556835	0.325260904206237	4.16016249997547	0.000440919532471364	0.00753536411474648	-0.0213162572257266
MSTRG.2316|LRP1B	0.329963062968797	2.9719214416147	4.15990366795594	0.000441192893693107	0.00753536411474648	-0.162741676130556
MSTRG.4469|DENND4B|MIR7012	-0.11690923274776	5.81424448512891	-4.15820154771566	0.000442994782090569	0.00755862596413124	-0.310626296481324
MSTRG.13973|PIAS1	0.192054836609144	1.72410359052642	4.15751895060046	0.000443719452232029	0.00756347978993127	-0.0953193713252496
MSTRG.5276|KLHL32	0.126426494215031	1.80398927939753	4.15535589598003	0.000446023660311961	0.00759522153764135	-0.0804730592876952
MSTRG.26718|TMEM35	-0.179728759750101	2.99432837938877	-4.15418841688607	0.000447272286946797	0.00760177351827084	-0.178411857005929
MSTRG.6939|PSMC2	0.111037017898714	10.5173543504814	4.15416882197214	0.000447293273598639	0.00760177351827084	-0.448365580162232
MSTRG.9752|FKBP4	-0.198427701393131	6.24751454963282	-4.15355780675288	0.000447948180157381	0.00760538105875901	-0.35731759486873
MSTRG.6316|DNAJC8	0.0872794774618551	5.80361382060704	4.15138744600326	0.00045028219720356	0.00763746171012001	-0.298185682588423
MSTRG.6055|PTPRF	-0.266204776213225	2.41969964196852	-4.14985263113929	0.000451940072413224	0.00765482136814974	-0.142590738727026
MSTRG.8305|CHST12	0.124999219524469	5.30248877857979	4.14955355152792	0.000452263840971005	0.00765482136814974	-0.293342068241992
MSTRG.2228|GM13443	-0.214442107046703	3.81247686984739	-4.14920430271751	0.000452642213365157	0.00765482136814974	-0.182964325520042
GENE37947|CD86	-0.520253841708389	0.961222687115307	-4.14531417509262	0.000456878166071848	0.00771886002895427	-0.0810288353268414
MSTRG.23190|GM41505	0.220137820886998	4.69357528825615	4.14474006949087	0.000457506651712443	0.00772188535336266	-0.300926899504645
MSTRG.13728|PAFAH1B2	0.109610924634168	4.95640009807936	4.13401777281027	0.000469404479353476	0.00791492420436843	-0.330076216651999
MSTRG.23758|MYO1F	-0.22191064768017	2.09682005638166	-4.13225239455475	0.000471392808228148	0.00794065806958436	-0.146536007625887
MSTRG.8987|PPM1K	0.186600294098469	8.67582282765719	4.13100595134514	0.000472801727117552	0.00795575588349669	-0.481517514684417
MSTRG.21417|CDH12	0.211218007447769	0.0669745705393742	4.12993044090597	0.000474020809894269	0.00795575588349669	-0.0487074988499607
MSTRG.13091|ZFPM1	0.341673590789865	1.10770840983672	4.12982665701144	0.000474138614009118	0.00795575588349669	-0.128945860312899
MSTRG.13828|ACSBG1	-0.177135224469911	7.16744894692625	-4.12982438285417	0.000474141195710663	0.00795575588349669	-0.435166078213262
MSTRG.20581	0.292691511221307	0.313002701714173	4.12788364386014	0.000476349512883204	0.00798501202961874	-0.0621546891160252
MSTRG.16703|GID4	-0.129488881886197	5.5686105226828	-4.12440175185741	0.00048033723234508	0.00804401006447677	-0.374654828950487
MSTRG.3290|ZFP937	0.176390022974937	3.48419814931428	4.12340556297828	0.000481484259370078	0.00805536761878936	-0.280395419344399
MSTRG.23683|CMTR1|RNF8|RNF8-CMTR1	-0.0710208387505954	4.94458285526645	-4.1220943305631	0.000482998200694838	0.00806623034824974	-0.305443508791639
MSTRG.23120|EVA1C	0.163003906523538	0.640086777129549	4.12203011873947	0.000483072461200616	0.00806623034824974	-0.0695151955316051
MSTRG.18660|SUSD6	0.21288185151978	5.36025348418559	4.11834358118688	0.000487355077039462	0.00812983974144857	-0.376343075893232
GENE35462|SCEL	-0.293284510783136	0.708735088266467	-4.11774437208224	0.00048805474366463	0.00813361455445749	-0.130724578037277
MSTRG.6594|DHRS3	-0.147981174287715	1.78718092174199	-4.11499843237201	0.000491273884832111	0.00817932934998579	-0.169550758598399
MSTRG.3585|ZFAS1	0.182060811860691	3.50455268757148	4.11288221785403	0.000493769231314796	0.00821291668194659	-0.293184880612501
MSTRG.21527|GM41305	0.247429601641906	0.933832392721414	4.11155642866155	0.000495338982992826	0.00821418338678808	-0.11458777549097
MSTRG.8578|KCND2	0.365995365948362	3.79155656774015	4.11144490776289	0.000495471252022116	0.00821418338678808	-0.333703658783508
MSTRG.7361|GM8121	-0.232120782971811	1.99890912451237	-4.11120815579715	0.00049575216782292	0.00821418338678808	-0.203779035108164
MSTRG.4806|RTCA	0.215480338944389	2.60874372472308	4.11120352555719	0.000495757663374418	0.00821418338678808	-0.257114739999965
MSTRG.5166|NSMAF	0.230526229784656	0.662218824669546	4.10975015135251	0.000497485655519463	0.00823487334598788	-0.147221426355546
MSTRG.24023|PLCL2	0.204787631877444	5.79114378034196	4.10789140955099	0.000499704370794765	0.00825598439879594	-0.435530313773494
MSTRG.3157|PCNA	0.146640850770392	5.09042696610392	4.10787665554224	0.000499722021577684	0.00825598439879594	-0.399672843647391
MSTRG.23319|PDE10A	-0.399306926925219	0.211884657030319	-4.10609186415201	0.000501861831148431	0.00828337174139514	-0.128621949158537
MSTRG.19207|A530046M15RIK	0.240475457951251	4.40209498171201	4.10455188273334	0.000503715480223172	0.00830598788982201	-0.354705906549095
MSTRG.19351|FOXC1	0.266210838443051	1.48380055470233	4.1031960811973	0.00050535308839182	0.00832500169199256	-0.206296824913864
MSTRG.11654|FANK1	-0.266565137865744	2.09939244697806	-4.0981886833681	0.000511447452427049	0.00841732770843061	-0.23140374682456
MSTRG.21754|EEF1D	-0.134766769425587	4.97996560164075	-4.09582896712227	0.000514344758825385	0.00845691066616054	-0.410886483495385
MSTRG.4974|MANBA	-0.172884247616164	2.97025034696307	-4.09385318721561	0.00051678324950009	0.00848888125517261	-0.259896619194654
MSTRG.11457|PALB2	0.205078517760856	0.182827338705346	4.09300961423437	0.000517827889622118	0.00849791671393241	-0.168658445650875
MSTRG.16043|CD63	-0.278448927220937	5.61088301179651	-4.09206672018262	0.000518998017176921	0.00850731204596707	-0.478596550433493
MSTRG.5736|ADAMTSL1	-0.482379630517997	2.99148913269684	-4.09151992017068	0.000519677801473987	0.00850731204596707	-0.302014967167989
MSTRG.15343|BCR	-0.126264031528198	4.29590901280268	-4.09135276216675	0.000519885790261054	0.00850731204596707	-0.396222470391137
MSTRG.26038|ZFP950	-0.160475290592362	1.93277953915712	-4.08951844318734	0.000522173630092606	0.00853661970718473	-0.217744814824278
MSTRG.6600|CLCN6	-0.31890568025065	3.11606126410648	-4.08800482055008	0.000524069043492474	0.00854852161146851	-0.270178394070028
MSTRG.10235|MEGF8	-0.152571427519976	4.03013698472367	-4.08769410969924	0.000524458974965085	0.00854852161146851	-0.391478208934444
MSTRG.23048|ROBO2	0.42541994947928	0.735540639721886	4.08759536993686	0.000524582950559822	0.00854852161146851	-0.18374885056019
MSTRG.4721|CD53	-0.173828678587379	5.18150711422101	-4.08734951760469	0.000524891764643189	0.00854852161146851	-0.437322730892934
MSTRG.5418|FANCG	0.379215076869401	3.94944495384332	4.08682261185603	0.000525554219551172	0.00855120511394719	-0.397750554277727
MSTRG.7072|HADHB	-0.15215179512849	3.42830658993852	-4.08607275388647	0.000526498420190029	0.00855703144672376	-0.36588024461054
MSTRG.20751|SLC7A8	0.129688102307975	4.24762063650981	4.08574761638275	0.000526908350054344	0.00855703144672376	-0.343872575864015
MSTRG.6442|MUL1	-0.0802469375810132	5.16217666146925	-4.08498333324613	0.000527873203932468	0.00856460565624898	-0.421941700100642
MSTRG.4938|OSTC	-0.138190644059243	1.83050161242526	-4.08229467331673	0.000531281471522578	0.00861177192801975	-0.243595245285804
MSTRG.16194|COBL	-0.382646606841505	1.43499552334307	-4.08156552666194	0.000532209547602145	0.00861868468133841	-0.229547001909281
MSTRG.4003|ACTL6A	0.115175861986147	1.8717510105111	4.0799835933182	0.000534228634142883	0.00864323577386349	-0.278484346248653
MSTRG.8707|NUP205	-0.170808144885415	3.85463638198419	-4.07917073267293	0.000535269090512429	0.00865045359480949	-0.417959613427945
MSTRG.10786|B230209E15RIK	0.212855730016639	3.49742313059382	4.07884883172239	0.000535681679948626	0.00865045359480949	-0.376091744222274
MSTRG.24385|MCFD2	-0.106050350897036	5.62474887599627	-4.07677483547898	0.000538347592850335	0.00867882379624081	-0.484488803315891
MSTRG.1828|RSU1	0.154179480246153	1.27514908317668	4.07634999139316	0.000538895317357418	0.00867882379624081	-0.242228449031511
MSTRG.23841|DHX16	-0.132692738226556	3.27828417404856	-4.07629093930738	0.000538971493432856	0.00867882379624081	-0.349635225228932
MSTRG.18839|GM35463|ZC3H14	0.137550474216464	9.47795483178653	4.07591325125203	0.000539458957885298	0.00867882379624081	-0.603564440657347
MSTRG.4983|PPP3CA	0.284293302180318	1.18741571414286	4.07485598978869	0.000540825855025337	0.0086926752488731	-0.214130980755013
MSTRG.463|9130024F11RIK	0.343919441205464	0.397289792342261	4.07053372402587	0.000546449972384761	0.00877486301449997	-0.223511101870152
MSTRG.24097|GM20219	-0.231604929753062	4.95407787547262	-4.06828568805129	0.000549398120044232	0.00881396685210084	-0.483040952262903
MSTRG.6465|CAPZB	0.133499640404778	8.34484063625752	4.06750384707415	0.000550427163690901	0.00881848523891464	-0.613113149010471
MSTRG.17643|CYB561	-0.211694329233268	5.81842451449518	-4.06702906158	0.000551053004435927	0.00881848523891464	-0.535984161921156
MSTRG.18105|ROCK2	0.143244529882788	5.78107536719725	4.06671448960416	0.0005514680496151	0.00881848523891464	-0.537826671268012
MSTRG.10692|GM7336	0.143387514937663	4.55462853734598	4.06651401162238	0.000551732722141383	0.00881848523891464	-0.441406734038828
MSTRG.7505|EPHA5	0.291711281906566	0.963389507194649	4.06532434010102	0.000553305942660332	0.00883541143753701	-0.229522734017218
MSTRG.19629	-0.289812214527058	1.59827933152054	-4.06463318287645	0.000554221981101245	0.00884182180063285	-0.289470414197027
MSTRG.3362|2500004C02RIK	-0.344530637094248	0.761682360049619	-4.0639916156062	0.00055507364741899	0.00884566424782561	-0.233867627361981
MSTRG.8573|KCND2	0.338355008364878	0.748424742642017	4.06367646837935	0.000555492476044921	0.00884566424782561	-0.251743765288863
MSTRG.3092|SLC20A1	-0.130430270555062	6.9159701832152	-4.06174738666092	0.000558063087620879	0.00887837034398328	-0.582765012137149
MSTRG.26745|BHLHB9|GPRASP2	-0.154439059860414	2.95676215359515	-4.06134260659124	0.000558603983388019	0.00887875452596941	-0.373592153722523
MSTRG.16834|GM32384|RANGRF	-0.163517870744945	1.44639096770178	-4.06036671246919	0.000559910191700436	0.00888084774599527	-0.285656482202496
MSTRG.22848	0.246841723125564	4.13827752651961	4.06032485161145	0.00055996628938833	0.00888084774599527	-0.424345639746932
MSTRG.27551|SMN1	0.116264718892768	2.16278860582319	4.05972419763193	0.000560771842262103	0.00888084774599527	-0.304754383669546
MSTRG.22272|GRASP	0.213031623958987	5.36024782199353	4.0597008671187	0.000560803154720339	0.00888084774599527	-0.542635709417738
MSTRG.20172|PELO	0.185514702844941	3.89052230392577	4.05862870672037	0.000562244009435417	0.00889284964644328	-0.440281710404482
MSTRG.3083|POLR1B	-0.156119342861236	2.69458845427414	-4.05836706805108	0.000562596180053769	0.00889284964644328	-0.376980261111551
MSTRG.23906|PLA2G7	-0.209597684688911	5.68006822506537	-4.05787177465081	0.000563263456521759	0.00889521388782799	-0.547645500347961
MSTRG.24836|AP3S1	0.149264439694527	4.44253061074809	4.05387167610445	0.00056868151777121	0.00897253061372353	-0.479775926385325
MSTRG.1359|KIFAP3	0.0850631892412167	5.51807063723405	4.05333964313312	0.00056940604946497	0.00897571994670378	-0.535756335819089
MSTRG.22722|PPP1R2	0.148412070227321	6.31027685782756	4.05231163305067	0.000570808618387094	0.00898958174255458	-0.59648317129402
MSTRG.3608|CEBPB	0.339302886068136	3.03674292045378	4.05100237221298	0.000572599898385958	0.00900601727805473	-0.41578835992856
MSTRG.26694|CHM|MIR361	0.235048922929775	6.65515071393706	4.05078303914039	0.000572900528746003	0.00900601727805473	-0.572047013516538
MSTRG.22658|DGKG	0.208706224176502	2.06212440915811	4.04849222837539	0.00057604985968137	0.00904724743057157	-0.3099885763023
MSTRG.22109|PPHLN1	-0.634434731577698	0.607122782694752	-4.04792235606267	0.000576835977142766	0.00905132032809772	-0.279347811933699
MSTRG.2036|GM20071	0.107073247958791	5.3879979046162	4.04619367985961	0.000579227166578187	0.00907361357540904	-0.556190361747001
MSTRG.18331|ANKMY2	0.117359745701232	4.56049236185927	4.0461318387644	0.000579312890945391	0.00907361357540904	-0.52543984804905
MSTRG.3415|MMP24	-0.135162656236564	6.10219813646381	-4.04523317056788	0.000580560055871892	0.00908486601092062	-0.598968917469287
MSTRG.19706|CDK20	-0.140461867202299	1.16852690212633	-4.04171690770505	0.000585465663743686	0.00914130721853109	-0.326669669581224
MSTRG.17850|SEC14L1	0.205819849276869	6.70469017850648	4.0416094538865	0.000585616223234733	0.00914130721853109	-0.618441565017881
MSTRG.1852|GM13269	0.3569418940967	2.06707310325037	4.04127100716504	0.000586090691802805	0.00914130721853109	-0.349717354601322
MSTRG.4579|SF3B4	0.14216760065764	3.74871687029015	4.04070511644251	0.000586884869885274	0.00914130721853109	-0.457400239145586
MSTRG.9834|B230110G15RIK	0.5400812841911	1.80674841167045	4.04058269774521	0.000587056814814514	0.00914130721853109	-0.342425719308609
MSTRG.26349|BC023829	-0.126978680488102	3.14221121800938	-4.04036760470959	0.000587359048379602	0.00914130721853109	-0.441559733997894
MSTRG.6762|VWA1	-0.210145627377471	4.34139315237779	-4.03904134299749	0.000589226045583257	0.00916206508163939	-0.501650963507389
MSTRG.7921|TBX3	0.209430966114533	1.45428022377031	4.03812614354797	0.000590517831065663	0.0091695783034837	-0.306300728602773
MSTRG.6699|ICMT	-0.144375111714325	5.05692584052031	-4.03794306647403	0.000590776579091867	0.0091695783034837	-0.579909319112924
MSTRG.19599|CAML	0.166277387364229	3.99877377109304	4.03555453734213	0.000594162722418573	0.00921381218104326	-0.526836708515645
MSTRG.16567|FSTL4	0.758959720238142	3.06998710232207	4.03535878188607	0.000596223199588747	0.0092374274259097	-0.449511785805332
MSTRG.2119|D330023K18RIK	-0.217420148975399	1.12897588608718	-4.0316086265383	0.00059979912119862	0.00928445810849972	-0.328093383305931
MSTRG.7992|ANAPC5|GM33044	-0.202225502527513	10.60688772763	-4.02931314399708	0.000603102493842909	0.00932718906319429	-0.731329991387408
MSTRG.16612|ANXA6	-0.111371226703827	7.1143757994141	-4.02844649877022	0.000604354368564036	0.00933814456894539	-0.648143900045219
MSTRG.19746|SEMA4A	0.181938157891924	1.71825529730925	4.02803115251231	0.000604955256067486	0.0093390307365243	-0.368225926441147
MSTRG.2852|DPH6	0.147017238247182	6.5218871033362	4.02501017466219	0.000609343689240771	0.009398333275166	-0.661341520487523
MSTRG.18244|MBOAT2	0.288351692170889	0.649228047689473	4.02339528567589	0.000611702552105586	0.00942194217370798	-0.330589974689831
MSTRG.7767|NOC4L	0.165642052066907	4.14147846837596	4.02321182882334	0.000611971101493313	0.00942194217370798	-0.547833913545157
MSTRG.1539|KIF26B	-0.352631380529009	3.78713488119573	-4.0194325104043	0.000617529573323677	0.00949301839683617	-0.532789380995085
MSTRG.23097|2810407A14RIK	-0.258490180212548	0.661519668665543	-4.01932216489844	0.000617692618301876	0.00949301839683617	-0.323236028496434
MSTRG.19968|SV2C	0.174856968141948	5.54768006352322	4.0187858566329	0.000618485670596316	0.00949671205736006	-0.633892813984033
MSTRG.25824|SLC25A28	0.129235168522172	5.24291116190476	4.01547767660672	0.000623400023376975	0.00956018627076317	-0.63787789347042
MSTRG.1868|NEBL	0.303622070485372	3.77178609746492	4.01482250840601	0.000624377888765179	0.00956018627076317	-0.548739569398936
MSTRG.26165|RBM10	-0.143005168039854	5.4559995527881	-4.01471235196035	0.000624542451692022	0.00956018627076317	-0.639628334877618
MSTRG.15186|HSF2	0.134719893861256	0.830858348325916	4.01450981201317	0.00062484513921936	0.00956018627076317	-0.35803924906137
MSTRG.4633|ZFP697	0.173542636048477	3.07460217593572	4.01383732793244	0.000625851186712954	0.00956596182453814	-0.489700182843356
MSTRG.24767|1700086O06RIK	0.188122235531097	1.59927289360841	4.01351356892528	0.000626336110616075	0.00956596182453814	-0.405050240866071
MSTRG.16296|CCDC88A	0.135913138365374	4.35932126269735	4.00868935551016	0.0006336062572079	0.00966840382890421	-0.578168203618525
MSTRG.16234|SERTAD2	0.197894867441857	1.8124768194952	4.00696652661512	0.000636222888962814	0.00969971754938693	-0.438667143870311
MSTRG.1949|TUBB4B	-0.114705976443966	7.51829675435764	-4.00444150213121	0.000640077344269464	0.00974983061102653	-0.715930152812565
MSTRG.22532|PKP2	0.232123694196896	5.89072324356271	4.00282533269685	0.000642556622334334	0.00977892638170817	-0.670438874871038
MSTRG.12131|LEPROTL1	0.121664165417829	3.09724520470281	4.0016953382207	0.000644295761859718	0.00979671661971122	-0.501666284731982
MSTRG.1505|RGS7	0.173083781125548	4.27821654495033	4.00114624084505	0.000645142551445271	0.00980091893804831	-0.552888353091287
MSTRG.21535|BAALC	-0.202992397424458	4.12688347829412	-4.00033612202253	0.000646393898081174	0.00981125437882573	-0.58784725679514
MSTRG.7845|SPPL3	0.107562143307987	9.03155178168963	3.99991892865931	0.00064703925619033	0.00981238172979899	-0.795852121977076
MSTRG.27942|ZDHHC8	0.152767438395652	2.51352507634096	3.9992513800102	0.000648073224268778	0.00981939518464386	-0.494992908489808
MSTRG.25834|CHUK	-0.385812919431438	4.5880608750883	-3.99849056797349	0.000649253653706866	0.00982492237239867	-0.593828172071235
MSTRG.21553|RIMS2	0.143806577814981	2.69263569418374	3.99827941533312	0.00064958164445611	0.00982492237239867	-0.490973130192105
MSTRG.14000|RAB11A	0.132627246141866	4.03447339155986	3.99737063866465	0.00065099516226522	0.0098376419331935	-0.580941028103791
MSTRG.19240|SFRP4	0.274285560213047	1.03202430237546	3.9957411396949	0.000653537367078536	0.00986738052824552	-0.408140153766389
MSTRG.16074|LIMK2	-0.158452063646427	6.65491111867531	-3.99511662084735	0.00065451430489128	0.00986959450402526	-0.729878408759152
MSTRG.24669|PROB1	-0.209059065772924	2.94927499620067	-3.99491319867007	0.000654832832882598	0.00986959450402526	-0.530938981082117
MSTRG.23901|TNFRSF21	0.164704786510478	5.83902961484585	3.99357103216524	0.000656938330676176	0.00988808293591079	-0.687978147597598
MSTRG.675|EPHA4	0.327315691045455	5.80716688256415	3.99339785182807	0.000657210494285305	0.00988808293591079	-0.672861731118255
MSTRG.4442|EFNA3	0.192427187835007	4.53565036461704	3.9911633885102	0.000660732172225063	0.00992937154254013	-0.632005852089458
MSTRG.24918|TCOF1	0.175553046575585	3.8488483838725	3.9909240333974	0.000661110525239548	0.00992937154254013	-0.598342661160872
MSTRG.11262|STIM1	-0.227265622530998	1.49276903271025	-3.99038451110229	0.000661964148925243	0.00993350917627382	-0.382950689279393
MSTRG.4262|4930509J09RIK	0.434418412593995	3.44982040042622	3.9892804934025	0.000663714328473276	0.00993725453996681	-0.591153431916354
MSTRG.12139|B930018H19RIK	0.485497118476266	2.56260214049847	3.98926082575606	0.000663745548952615	0.00993725453996681	-0.528909096680373
MSTRG.17009|SLC43A2	-0.275498112460626	2.65751481219682	-3.98913281082581	0.000663948795942375	0.00993725453996681	-0.470774956512047
MSTRG.27895|PDPN	-0.207292459192155	1.71338795132985	-3.98748450688727	0.000666571317434427	0.00996782278168696	-0.476535697610833
MSTRG.2386|PSMD14	0.120106738839633	3.53016802607313	3.98680430597113	0.000667656548096692	0.00997536939947597	-0.590777987828068
MSTRG.5010	0.219835197788078	0.568488844866295	3.98346589910962	0.000673008371614408	0.0100465941277835	-0.415405855505969
MSTRG.13249	0.0946981338537518	5.64441072561599	3.98178987496635	0.00067571128996699	0.0100733630473649	-0.692946491651439
MSTRG.15536|SLC39A3	-0.149041688095797	5.43971238402454	-3.98139694090305	0.000676346534653678	0.0100733630473649	-0.721909813797949
MSTRG.647|STK36	-0.277538163600983	1.38294605418257	-3.98089636900726	0.000677156654873859	0.0100733630473649	-0.471570768236739
MSTRG.16723|FLII	-0.152086313281854	2.85649338790984	-3.98085340694028	0.000677226229193795	0.0100733630473649	-0.57421423968809
MSTRG.21811|GPT|PPP1R16A	-0.155612845462418	6.80369748899087	-3.98054063490763	0.000677732957906755	0.0100733630473649	-0.778944229265458
MSTRG.298|TXNDC9	0.130736903967623	3.15570105710085	3.97844558771276	0.000681136928574794	0.0101152071795783	-0.60056423486971
MSTRG.22987|MINA	-0.155029295731154	0.376322140276802	-3.97762314025744	0.000682477861314018	0.0101229655450412	-0.398523153740602
MSTRG.11060|SYTL2	0.197351273689182	2.31493180094336	3.97740272094453	0.000682837682848487	0.0101229655450412	-0.509072561728757
MSTRG.19293|HIST1H2BG|HIST1H3D	-0.238675037863669	1.83284067414385	-3.97661969325254	0.000684117456159842	0.0101312473147494	-0.501368118176039
MSTRG.2618|NDUFS3	0.201838030933516	3.31223357019754	3.97633972652574	0.00068457561008172	0.0101312473147494	-0.615575441839913
MSTRG.22846	0.250501055040454	0.511666645186624	3.97566489436223	0.000685681199861358	0.0101388763993269	-0.408561283575768
MSTRG.13862|GM26868	0.281288867296231	0.127252543630542	3.97420875059065	0.000688072881791453	0.0101599068637792	-0.388909599675137
MSTRG.260|UGGT1	-0.160400828376257	6.69353353992891	-3.97407918644438	0.00068828608947963	0.0101599068637792	-0.764897852489675
MSTRG.3320|PSMF1	0.13289749382597	4.6608392843376	3.9736237652549	0.000689036041421741	0.0101622465782904	-0.686335233851902
MSTRG.20709|NDRG2	-0.223935440003531	8.37048431189915	-3.97290824654239	0.000690215943687768	0.0101709179626443	-0.847582867417005
MSTRG.17517|AOC2	-0.225786674858839	2.22523516767801	-3.97125659025329	0.00069294723220837	0.0102024158901493	-0.51554773940425
MSTRG.18284|SH3YL1	0.12331438003237	1.73010744962813	3.968886115275	0.000696886004502664	0.0102516227134972	-0.478138714423021
MSTRG.1801|ATP5C1	0.0945701264373857	6.90098519270519	3.96833399982544	0.000697806590137653	0.0102563839450344	-0.787522338750737
MSTRG.22856	0.323677658688618	1.72256412941796	3.96748057144466	0.000699231958984451	0.0102685500164708	-0.512841066594948
MSTRG.4223|GM21949|IQCJ|SCHIP1	0.156542651233106	4.50653983549646	3.96431103459671	0.000704551012312469	0.010330188863487	-0.705910160908298
MSTRG.7318|KCNIP4	0.280367314678051	1.10142175423675	3.96426315559927	0.00070463166965468	0.010330188863487	-0.470487787062479
MSTRG.16169|NACAD	-0.127460458981718	8.81661811437121	-3.96256911073097	0.000707491389366218	0.0103591725517337	-0.836708522078515
MSTRG.26359|CD99L2	-0.146968913855342	3.42990066486633	-3.96236429586398	0.000707837918827379	0.0103591725517337	-0.648585794779425
MSTRG.18987|DYNC1H1	-0.130098049696487	9.0076047976248	-3.9620220191418	0.000708417398922539	0.0103591725517337	-0.875761918405407
MSTRG.18972|DIO3	-0.751790746689383	1.10846075779936	-3.95943904624234	0.00071280565473672	0.0104144785371482	-0.508811826920535
MSTRG.1894|GM3230	0.254985403575293	1.10287239412804	3.95897706045869	0.000713593375031998	0.0104159622362952	-0.501455229791764
MSTRG.12841|TMEM208	-0.148311592919266	0.257161087439128	-3.95866870145322	0.000714119631844704	0.0104159622362952	-0.46608588986541
MSTRG.3747|GM36055	0.136191037573421	0.320681329915584	3.95736741266552	0.000716344713179137	0.0104395545901984	-0.444672561624522
MSTRG.3136|PRN|PRND|PRNP	0.124825256809675	7.68973271085968	3.95661768497841	0.000717629805702546	0.0104494197640518	-0.858293754009329
MSTRG.20984|A230070E04RIK	0.162673050702667	2.86336980144655	3.95583547990918	0.000718973010560338	0.0104601136896255	-0.590936137451868
MSTRG.8295|MAD1L1	0.173839051817754	1.77204785992088	3.95524352002858	0.000719991187349348	0.010466064789371	-0.54421589690112
MSTRG.14203|COL12A1	-0.324806041371033	1.28983231843768	-3.95450358463377	0.000721265899781949	0.0104670279992147	-0.511740024068367
MSTRG.9855|ST8SIA1	0.223271409003015	1.46070355924989	3.95449783092199	0.000721275820688521	0.0104670279992147	-0.517924265226927
MSTRG.3680|EDN3	-0.25335764770925	1.74205791921049	-3.95088162719535	0.000727538020005766	0.0105489943120161	-0.554142579789544
MSTRG.7330|KCNIP4	0.30368832322293	5.99670645307939	3.95029101924182	0.000728565901712744	0.0105506198556398	-0.78074288132204
MSTRG.8512|TAC1	-0.431856275384378	6.11987252906803	-3.95002826041695	0.000729023665600685	0.0105506198556398	-0.8023338366165
MSTRG.1908	-0.177318992454812	3.33748603581103	-3.94975944207986	0.00072949228195205	0.0105506198556398	-0.642553473637522
MSTRG.27730|NUP88	0.109537517898775	2.20559868824025	3.94822393717985	0.000732174790511132	0.0105805107237698	-0.57279954065713
MSTRG.22763|SNX4	0.104156141584907	4.41832335195635	3.94718896481229	0.000733988405057208	0.010595758939935	-0.725321928978426
MSTRG.24116|VAV1	-0.233798567870215	0.921001776202834	-3.94691836151005	0.000734463327753611	0.010595758939935	-0.530054828367502
MSTRG.19999|UTP15	0.140835957815783	2.86760460682373	3.94612674197672	0.000735854415425322	0.0106069216156358	-0.634818349920977
MSTRG.1578|LEFTY1	0.375264710714418	1.07047821112681	3.94204407433562	0.00074307045073604	0.0107019584950098	-0.542553574419998
MSTRG.540|GPR1	0.405035664655811	0.18014364112648	3.94095169285979	0.000745013113139357	0.010720950845863	-0.511605829290707
MSTRG.7301|KCNIP4	0.555279052614397	2.61719464318175	3.939791394661	0.00074708208590782	0.0107364180963414	-0.650128564041667
MSTRG.4204|KCNAB1	0.246000321360149	5.9290694437186	3.93964827611656	0.000747337681482032	0.0107364180963414	-0.821327425730262
MSTRG.4513|TDRKH	0.236962175576106	1.03233847064488	3.93792224725787	0.000750427051868412	0.0107717941563935	-0.555175539455581
MSTRG.24382|CALM2	0.158086761709527	9.18194259484202	3.93667247286956	0.000752671907509209	0.0107882471155329	-0.924230368063264
MSTRG.2934|RTF1	0.134319112494144	7.9827398796887	3.93658514042408	0.000752829024067274	0.0107882471155329	-0.898765977288353
MSTRG.5908|DHCR24	-0.332464021355522	6.45250622523365	-3.93485379280577	0.000755950564570785	0.010823952167046	-0.843011729685872
MSTRG.26646|ZDHHC15	-0.219819881880461	2.43370171144485	-3.93424042444818	0.000757059522698317	0.0108308049283951	-0.644288140549637
MSTRG.21213	0.389465150362633	3.47352250855562	3.93282380888882	0.000759626919049446	0.010858493946013	-0.733414278817913
MSTRG.9621|WNK1	-0.192195855799776	8.03997296090412	-3.93047254310125	0.000763907336959865	0.0109106033779255	-0.917693713595002
MSTRG.7350|ZCCHC4	0.120292596831818	3.80184490313673	3.92914448739118	0.000766335611216746	0.0109361947441247	-0.735727266711435
MSTRG.5152|FAM110B	0.110467699255914	4.99649499544414	3.92863419938445	0.000767270682260588	0.010940452168134	-0.811229162406097
MSTRG.21808|CYHR1	-0.0918726482425822	8.24556183938564	-3.92816455058932	0.000768132286354036	0.010943655840908	-0.952902421474425
MSTRG.23082|JAM2	-0.211496321805892	3.62741356773384	-3.92748077300278	0.000769388444072047	0.0109519100480748	-0.747601122900146
MSTRG.12213|CFAP97	0.100313918730057	4.52438003291072	3.92715563890681	0.000769986458973019	0.0109519100480748	-0.787614979337402
MSTRG.1768|CAMK1D	0.255345695339442	6.30314128069759	3.92599616886507	0.000772122819877177	0.0109655363734681	-0.897947804992938
MSTRG.21854|GGA1|MIR6955	-0.142358735663345	6.97029267074709	-3.92594302978353	0.000772220871370996	0.0109655363734681	-0.907958963306184
MSTRG.21846|TMPRSS6	0.70333911319706	2.43616954646846	3.92529320871175	0.000773420913351487	0.0109735079547525	-0.660478450373364
MSTRG.5156|CAR8	-0.400173892741235	0.821262183904849	-3.92466181431474	0.000774588701150395	0.0109808996030242	-0.575052350722751
MSTRG.12714|LPCAT2	-0.184723107356511	0.735268617289353	-3.924320843128	0.000775220068587377	0.0109808996030242	-0.577676463552198
MSTRG.2633|LRP4	-0.272756551393625	3.06744438220822	-3.92362817583748	0.000776504237376319	0.0109900294947281	-0.708146075303157
MSTRG.14810|RGS17	-0.199231934553432	1.46760817448081	-3.92300637015255	0.000777658832650173	0.0109973119856751	-0.576358412197863
MSTRG.28013|NDUFS3	0.164786714943939	5.3574311171871	3.91960648588385	0.000784002108252137	0.0110778982105166	-0.850530357458477
MSTRG.24666|PAIP2	-0.0890592872462992	6.6903423883128	-3.91829382207566	0.000786464919611428	0.0111035663506685	-0.880807407996724
MSTRG.22941|CD47	0.140246405710578	5.59584845501155	3.91694217200204	0.000789008908391777	0.0111303374909585	-0.882461971655115
MSTRG.21468|CCT5	-0.112370986833415	7.6123063447161	-3.91638834998671	0.00079005363601673	0.0111329782890672	-0.935086936823776
MSTRG.19075|MTA1	0.0974026109258243	5.89823966351491	3.91615618585333	0.000790491998176111	0.0111329782890672	-0.867850079605951
MSTRG.105|SMT3H2-PS4	0.156147785407198	3.94452274749103	3.91548405368314	0.000791762451500732	0.0111417382814788	-0.778102236267038
MSTRG.5669|BRINP1	0.439444268918425	0.821891881682599	3.91505328953758	0.000792577741205466	0.0111440840829724	-0.59651506302255
MSTRG.22244|MCRS1	0.0932509327242421	5.41195863066914	3.91279343617138	0.000796868556187898	0.0111863885114451	-0.811422786737904
MSTRG.22343|1700037C18RIK	0.321770277236119	2.36227405038407	3.91277733296856	0.00079689921421103	0.0111863885114451	-0.69514332997921
MSTRG.16712|LRRC48	-0.267032008546454	4.73015101381021	-3.91233732093671	0.000797737383028305	0.0111863885114451	-0.843967091228212
MSTRG.8015|DENR	0.110030613370973	3.02296493683922	3.9120995441401	0.000798190682984035	0.0111863885114451	-0.709778089703679
MSTRG.1166|GPR25	0.236231686147228	3.80914561708405	3.90991658334436	0.000802364275097554	0.0112299956648934	-0.789132722240215
MSTRG.12628|JUNB	0.315710461987673	3.50629404390549	3.9097887248425	0.00080260939800309	0.0112299956648934	-0.776996157063726
MSTRG.16848|ALOX12B	0.353714589886883	2.54487399144237	3.90607868432459	0.000809754554408908	0.0113207508168054	-0.712553616571175
MSTRG.10300|NFKBIB	0.192478478309756	2.70070544782976	3.90520502128374	0.000811446308513646	0.0113351792462451	-0.732049687261128
MSTRG.4800|EXTL2	0.130756090273292	6.16334936423876	3.90483913564331	0.000812155848941735	0.0113358747331575	-0.933409898783289
MSTRG.7524|RUFY3	-0.132159513289394	5.83758280394893	-3.90295892243309	0.000815811765570157	0.0113776605162552	-0.884061898675752
GENE27711|CFAP52	-0.754674391616628	1.57431954717606	-3.90256453870565	0.000816580682674899	0.0113791478424332	-0.654225989490855
MSTRG.7631|PTPN13	-0.1982366363233	0.346060115433195	-3.89999874896877	0.0008216007206493	0.0114356518785493	-0.604180752240809
MSTRG.7249|HS3ST1	0.245991176785374	2.52030347519173	3.89981235513722	0.000821966597020626	0.0114356518785493	-0.730955772450661
MSTRG.12669|SIAH1A	0.142175793630417	5.95745982648957	3.89865651303148	0.000824239038842397	0.0114579896160114	-0.930149318508325
MSTRG.5449|GM13308	-0.261146480046857	4.24474154692989	-3.89744492250371	0.000826627781799825	0.0114795672049989	-0.81589641540017
MSTRG.25519|GNA14	0.1635303002624	4.91210738739814	3.89703145830366	0.000827444530088985	0.0114795672049989	-0.873032895461968
MSTRG.7153|TACC3	0.238339855618349	0.799517702252862	3.89685386679476	0.00082779558648549	0.0114795672049989	-0.633927459517174
MSTRG.27971|BAALC	-0.225612653512754	6.82585219683592	-3.89579739807271	0.000829887033941716	0.0114992895299892	-0.974655831402893
MSTRG.8321|MMD2	-0.0999087738121893	8.45666272781164	-3.89512311405698	0.000831224628160887	0.0115085427566965	-0.984239812432748
MSTRG.21577|NUDCD1	0.345688531150341	3.59416501718798	3.89101575978067	0.000839418846161225	0.011612636565815	-0.824976086519397
MSTRG.21769|SHARPIN	0.136296234882194	8.14857019425984	3.89055933573834	0.000840334353808046	0.0116156317600667	-1.0077883682163
MSTRG.2153|UCK1	-0.131690150691544	2.93207224967156	-3.89023405108413	0.000840987423438653	0.0116156317600667	-0.785570104445545
MSTRG.11466|4930413G21RIK	0.303420612199297	3.49819350913032	3.88801189635426	0.000845462311613694	0.0116680589864631	-0.831951957432496
MSTRG.22505|2900011O08RIK	-0.0918686978506961	5.06615991433732	-3.88761102902436	0.000846272075512726	0.0116698609963561	-0.89292969496551
MSTRG.19399|FARS2	-0.114284730512801	6.82918297998796	-3.88502785558107	0.000851508659349767	0.0117326558018827	-0.977320936713733
MSTRG.1503|GREM2	-0.259208100706061	2.26016459289702	-3.88372578203914	0.000854160389795674	0.0117597626742542	-0.737544260378166
MSTRG.19452|NOL7	0.144235170103951	4.98993319607049	3.88320023176883	0.000855233016645358	0.0117651030360293	-0.924453498150079
MSTRG.20653|FBXO34	0.181307376511561	5.5367849519439	3.88233217755646	0.000857007608821894	0.0117794427614169	-0.933200388815378
MSTRG.19507|SUSD3	-0.201919205131622	1.35994654413143	-3.88202007538334	0.000857646542575516	0.0117794427614169	-0.679389667067618
MSTRG.146|TCEB1	-0.152807124469227	2.30491329410619	-3.88071935551562	0.000860314463899604	0.011806647858405	-0.721414967907002
MSTRG.16880|SAT2	0.206166570791243	0.395062459348682	3.87894921523064	0.000863958456002084	0.0118471940870134	-0.653583886216256
MSTRG.3435|GM14169	-0.218851318106812	2.71778211759737	-3.87660252564941	0.000868812951458657	0.0119014439568387	-0.776352472274718
MSTRG.4546|GOLPH3L	0.381486643384054	3.15196848154355	3.87636781459757	0.000869299974731265	0.0119014439568387	-0.797448218606013
MSTRG.8572|KCND2	0.232259719179935	4.04083480758055	3.87363360966318	0.000874993425220495	0.0119698543249511	-0.889790171652035
MSTRG.1089|MFSD4A	0.325021110975975	4.81428967233465	3.87298971528617	0.000876339584343309	0.0119787324886132	-0.942223786016402
MSTRG.23920	0.311162181313139	1.5313920375167	3.8725971810149	0.000877161245057741	0.0119804328398904	-0.731900806123215
MSTRG.15282|NRBF2	0.124158332819938	3.64980646577661	3.87201461126404	0.000878382101317934	0.011987578447057	-0.849636357065462
MSTRG.15790|SLC6A15	0.147097279000181	4.03555119098581	3.87121487973859	0.000880060796936513	0.0119962727333041	-0.890207681042648
MSTRG.26210|NKAP	0.123896498877375	2.65412987367479	3.8709387495741	0.000880641153612259	0.0119962727333041	-0.799161530157146
MSTRG.3673|GNAS	0.134197201628646	10.3105303923506	3.87068795019617	0.000881168600393692	0.0119962727333041	-1.11656028360598
MSTRG.19368|1110046J04RIK	-0.348743529994766	1.23370903248169	-3.87038225374411	0.000881811923068505	0.0119962727333041	-0.729130742160888
MSTRG.8405|GM34333|GPR12	0.500885646607135	2.45485590452224	3.86952093411206	0.000883627034044462	0.0120109519064483	-0.795162838834075
MSTRG.7998|WDR66	-0.290177600782229	2.33935864617372	-3.8692072344933	0.00088428903280509	0.0120109519064483	-0.778931984834285
MSTRG.4025|ATP11B	0.272579059524494	9.39040649829496	3.86564088453777	0.000891849769797928	0.0120959169860866	-1.07621348255086
MSTRG.28039|MARCH5	0.0942375315897467	5.87727332697023	3.86559266247156	0.000891952439842376	0.0120959169860866	-0.9848516171108
MSTRG.22655|GM15651	0.210006598303748	0.222057755312541	3.86473075789751	0.000893789507971537	0.0121112707618036	-0.660354027845555
MSTRG.7508|EPHA5	0.166760537281137	2.62339571442861	3.86392089072958	0.000895519083817538	0.0121225384495912	-0.785193994327597
MSTRG.16642|LOC108167857|SAP30L	0.130934959321857	2.65287776086684	3.86368096342951	0.000896032116807169	0.0121225384495912	-0.793774930500916
MSTRG.15976|DCTN2	0.094469855146944	4.80797920846847	3.86130452009398	0.000901129403775831	0.0121819082735455	-0.966894858724618
GENE40717|MPP7	-0.264700799044338	-0.0577280764862962	-3.85970017079423	0.000904586863835194	0.0122190341937235	-0.660226324572989
MSTRG.19583|LMAN2	-0.0880896094212614	8.61155600616187	-3.85873067190129	0.000906682562212175	0.0122377217469989	-1.08710118741357
MSTRG.1321|GPR52|RABGAP1L	0.160501418299192	6.81716272916985	3.85817779613404	0.000907879831013654	0.0122442631526504	-1.06093910252158
MSTRG.2891|AVEN	-0.211156914170142	4.38389495231908	-3.85553132849936	0.000913632590133814	0.0123121844421013	-0.944590689406153
MSTRG.4995|MTTP	-0.130729370734106	1.37187773893926	-3.85515495002679	0.000914453674291711	0.0123135917176177	-0.720015121913742
MSTRG.10433|SLC7A10	-0.184425692290096	1.21450918163416	-3.85321840832056	0.000918689899700587	0.0123572457911819	-0.73650649445549
MSTRG.19842|MCTP1	0.17170866222246	3.5176901687376	3.85274917143063	0.000919719291302244	0.0123572457911819	-0.894598574945195
MSTRG.25384|NUDT22	0.161252171551976	1.41931014333841	3.85268817727239	0.000919853181639019	0.0123572457911819	-0.757837480223399
MSTRG.25023|SEH1L	0.160261593878204	4.36886011145828	3.85233335165357	0.000920632454771754	0.0123580522171002	-0.975301310033268
MSTRG.16009|LRP1	-0.177631106257877	5.48656321026377	-3.85196259412814	0.000921447417324426	0.0123593360846747	-0.992092822895139
MSTRG.1478|PEA15A	-0.113380102660355	10.1574258780444	-3.8509982007572	0.000923570604163072	0.0123740655000243	-1.11742220311378
MSTRG.23195|WRB	-0.160513258132553	1.03345301810243	-3.85080981433145	0.00092398591761909	0.0123740655000243	-0.733520528971573
MSTRG.24914|SYNPO	-0.167500301916034	7.96262379035583	-3.84976552596089	0.000926291499108486	0.0123952807925872	-1.11114618222696
MSTRG.26264|ENOX2	0.240256773236577	4.12235648179435	3.84883767274099	0.000928344801148018	0.0124130897846889	-0.951288573101323
MSTRG.12751|COQ9	-0.0907157742374132	5.60478376112091	-3.8479280004053	0.000930362251548977	0.0124256848506493	-1.01837696160391
MSTRG.18748|NEK9	-0.136012674212703	5.31163501095942	-3.84761742840356	0.000931052026123048	0.0124256848506493	-0.989809611310057
MSTRG.25916|GM41858	-0.26612240037369	3.55740919139686	-3.84698311940594	0.000932462390525737	0.0124256848506493	-0.905725666665009
MSTRG.7799|2900026A02RIK	0.19514985955408	9.5948580574968	3.84683627344607	0.000932789199401107	0.0124256848506493	-1.14889459970091
MSTRG.4590|GM20627	-0.304166321493641	0.252481982002118	-3.84678530502714	0.00093290265727724	0.0124256848506493	-0.708980027206691
MSTRG.15307|LOC108167819	0.315348087764382	0.547303084982189	3.84520685127831	0.000936423145372579	0.0124629143948812	-0.739795370850966
MSTRG.14187|GCLC	0.183922476268148	2.4596704889002	3.8447512301772	0.000937441783186546	0.0124668147977641	-0.846860216082169
MSTRG.18864|RIN3	-0.314844689535748	2.93954211130685	-3.84378795971457	0.000939598997647513	0.0124858391164575	-0.873339840093139
MSTRG.2705|GM13803	0.108776618002989	3.80452506247597	3.84260389880737	0.000942257410626185	0.0125114890489792	-0.852729343535327
MSTRG.16994|MIR6926|SGSM2	-0.183596564195845	8.57848314501976	-3.84156207187064	0.000944602651961652	0.0125329442208534	-1.14250693571329
MSTRG.21694|PEG13	0.11399044009289	6.03297069836954	3.837784675975	0.000953154530435586	0.0126366521156977	-1.07463925412025
MSTRG.18771|NGB	-0.73723518551091	0.992555050251178	-3.83682470821049	0.000955340065458389	0.0126558619928343	-0.768930182261289
MSTRG.25126|FMN1	-0.263424693340409	1.37895239988453	-3.83589945107141	0.000957451277545045	0.0126740584366556	-0.802008134524328
MSTRG.25684|ATAD1	0.135449513412234	6.33199973637502	3.83514802660065	0.000959169248747334	0.0126870254287734	-1.07744277050434
MSTRG.7807|TMEM119	-0.231321825989222	1.00849895174414	-3.83430109859729	0.00096110923185208	0.0127029067859096	-0.80018734389459
MSTRG.14156|FAM214A	0.165547675164354	3.67593961117889	3.83361180575592	0.000962691004838514	0.0127140329324638	-0.937603060713418
MSTRG.27573	0.232016628066436	0.0565839024735983	3.83278430441455	0.000964593344508232	0.0127293723850541	-0.741293477785544
MSTRG.11056|CCDC81	-0.304907973752538	1.2180028688	-3.8317828016509	0.000966900680240303	0.0127500287704443	-0.787660277274346
MSTRG.10732|GABRG3	0.142262206508428	3.53730669495065	3.83107665285725	0.000968530845775001	0.0127617308221672	-0.893734674398489
MSTRG.15000	0.341120093373682	-0.0412580938278551	3.83009505327742	0.000970801424354444	0.0127763670482757	-0.746713950051599
MSTRG.11009|MEX3B	0.29436826836627	2.8903978038802	3.82995370430436	0.000971128818824819	0.0127763670482757	-0.914635950501692
MSTRG.19401|LY86	-0.300987909948372	3.59131792307417	-3.82960591297018	0.000971934843995945	0.0127771878267317	-0.973929714614198
MSTRG.2525|PLEKHA3	0.117410148427107	3.8866033778344	3.82721374638346	0.000977496813934618	0.0128404818478781	-0.971974226058684
MSTRG.9713|ANO2	-0.392505702877893	0.168758794958216	-3.82497615901924	0.000982727926430861	0.0128993363116387	-0.735166021563268
MSTRG.4673|TRIM33	0.148901929429161	4.91995949265666	3.82344728313175	0.000986318133804593	0.012934279723859	-1.03424458909575
MSTRG.21092|LACC1	0.271025844504353	3.23076827078227	3.82301652074767	0.000987332023646472	0.012934279723859	-0.962561454730375
MSTRG.6373|PAQR7	-0.231950932940691	3.31455515628002	-3.82269415626773	0.000988091451903959	0.012934279723859	-0.930195670522449
MSTRG.12062|HGSNAT	0.167579678404869	2.71535292560065	3.82256274740322	0.000988401191795299	0.012934279723859	-0.931838342516884
MSTRG.27404|RGL2	-0.208489331802658	2.88798988596487	-3.82076106806687	0.000992657592477028	0.0129732070181519	-0.903909034938221
MSTRG.13342|AMOTL1	-0.175570911558687	1.41082306929704	-3.8206646032529	0.000992885998653808	0.0129732070181519	-0.775906343049171
MSTRG.184|KCNQ5	0.215778399517848	4.01970495630596	3.82021484686476	0.000993951604548538	0.0129772617548275	-0.999304580767596
MSTRG.11734|PTDSS2	-0.178305970916935	1.79839554164098	-3.81894204970476	0.000996973383330578	0.0130007887804146	-0.870686305062359
MSTRG.22809|GM15725|LRRC58	0.141568177577474	5.66802996855021	3.81881862836781	0.000997266884680856	0.0130007887804146	-1.09310854335515
MSTRG.22122|GM31075	0.509019665391791	1.78478285592304	3.81844874909825	0.000998146986703399	0.013002396910946	-0.872681373931038
MSTRG.25727|A330032B11RIK|MARCH5	0.118461935237533	6.14962008513326	3.81595845495144	0.00100409253675611	0.013069937853442	-1.14390592760491
MSTRG.9901|PPFIBP1	-0.197643488481843	2.9710474945645	-3.81463355243449	0.0010072700149322	0.0131013727453179	-0.936343575840005
MSTRG.12509|GM10649	0.32975358272695	1.10881593819163	3.81316563392899	0.00101080211996099	0.0131180184581377	-0.846109548270609
MSTRG.4625|HMGCS2	0.373935101317298	2.65068459421173	3.81302478773692	0.00101114166857502	0.0131180184581377	-0.94374978253134
MSTRG.3288|SYNDIG1	0.208901456177594	4.62411168099015	3.812876967913	0.00101149815059821	0.0131180184581377	-1.04446931559086
MSTRG.363|UXS1	0.184420853330615	3.43884520901125	3.81283321804246	0.00101160368158727	0.0131180184581377	-1.00039935503995
MSTRG.12941|MTSS1L	-0.192377824492157	7.54407166650164	-3.81229161575407	0.00101291100809666	0.0131250655664531	-1.19468788408726
MSTRG.6024|EIF2B3	0.142909332314079	2.55991146309329	3.8096752508762	0.00101925003569076	0.0131972525344678	-0.91392955001009
MSTRG.9672|TPI1	-0.117810783685171	8.9950388887854	-3.8085078234905	0.00102209118902199	0.0132240744049517	-1.22634619512973
MSTRG.7329|KCNIP4	0.264450797176598	7.62089544835962	3.80755658210993	0.00102441201319856	0.0132441288267702	-1.1856291386323
MSTRG.425|STK17B	-0.204698791707512	0.361842672171179	-3.80608958524287	0.00102800140745981	0.0132805414909583	-0.798711533062614
MSTRG.11185|SERPINH1	-0.337141362262498	4.09276103941778	-3.80413205917582	0.00103281042166743	0.0133326436251613	-1.05865855051547
MSTRG.3465|RPN2	-0.0972982208165199	6.7596925142853	-3.80297761586171	0.00103565695848658	0.0133593527482856	-1.18023640702292
MSTRG.6864|GRM3	-0.228947965874563	5.1134909017076	-3.80172328873598	0.00103875859038737	0.0133893099025025	-1.10875244873912
MSTRG.25485|TMEM109	-0.138402526594131	6.58072326477183	-3.79923644724611	0.00104493514573764	0.0134588273418771	-1.19894537436331
MSTRG.1391|MPZL1	-0.22513350398166	2.94090546922187	-3.79855662380943	0.00104662994167936	0.0134613033347788	-0.980886868507438
MSTRG.2104|ASB6	-0.103000824913947	4.27810137317107	-3.79846197453677	0.00104686611758423	0.0134613033347788	-1.08667384207844
MSTRG.17068|PHF12	0.153489117641568	1.98723372978136	3.79821695981703	0.00104747774174131	0.0134613033347788	-0.915359139007904
MSTRG.14448|COL6A4	-0.932191565929845	1.20951581447152	-3.79896429055417	0.00104992881170493	0.0134827181186204	-0.884017997477762
GENE23846|GM32133	0.194950341566476	0.115503432696113	3.79636053906018	0.00105212339246026	0.0135008096559016	-0.822271479208962
MSTRG.17588|HEXIM2	0.208737616448036	2.12949529927232	3.79592475547651	0.00105321688486825	0.0135047556088107	-0.901793298020729
MSTRG.25373|KCNK4|TEX40	0.176361493391961	6.68388848992072	3.79247555004464	0.00106191162476455	0.0135998868608797	-1.20305294359279
MSTRG.6433|HP1BP3	0.0937763877480378	7.34855319024123	3.7923540965564	0.00106221907620187	0.0135998868608797	-1.22090646345273
MSTRG.22490|SNX29	-0.132650641879389	4.23963722416876	-3.79098638118514	0.00106568744831449	0.0136331268686295	-1.08696242139765
MSTRG.1350|FMO1	0.205703044587124	0.387707096712621	3.79024680317643	0.00106756760400329	0.0136331268686295	-0.857490574266266
MSTRG.17402|CWC25	0.109825563882979	1.62986850007219	3.78986172944974	0.00106854783862685	0.0136331268686295	-0.91353596474307
MSTRG.2050|GTF3C5	-0.147526392653448	3.61734288743417	-3.78974265574065	0.00106885113022619	0.0136331268686295	-1.00372016370605
MSTRG.16951|UBE2G1	0.131749945602958	4.21207227864786	3.78938082065556	0.00106977328036583	0.0136331268686295	-1.08716051489786
MSTRG.9994|LOC108167472	0.266370037006219	2.47917063801792	3.78907973107793	0.00107054121879548	0.0136331268686295	-0.967228954634222
MSTRG.26138|DDX3X	0.112937396860671	6.03523595998453	3.78877030013297	0.00107133100089324	0.0136331268686295	-1.14768221112938
MSTRG.5995|FAAH	0.14281879893138	5.77568848352785	3.78875532964161	0.00107136922574635	0.0136331268686295	-1.14493131489536
MSTRG.2496|CHN1	0.274230304432486	8.40200489028765	3.78852544406436	0.00107195637292041	0.0136331268686295	-1.24939415846991
MSTRG.4091|NOCT	0.134550359654123	6.06735890503515	3.78640087902229	0.00107739779232728	0.0136921959081119	-1.20970814935317
MSTRG.9321|WNT7A	-0.24374117892705	3.9820328675473	-3.78566290417535	0.00107929428024467	0.0137061598840827	-1.08078133845235
GENE41700|LIPG	-0.35937127721028	0.897712146807675	-3.78037534968277	0.00109297954381819	0.0138697005331493	-0.905000756308162
MSTRG.20667|TMEM260	-0.124313099467887	4.18754986567823	-3.77967896864764	0.00109479467430366	0.0138763792423826	-1.10261936828892
MSTRG.19280|HIST1H2BK	-0.263154676716155	0.126613976067141	-3.7794783151622	0.00109531823501875	0.0138763792423826	-0.847385222148428
MSTRG.1346|MYOC	-0.29796508141007	1.15070052937519	-3.77924448216532	0.00109592868303534	0.0138763792423826	-0.89892334138878
MSTRG.5553|ERP44	-0.0889237704273836	7.72699482658172	-3.77711446196933	0.0011015048758938	0.0139367133855724	-1.25965611402108
MSTRG.20629|LOC101056029	-0.179374362284507	3.35895239999454	-3.77629811080116	0.00110364944324214	0.0139530845564991	-1.05071606104239
MSTRG.1195|GLRX2	-0.178970199300901	3.60799273102396	-3.77600405579194	0.00110442294243038	0.0139530845564991	-1.10370442148973
MSTRG.18694|ZFYVE1	-0.115977125812661	3.59683541096364	-3.77416376385884	0.00110927595408447	0.014004099517325	-1.08106500573694
MSTRG.12399|HAPLN4|TM6SF2	0.199805658812808	4.61806759871246	3.7733701778096	0.00111137521829216	0.0140203002941967	-1.12235161650202
MSTRG.4589|HIST2H3C1	-0.285274912918986	0.0484494867393312	-3.77181294156076	0.001115505992648	0.0140620865485531	-0.879573786762573
MSTRG.3042|DTWD1	0.155616455429393	0.831931189899311	3.77139579976966	0.00111661509429877	0.0140657482039894	-0.91433320262811
MSTRG.25837|SCD1	-0.267520986845206	4.79235852051653	-3.77062291707111	0.00111867292934176	0.0140813467193773	-1.16972586782319
MSTRG.22812|STXBP5L	0.212758211371462	6.69195815580805	3.7693589523438	0.00112204638362873	0.0141109242379118	-1.25943777270529
MSTRG.16213|ETAA1	0.270082835037855	1.40659621619991	3.76896541187946	0.00112309877596849	0.0141109242379118	-0.954965253063351
MSTRG.25030|LDLRAD4	0.312206015556938	3.32729970534116	3.76866490126944	0.00112390304879091	0.0141109242379118	-1.05437366857415
MSTRG.20024|SMN1	0.153868074430969	1.41147705672301	3.76851377852947	0.0011243077221337	0.0141109242379118	-0.955495176449448
MSTRG.16076|8430429K09RIK|PLA2G3|SELM	0.212210633728922	6.35469952427643	3.76574732137833	0.00113174121594888	0.0141893512458486	-1.26635526263983
MSTRG.3063|CIAO1	0.107169780052227	3.40749767848124	3.76529411362714	0.00113296361681143	0.0141893512458486	-1.08388221200487
MSTRG.2434|NOSTRIN	-0.167440515438442	0.865648315721409	-3.76526803965309	0.00113303398377978	0.0141893512458486	-0.907088913652989
MSTRG.4057|NUDT6	0.230701725405262	0.0174019852669006	3.76414375500402	0.00113607225680242	0.0142170382493657	-0.863422500007444
MSTRG.25539|ZFAND5	0.163345739225348	8.3592325557027	3.76369113389633	0.00113729769745898	0.0142220153113102	-1.3434133270027
MSTRG.25482|DDB1	-0.143698034245997	8.07875828622753	-3.76328066991137	0.0011384101314567	0.014225573002683	-1.32855372426016
MSTRG.22019|ATXN10	0.122887657880166	6.83960392411968	3.76159620215206	0.0011429866400687	0.0142723811407415	-1.29281853654671
MSTRG.5443|GM13305|IL11RA2	-0.268230030621436	5.37348522971647	-3.7608278386421	0.00114508023810519	0.0142881399064077	-1.23056266692628
MSTRG.7693|FAM69A	0.187493842752266	4.16574792169396	3.75998269819775	0.00114738741619068	0.0143065388860582	-1.16484864908159
MSTRG.23203|DSCAM	0.140749681227498	3.45970237147891	3.75960190784939	0.00114842845137842	0.0143091353528529	-1.1138002048841
MSTRG.2466|DLX2	0.326671627981677	1.66813654145225	3.75895406875205	0.00115020171369791	0.0143109396239323	-0.991704909491052
MSTRG.25767|ENTPD1	-0.224135079229808	2.54826578579848	-3.75883816971079	0.00115051923759334	0.0143109396239323	-1.04912836473297
MSTRG.8575|KCND2	0.250587749402271	0.870481516588427	3.75863649354688	0.00115107196835493	0.0143109396239323	-0.953524321587286
MSTRG.17095|LGALS9	-0.19822204349006	0.937911659291615	-3.75762808709771	0.00115383963583628	0.0143349765892545	-0.948503610015855
MSTRG.16320|STC2	-0.443409035474418	1.28526027862695	-3.75701099016519	0.00115553656329609	0.0143456858602265	-0.974390979956219
MSTRG.18056|OSR1	0.260747696808761	1.39140082206866	3.75601691589062	0.00115827531759662	0.0143693043371444	-0.962570707164201
MSTRG.27562|UFD1L	0.123440027245028	3.44463493681932	3.75433465148136	0.00116292472747885	0.0144165747962061	-1.13958296581555
MSTRG.17990|DNMT3A	-0.160305946162057	5.88722952961145	-3.75284701611695	0.00116705160462584	0.0144573040163527	-1.21030396218482
MSTRG.8574|KCND2	0.294582903856154	1.78363618594989	3.7516840655685	0.00117028785404753	0.0144869495016172	-1.01589382751092
MSTRG.6990|SLC4A2	-0.419918583770448	4.75458403018515	-3.75128502851025	0.0011714003354611	0.0144902811835081	-1.21657338407021
MSTRG.14229	0.235302269560614	1.28813098797227	3.75029053671284	0.00117417744841092	0.0145141848335226	-0.997480259713691
MSTRG.2993|GM39918	-0.153081455323104	0.139800690227657	-3.74957085421306	0.00117619121863879	0.0145286251032722	-0.908762796745933
MSTRG.16667|GM12260	-0.248689506653947	0.131417200840152	-3.74897302991824	0.00117786661012657	0.0145388678844789	-0.9180825231325
MSTRG.13741|CADM1	-0.124071504025874	9.01952509477513	-3.74829098194484	0.00117978091980451	0.0145498491188561	-1.32289331277375
MSTRG.13985|2300009A05RIK	0.163565938071683	0.976317309648143	3.74805290013181	0.0011804498703111	0.0145498491188561	-0.9629587068618
MSTRG.5108|NEGR1	-0.18351974115658	5.93280768550366	-3.74746901763939	0.00118209202313473	0.0145596452627247	-1.28020374146941
MSTRG.11246|NUMA1	-0.142842093097496	7.26336356183001	-3.74687766462008	0.00118375748961679	0.0145697143170456	-1.32546483214382
MSTRG.2480|SP3	0.18151292195441	5.58987156200438	3.74612970677381	0.00118586733707901	0.0145852344922631	-1.24728150169474
MSTRG.22966|TOMM70A	0.182121916024215	3.64344486719944	3.74532669553963	0.00118813661976253	0.0146026919890985	-1.15988794496041
MSTRG.15176|MAN1A	0.235327711358905	4.33414607096966	3.74373287502119	0.00119265343212443	0.014641456010717	-1.18739216199997
MSTRG.5422|CCL27A	-0.153083421155599	6.0979480293038	-3.74335082893029	0.00119373865350107	0.014641456010717	-1.24525592266792
MSTRG.26858|TRO	-0.385871268440517	6.43626391018378	-3.74331269033083	0.00119384704173056	0.014641456010717	-1.31682005857138
GENE21207|HHIP	-0.360734411804983	1.04580089847713	-3.74209623603778	0.00119730926210579	0.0146734434675476	-0.963759421108037
MSTRG.816|GM38609	0.194822060784361	0.285951272721746	3.73937926367887	0.00120507808924562	0.0147581266781313	-0.967788835766751
MSTRG.4280|UBE2D2A	0.118410223427569	3.43065295078446	3.73798060189855	0.00120909679378027	0.0147927490654674	-1.15447112363289
MSTRG.1848|CACNB2	0.331702141667241	1.20016981442294	3.73779638660043	0.00120962707699812	0.0147927490654674	-0.983265540119763
MSTRG.8350|0610040B10RIK	0.190764279815229	0.690129970997366	3.73605679491194	0.00121464602871889	0.0148381901628122	-0.979306519908348
MSTRG.25168|ZADH2	-0.416321343315144	2.38691694122504	-3.73591015374436	0.00121507004767063	0.0148381901628122	-1.00506357620199
MSTRG.1959|NSMF	-0.249273512902265	1.31697727380118	-3.73518964911434	0.00121715554347611	0.0148531012414819	-1.01202298887014
MSTRG.17987|FN3K|TBCD	-0.116636659359614	5.76195056335875	-3.73414917734084	0.00122017342914804	0.014879361149483	-1.31223125253691
MSTRG.22945|DUBR	-0.172055839171042	1.26642717137561	-3.73371376462022	0.00122143853733842	0.0148842247862047	-1.03129969373136
MSTRG.25402|GM16437	0.191885630033114	1.25261807969689	3.73329027692185	0.00122267024098773	0.014888674755954	-1.02702005162831
MSTRG.7146|MAEA	0.0698597775517576	7.01997239060667	3.73222632380085	0.00122577014348101	0.0149158517034636	-1.31588867374852
MSTRG.21532|ATP6V1C1	0.127572472318959	4.38741457436663	3.730521685641	0.00123075293216714	0.0149630291761895	-1.17438851518246
MSTRG.13579|STT3A	0.107931715478064	2.58135150359225	3.72983334842902	0.00123277066575966	0.0149630291761895	-1.11005574758212
MSTRG.16977|CLUH	-0.107792767384374	3.32035925903322	-3.7297909319053	0.00123289510888864	0.0149630291761895	-1.15679686933023
MSTRG.3644|DOK5	-0.184825401406803	3.99617333064961	-3.72948280887567	0.00123379946420421	0.0149630291761895	-1.20544270634254
MSTRG.5421|GALT|IL11RA1	-0.154316688069344	4.13558401676132	-3.72941403209066	0.00123400141675361	0.0149630291761895	-1.23991535663535
MSTRG.9001|GPRIN3	-0.156723852108307	5.47464141444107	-3.72888380519661	0.00123555944472206	0.0149713556976125	-1.26633455995754
MSTRG.22475|SNN	0.220913946701083	6.44916458392793	3.72851470147385	0.00123664517343287	0.0149739516349003	-1.3488496475979
MSTRG.3335|RBCK1	-0.173010972771557	7.15289906404976	-3.72818540530443	0.00123761460316536	0.0149751366983008	-1.37471950903672
MSTRG.21558|EIF3E	0.123669470818943	4.98188196842661	3.72745280104025	0.00123977404532768	0.0149902803401731	-1.27265197461543
MSTRG.12136|SARAF	-0.0888542899930743	8.68711992334937	-3.72693051412552	0.00124131582477491	0.0149902803401731	-1.40475592483259
MSTRG.24379|GM30510	-0.305145700183333	1.46044621630639	-3.72687376310477	0.00124148346665501	0.0149902803401731	-1.06211022221062
MSTRG.17260|PTRH2	0.114561222937115	4.2255976445366	3.72515478696407	0.00124657192204643	0.0150411508178383	-1.24956832910177
MSTRG.19636|KIF27|MIR6369	-0.34626605500783	1.32723899182257	-3.72450771413487	0.00124849270139486	0.0150478930808693	-1.04633763570282
MSTRG.15853|KCNMB4	0.179276172419252	2.71032060489383	3.72437658890794	0.00124888229154462	0.0150478930808693	-1.13973082485318
MSTRG.978|STEAP3	-0.309614366358734	2.81196068742014	-3.72332095829743	0.00125202308863397	0.0150751651779319	-1.1648468987912
MSTRG.25928|SORCS3	0.248099746347189	3.49982111753362	3.72265326663149	0.00125401368803502	0.01507617626392	-1.21761163615743
MSTRG.20137|GM3226	-0.108251926179815	5.33131762525048	-3.72225251224055	0.00125520996514592	0.01507617626392	-1.28128148649955
MSTRG.16345|SH3PXD2B	-0.19655569445834	1.47196271459939	-3.72222356132564	0.00125529642912379	0.01507617626392	-1.06005749616262
MSTRG.22389|GM41414|RBFOX1	0.228480300471252	7.77160508649235	3.72211630072563	0.00125561682188742	0.01507617626392	-1.40125378963288
MSTRG.19455|MCUR1	0.109460072106923	4.92741118073093	3.72164073433836	0.00125703833629796	0.015082704395441	-1.25197761148695
MSTRG.5099|AI115009	0.222356066852153	0.507821984055643	3.72026764053321	0.00126115158020422	0.015121497872344	-1.01562343547964
MSTRG.4118|TRPC4	0.402473103152392	4.72154502806006	3.71974328485366	0.00126272584910018	0.0151245537509244	-1.26361954951993
MSTRG.5302|ANKRD6	-0.532743309385827	3.19138349401774	-3.71959647745528	0.00126316695568482	0.0151245537509244	-1.17347108381164
MSTRG.16670|OBSCN	-0.231328441542434	0.206525406785593	-3.71894568854894	0.00126512419084875	0.0151374400049883	-0.985642939956403
MSTRG.25248|LRFN4	-0.148039874329758	5.63138621197869	-3.71813751383131	0.00126755893333923	0.0151560178097666	-1.33638030573892
MSTRG.2252|RABGAP1	0.106376095238033	5.30244195994976	3.71765509228413	0.00126901450411834	0.0151628701041456	-1.32389385958866
MSTRG.21827|RBFOX2	-0.12285917235648	6.07678511230594	-3.71697050226831	0.00127108289682533	0.0151765978588701	-1.34229556656108
MSTRG.8819|CUL1	0.0948257109036398	4.453616008005	3.71634167785902	0.00127298573704314	0.0151765978588701	-1.28568354106552
MSTRG.15516|MOB3A	-0.154314461788921	1.39242511895402	-3.7162363594664	0.00127330470854692	0.0151765978588701	-1.06917255934843
MSTRG.1733|GM13182	0.158165257302243	0.0877903908603262	3.71591261392179	0.0012742857119216	0.0151765978588701	-0.999799086746004
MSTRG.25127|RNF165	0.420195971606618	6.19401345396474	3.7158155972511	0.00127457983414908	0.0151765978588701	-1.35399540500871
MSTRG.7730|DGKQ	-0.183830756674645	4.81701369770698	-3.71392856412521	0.00128031405109974	0.0152343185775594	-1.29538182362003
MSTRG.13133|SPIRE2	-0.111112549251045	4.06241280512344	-3.71337190081305	0.00128201047428794	0.0152439473835401	-1.24875161315344
MSTRG.14898|ABRACL	0.25659561639313	0.924950579850938	3.71053029702224	0.00129070488791902	0.0153293936196264	-1.05614497521733
MSTRG.19130|AKR1C18	0.451719914238802	1.08747596601594	3.71044042158655	0.00129098082688857	0.0153293936196264	-1.06007727354559
MSTRG.25424|SNORD22	0.402169574999582	4.73885435337306	3.71009641700385	0.00129203754142751	0.0153313460198946	-1.30518622912423
MSTRG.5704|MPDZ	-0.236245423875313	3.08196882865431	-3.7095400492351	0.00129374840310669	0.0153354096925547	-1.16135545294714
MSTRG.4849|ABCD3	-0.123550506283797	4.81936686002988	-3.70914752719723	0.00129495677655728	0.0153354096925547	-1.30063612303895
MSTRG.22900|ZDHHC23	-0.234350796721898	4.87358548932154	-3.70911479671319	0.00129505758723646	0.0153354096925547	-1.24678943944959
MSTRG.16811|SHISA6	0.243218038175792	6.10174257025992	3.70864678638595	0.00129649991872521	0.0153419157049149	-1.37923971557041
MSTRG.17617|CRHR1	-0.30360188341462	2.24079450805221	-3.70743787429717	0.00130023293731388	0.0153688019312361	-1.15565787163419
MSTRG.17880|ENGASE	-0.165820679116158	1.43236101036824	-3.7073318180377	0.00130056093632972	0.0153688019312361	-1.10342945499558
MSTRG.7608|GM42127|HNRNPD	0.116665716404972	6.0747039671582	3.706571693649	0.00130291415833042	0.0153860282257273	-1.38917909275801
MSTRG.1417|RGS4	-0.156944549561942	4.01277171483751	-3.7057459328257	0.00130547534740311	0.0154056850405771	-1.25321183425922
MSTRG.7617|SEC31A	0.105133329299777	4.49138186891784	3.7037729477211	0.00131161493673801	0.0154675139622735	-1.31445881465821
MSTRG.7309|KCNIP4	0.338495196012343	0.501840594004611	3.70209628919498	0.00131685482231177	0.015518655388862	-1.05868664449439
MSTRG.12249|4930555F03RIK	0.380647486392049	0.349126384070025	3.70149765285207	0.00131873068310193	0.0155301100733772	-1.02191616711202
MSTRG.21114|WBP4	0.0802180539388339	3.38140825831347	3.69972724275545	0.00132429382323284	0.0155849427882101	-1.21088178045213
MSTRG.26598|ZMYM3	-0.116132914801035	5.39198815744788	-3.69903274134782	0.00132648247228038	0.0156000149477902	-1.322762041242
MSTRG.14548|USP19	-0.124801252347297	3.75514917488264	-3.69832489902276	0.00132871684025787	0.0156135609931634	-1.26803956978264
MSTRG.2988|B2M	-0.184319712871317	6.07243994756512	-3.69761426419074	0.00133096376244502	0.0156135609931634	-1.39359453212812
MSTRG.7174|FAM193A|RNF4	-0.108750755608557	5.85852291539521	-3.69758876996943	0.00133104444109661	0.0156135609931634	-1.38123279134481
MSTRG.25199|CPT1A	-0.17480985960232	4.03712358757802	-3.69751776477039	0.00133126916860577	0.0156135609931634	-1.29760079883287
MSTRG.25359|MAP4K2	-0.20167520812656	8.98222070033177	-3.69675598358982	0.00133368252271688	0.0156279942267551	-1.5002146169158
MSTRG.24272|FEZ2	-0.131821102893255	3.29627929786942	-3.69646162058699	0.0013346162338494	0.0156279942267551	-1.23149795736824
MSTRG.1985|BMYC	0.193703207624497	3.77141679598521	3.69626871745701	0.00133522846728417	0.0156279942267551	-1.27249849108954
MSTRG.5185|ASPH	0.196186409314601	6.93414485101532	3.69417985358839	0.00134187586669865	0.0156845620296285	-1.43517795506962
MSTRG.17761|GRIN2C	-0.246304764234413	5.4177884851321	-3.69392027416038	0.00134270420711876	0.0156845620296285	-1.38501827754559
MSTRG.19772|MED10	0.143293839506191	8.1299776758946	3.69352724211246	0.00134395936766066	0.0156845620296285	-1.45610349026975
MSTRG.193|SMAP1	0.125589417563441	5.42469507782578	3.69337138585857	0.00134445742044306	0.0156845620296285	-1.38466144441502
MSTRG.10223|CCDC97	-0.122737653925896	4.48968257260702	-3.6933187189359	0.00134462576356901	0.0156845620296285	-1.28647308169355
MSTRG.26390|PLXNB3	-0.287363004734905	4.15538725821917	-3.6929745366577	0.00134572641113928	0.0156865434907924	-1.28608636386169
MSTRG.20668|4930572G02RIK	-0.391526754100951	0.701057344560925	-3.69269482049164	0.00134662156029093	0.0156865434907924	-1.09080533981619
MSTRG.5134|TGS1	0.149244967482731	3.83514831632405	3.69143707276589	0.00135065388324549	0.0157228557059106	-1.30305563438258
MSTRG.6313|XKR8	-0.258466945514989	1.41461588940023	-3.69049080589777	0.00135369546054667	0.0157432733143854	-1.1049208092267
MSTRG.1873|BMI1	0.170493217164991	5.9677614473811	3.69032150202042	0.00135424036542088	0.0157432733143854	-1.42553216222739
MSTRG.6046|B4GALT2	0.402652487116459	4.44120722799827	3.6897421665572	0.00135610659699012	0.0157543093640867	-1.33771504728573
MSTRG.13403|ICAM4	0.223527073656897	0.51878280752518	3.68774009237219	0.0013625755155416	0.015798258222469	-1.09102601493499
MSTRG.14060|LOC102633151	0.23015146229452	2.27249845398593	3.68711932665737	0.00136458745841763	0.015798258222469	-1.18955483761943
MSTRG.22543|SDF2L1	-0.252697627348946	1.62933683536386	-3.68707175713139	0.00136474175535919	0.015798258222469	-1.12887057754638
MSTRG.9205|NAT8	-0.26132199878657	1.20534868708422	-3.68702090170596	0.00136490672952685	0.015798258222469	-1.11561339301324
MSTRG.5576|GRIN3A	-0.304297236670539	3.81794073030862	-3.68694171494317	0.0013651636492923	0.015798258222469	-1.29272380696792
MSTRG.10070|SAE1	-0.131819127517182	3.23114185631392	-3.68686689635467	0.00136540644048228	0.015798258222469	-1.25822834056079
MSTRG.19698|FANCC	-0.203029323242111	1.92843799958955	-3.68576826750521	0.00136897647600432	0.0158203709724509	-1.13969512104277
MSTRG.202|LMBRD1	0.0993201450954797	5.43622500294758	3.68532022247553	0.00137043505946239	0.0158203709724509	-1.40264917779378
MSTRG.10462|URI1	0.106298543022158	3.56610723072162	3.68515775915101	0.00137096432795622	0.0158203709724509	-1.29267980811372
MSTRG.22320|TARBP2	0.294141530576264	3.89073625541333	3.68514662618741	0.00137100060400299	0.0158203709724509	-1.32424085118638
MSTRG.7085|DRC1	-0.249180332227455	1.37281779051924	-3.68418655764389	0.00137413249317274	0.0158458687903987	-1.15608395773829
MSTRG.12207|ANKRD37	0.200474661518592	0.226115622149481	3.68340512035389	0.00137668687386668	0.0158646773083684	-1.09065674378105
MSTRG.4473|ILF2	0.0889295007275443	6.72948296805281	3.68249686860172	0.00137966168012879	0.0158837154525601	-1.45918652599279
MSTRG.13349|GPR83	-0.175180572014682	3.3271544765801	-3.68233643082649	0.00138018782276058	0.0158837154525601	-1.24705126059051
MSTRG.25016|CEP76	0.182923695608903	2.21442102315545	3.68161599174516	0.00138255288713839	0.0158866965016971	-1.20408155528377
MSTRG.5932|0610037L13RIK	-0.13262004956612	3.36330393590523	-3.68147395447219	0.00138301964042809	0.0158866965016971	-1.27500172666791
MSTRG.17541|RND2	-0.253730420522336	6.29491049336002	-3.68141278658391	0.00138322069412983	0.0158866965016971	-1.45154133866281
MSTRG.22624|EPHB3	0.190669804334061	6.02380614672681	3.68019476672088	0.00138723023630551	0.0159221041551111	-1.44040682043853
MSTRG.758|PSMD1	0.127063715800757	3.60719616349655	3.67966080958343	0.00138899156011014	0.0159294039038587	-1.30692670243313
MSTRG.7750|CHFR|GOLGA3	0.158619203753181	7.86892330164357	3.67944004287702	0.00138972043137494	0.0159294039038587	-1.48948725004445
MSTRG.22179|ASB8	0.100124403148987	4.29701820347511	3.67750852197956	0.00139611355895187	0.0159920154466073	-1.3474987056462
MSTRG.25796|EXOSC1	0.140510733624925	6.9307286104919	3.67520185434592	0.00140378642858247	0.0160663595880948	-1.46448363010382
MSTRG.25943|DUSP5	0.279893287215584	4.18671183899365	3.67499576303642	0.00140447399029906	0.0160663595880948	-1.32886972148373
MSTRG.14557|PFKFB4	-0.252932880067808	5.24964462012006	-3.67446202859044	0.00140625618041919	0.0160760437072272	-1.43061936276058
MSTRG.7872|1110006O24RIK	0.313940606659803	0.432817002111559	3.673582188967	0.00140919892267194	0.0160989733306843	-1.12716638209534
MSTRG.20153|PLPP1	-0.181565035146367	3.64542224378568	-3.66967744789871	0.00142233236800641	0.0162382157787948	-1.32922001209679
MSTRG.16176|GM36565	-0.509713426940066	2.98153245171859	-3.66909630025535	0.00142429733551715	0.0162498518053491	-1.28253515559958
MSTRG.11190|TPBGL	-0.308869504911102	2.92076556861193	-3.66810519011613	0.00142765464431224	0.0162773471125235	-1.27293671945489
MSTRG.8311|GNA12	-0.230136263265146	3.84324577411985	-3.66761525195322	0.00142931715525389	0.0162854955978596	-1.34564850013319
MSTRG.2317|LRP1B	0.255828567147273	4.3804538687079	3.66698461308123	0.00143145991962222	0.0162991016162683	-1.3777905232755
MSTRG.5056|SSX2IP	0.173614114466129	5.15985719948095	3.66548417255902	0.00143657081981304	0.0163464634609455	-1.44436857660159
MSTRG.13072|MTHFSD	-0.159984738319577	3.41860373168351	-3.66497542482526	0.00143830783476955	0.0163553972316416	-1.32732919902962
MSTRG.2841|GREM1	0.324755410756701	0.357033840496844	3.66394814659719	0.00144182158595178	0.0163845095832166	-1.13980367318366
MSTRG.2076|SLC27A4	-0.124042973350895	5.88796456802718	-3.66311946567734	0.00144466221669142	0.0163960204603419	-1.48611027711811
MSTRG.17020|YWHAE	0.139255683778077	5.22285075133717	3.66309591000803	0.00144474304370607	0.0163960204603419	-1.44909035953886
MSTRG.3252|SLC24A3	0.241634880997503	3.94296567674247	3.65713155141543	0.00146535291512377	0.0166189397938327	-1.3976954428164
MSTRG.21322|FYB	-0.240266607443972	1.86766772412409	-3.65428975637218	0.00147527451500896	0.0167204265942506	-1.24401887989282
MSTRG.8195|IFT22	-0.199869776639588	2.43209191400581	-3.65190261796845	0.00148365995677599	0.0168043806046968	-1.2575867743323
MSTRG.11499|TUFM	-0.201847900718309	2.97882375721658	-3.65134368945616	0.00148563012077099	0.0168059155731568	-1.3402782452698
MSTRG.25903|INA	-0.0770435636808675	9.99140604456076	-3.65130922105466	0.00148575170269033	0.0168059155731568	-1.52563487073332
MSTRG.2723|LRRC4C	-0.362161496274017	0.562070982205745	-3.65031298267574	0.00148927002289885	0.0168346299562158	-1.16555942208503
MSTRG.25277|EIF1AD	0.103426771692792	4.17218947168979	3.64958061249849	0.00149186170491943	0.0168528387994252	-1.41377677069893
MSTRG.26688|APOOL	0.285742581114249	0.0639504164082675	3.64482946546575	0.00150878324066465	0.0170327947707622	-1.12251612391913
MSTRG.5601	-0.140923680700517	4.1841288079297	-3.64243775563224	0.00151737296576998	0.0171185175954431	-1.41795670384345
MSTRG.15808|SYT1	0.245944553951237	2.24704918499182	3.64177882006106	0.00151974796668161	0.0171276246768988	-1.29327601114952
MSTRG.19152|DIP2C	0.113563233683684	6.24159041278717	3.64138795952624	0.00152115847669046	0.0171276246768988	-1.51748978235136
MSTRG.23939|SLC29A1	-0.150683314706227	2.41423491263693	-3.64105414812578	0.00152236413379275	0.0171276246768988	-1.29665111310292
MSTRG.12920|TXNL4B	0.110859423906074	2.25982336582604	3.64098568698644	0.00152261151755974	0.0171276246768988	-1.28041582751462
MSTRG.8623|CALU	-0.101766374572075	3.94641837380425	-3.64083272504658	0.00152316438751608	0.0171276246768988	-1.40410656946551
MSTRG.10882|SYNM	-0.202360866670008	2.32003662255331	-3.63888200037358	0.00153023252570294	0.0171958503967481	-1.30036744405144
MSTRG.22344|NLRC3|TRAP1	-0.12994386906575	4.07114700909852	-3.63845997177335	0.00153176592875779	0.0172018314953701	-1.43284662458165
MSTRG.22304|AAAS	0.183855294904048	4.33177708243073	3.63806049657634	0.00153321878181694	0.0172069007897967	-1.44290704181399
MSTRG.5450|FAM205A3	-0.326361963143921	1.1986522271598	-3.63739463017917	0.00153564349469253	0.0172228632674981	-1.2410941526774
MSTRG.14225|HMGN3	0.185951835386473	6.14806717728224	3.63599940905099	0.00154073637693398	0.0172687099990083	-1.55944781038831
MSTRG.22620|ECE2	-0.38993345581509	4.22895436880396	-3.63509426701575	0.00154404925869252	0.0172945595585755	-1.45576790910184
MSTRG.26261|RBMX2	0.163002168707228	1.61115393107074	3.63296158636409	0.00155188280928621	0.0173679689133539	-1.27591949045082
MSTRG.8211|TRIM56	-0.144496442625955	1.90171668520248	-3.63260955521447	0.00155317961720947	0.0173679689133539	-1.28211244683361
MSTRG.14204|TMEM30A	0.154924325094514	5.76216651788687	3.632485821929	0.00155363567802497	0.0173679689133539	-1.53197842156036
MSTRG.24022|DAAM2	-0.230743542787114	5.86004045779778	-3.63146363831524	0.00155740833465982	0.0173988231509265	-1.54130082068739
MSTRG.7188|TRMT44	-0.120116622193241	1.19572252495181	-3.63023328170975	0.00156196129113708	0.0174383488657032	-1.22010936257951
MSTRG.13354|MED17	0.231615223517264	1.84029237214692	3.62907851575156	0.00156624645844126	0.0174652724653538	-1.30638094652847
GENE6711|GM30351	-0.463705742325667	-0.178707423147218	-3.62903563002703	0.00156640582406648	0.0174652724653538	-1.18366383298974
MSTRG.7528|DCK	0.167397338384603	2.28717812195301	3.62848041025318	0.00156847049378377	0.0174769520260654	-1.33692694171732
MSTRG.24702|DND1	-0.207523118939315	1.07326355330618	-3.62805268553543	0.0015700628827254	0.017483357388845	-1.24413233736759
MSTRG.12316|NEK1	-0.176828433179889	4.46450157189712	-3.62717084010411	0.00157335096234777	0.0175086245045721	-1.45485407096146
MSTRG.12891|CIRH1A	0.117684089948486	1.52127857400741	3.62639732765621	0.00157624069516982	0.0175294288831119	-1.26497337278522
MSTRG.16499|MGAT1|ZFP62	-0.152793178334553	4.52794765325865	-3.62532723279176	0.00158024704433227	0.0175513331220441	-1.465585522477
MSTRG.2315|LRP1B	0.18813777622084	5.62900034085407	3.62502973933207	0.00158136261782444	0.0175513331220441	-1.50005455097786
MSTRG.1033|MGAT5	-0.209769411109032	7.78802688873121	-3.62502475063906	0.00158138133158666	0.0175513331220441	-1.62362784527584
MSTRG.3566|ZFP335OS	0.153183222916631	2.14137590095814	3.62478091068325	0.00158229629880377	0.0175513331220441	-1.30893378129223
MSTRG.15410|TRPM2	-0.124904450376624	4.42857694112707	-3.62434715692515	0.00158392517446813	0.0175537441106847	-1.46557302902303
MSTRG.3333	0.153158539952906	1.91361739216759	3.62417904574208	0.00158455692676475	0.0175537441106847	-1.30175235418603
MSTRG.122|KCNB2	0.235487484594548	0.513500582343238	3.62388616877328	0.00158565813508205	0.0175546250496004	-1.21458088608975
MSTRG.6365|CEP85|LOC108169013	0.238359657882674	4.01045353162094	3.62328822191697	0.001587908739218	0.0175656097472951	-1.44910461665735
MSTRG.3785|MIR124A-3	0.163216137907794	3.1617984167222	3.62307952190822	0.00158869500333469	0.0175656097472951	-1.39443551120573
MSTRG.3286|LOC108168731|NAPB	0.192437485169661	8.8599474742162	3.6215072257648	0.00159463087706708	0.0176199020770203	-1.60810486307184
MSTRG.11335|SWAP70	-0.213355724620629	2.767134077609	-3.62001644422876	0.00160027919413627	0.0176709493018313	-1.37847035011916
MSTRG.24261|TTC27	0.181110151775701	2.15072906837636	3.61919113563043	0.00160341462192152	0.0176942004071006	-1.34710790606872
MSTRG.21686	0.148999028733029	4.97112158056472	3.61875462625498	0.00160507541051503	0.017701158988106	-1.52412766731697
MSTRG.19105|RAPGEF5	0.286567770502989	1.76991746152233	3.61839167425032	0.0016064576258165	0.0177050384392425	-1.26524877357728
MSTRG.18108|HPCAL1	-0.163649643022664	5.03846659272079	-3.61540922263849	0.00161786008216576	0.0178138210202676	-1.48899222193499
MSTRG.2378|PKP4	-0.147830900535216	7.02168998147799	-3.61526812318776	0.00161840150230693	0.0178138210202676	-1.62778352790728
MSTRG.27894	-0.205408779758354	0.585467601752265	-3.61478014791864	0.0016202753146617	0.0178230284612787	-1.26242641667151
MSTRG.8294|SNX8	-0.217571909313356	3.09118969714537	-3.61362129527547	0.00162473384930287	0.017860637875062	-1.41502891343743
MSTRG.20489|ACTR8	0.104788250901477	3.84093006854026	3.61326956710835	0.00162608946732325	0.0178641107593018	-1.48293996979622
MSTRG.6715|NPHP4	0.166765939806698	3.75951445733825	3.61198923395794	0.00163103349941875	0.017906976093938	-1.46609744040692
MSTRG.17956|CBR2	-0.424679109640468	0.271031709708621	-3.61109319038657	0.00163450239612926	0.0179336016413109	-1.23335178546828
MSTRG.6932|FAM185A	-0.172119439586015	7.10307912552339	-3.61059475353685	0.00163643516391526	0.017943349704143	-1.65283454810747
MSTRG.21450|DNAH5	-0.400989932977778	1.98339896077608	-3.60988582892674	0.00163918801057381	0.0179620716821934	-1.35705200753803
MSTRG.9642|M6PR	0.0829727905235185	5.86445415239344	3.60810368950432	0.00164612845629202	0.0180266278750857	-1.58438063047668
MSTRG.14233	0.410272145630523	2.18253127384773	3.60708681248765	0.00165010159238368	0.0180586277454372	-1.36980705515233
MSTRG.8240|NYAP1	-0.161181916521006	4.99334549720554	-3.60665388956147	0.00165179597205948	0.0180656641578142	-1.51819196583713
MSTRG.11757|CD151	-0.178267477772228	4.12658081162122	-3.60604058160118	0.00165419927937689	0.0180804402151741	-1.50628083059139
MSTRG.13891|CSK	-0.120343448487647	1.38381000623778	-3.60471021625131	0.00165942429206151	0.0181198843195347	-1.33406751819123
MSTRG.9837|SLCO1C1	-0.194391859860724	3.96459283757737	-3.60458491896914	0.00165991723425373	0.0181198843195347	-1.48641835411385
MSTRG.651|FAM134A	-0.279631058404275	9.3586294298643	-3.60421920467793	0.00166135684553458	0.0181240846476033	-1.71642810486412
MSTRG.16143|DBNL|UBE2D-PS	-0.244275079129981	9.46690922078973	-3.60297223954634	0.00166627469692175	0.0181662004076837	-1.73452646524587
MSTRG.18464|LRFN5	0.129966015806544	4.43913549334356	3.60249011194952	0.00166817998028515	0.0181754397091056	-1.52679347039903
MSTRG.16247|MDH1	0.129950925464135	5.72838897228153	3.60063524511448	0.00167553011610159	0.0182403476673306	-1.60010870816369
MSTRG.8643|NRF1	0.330618078354699	0.639235523424076	3.60045134925598	0.00167626056144308	0.0182403476673306	-1.29986275608653
MSTRG.10083|FKRP	0.164601769320115	4.06635055145999	3.59991920942014	0.00167837601999623	0.0182518080858071	-1.49505001954634
MSTRG.24771|RNF14	-0.148052180352691	6.35725157114093	-3.59788617975372	0.0016864823264925	0.0183266993791982	-1.58682186222976
MSTRG.21401|CDH12	0.168672897969897	2.65677197009872	3.59765763278096	0.00168739602013105	0.0183266993791982	-1.42233086218983
MSTRG.2938	0.217010779234433	2.13824146751219	3.59623755137095	0.00169308420972867	0.0183768622182931	-1.39810336239047
MSTRG.8950|JAZF1	0.168758999639444	4.23403155582692	3.59541977440631	0.00169636840984913	0.0183958994560573	-1.55588774444888
MSTRG.25636	0.150843002489492	5.205966826126	3.59526779931403	0.00169697943416661	0.0183958994560573	-1.59096060903072
MSTRG.8774|E330009J07RIK	-0.158734737762779	4.59530436055746	-3.59394696833856	0.00170229904389216	0.0184419307516741	-1.52541836710565
MSTRG.19506|NINJ1	-0.176721524074995	4.29340756102408	-3.59298497572024	0.00170618377389449	0.018466804642774	-1.53390458315106
MSTRG.9777|GM38910	0.295462945327019	1.97806336534684	3.59284627329797	0.00170674460323159	0.018466804642774	-1.3857970052402
MSTRG.21947|DESI1	-0.201161263490269	7.40508514290401	-3.59176131913786	0.00171113777432022	0.0184985619219318	-1.70941347160473
MSTRG.17007|SCARF1	-0.18479310717547	0.12806457182934	-3.59158989148497	0.00171183293306201	0.0184985619219318	-1.27303379675018
MSTRG.5003|EIF4E	0.088787498504165	5.72499678509347	3.58862103060145	0.00172391620563923	0.0186151675139031	-1.63970084376331
MSTRG.7521|UTP3	0.0876647223881038	2.67502554229118	3.58840464454816	0.00172480017361325	0.0186151675139031	-1.42156725715756
MSTRG.6254|TMEM39B	0.150056662957802	2.51750630988064	3.58814200426632	0.00172587369628958	0.0186151675139031	-1.39518366167081
MSTRG.22226|CERS5	-0.0894248292801494	3.47438436074151	-3.58773452649002	0.00172754053363292	0.018617064957636	-1.47880370148051
MSTRG.3579|PREX1	-0.141705273927051	5.35775657952102	-3.58756935051008	0.00172821665739899	0.018617064957636	-1.59964555884481
MSTRG.369|BIVM	0.148385804793117	3.31062443526505	3.58570392356835	0.00173587061880582	0.0186878001079709	-1.47151034424967
MSTRG.18822|NRXN3	0.249348627627148	4.15532461233812	3.58514346689314	0.00173817671938521	0.0187009094505176	-1.53452479024618
MSTRG.15358|GSTT1	-0.168291563730914	2.30933617508424	-3.58482591509095	0.00173948468209638	0.0187026887150014	-1.384301319008
MSTRG.3177|LAMP5	-0.239134640383265	4.45371238708625	-3.58457494076142	0.00174051910460291	0.0187026887150014	-1.55561065914716
MSTRG.8274|FAM20C	-0.114384633727855	5.10042276128139	-3.58312093311667	0.00174652390882491	0.0187554836258936	-1.59118165204494
MSTRG.24327	-0.17254488114555	2.1292374963724	-3.58175673303236	0.00175217636345246	0.0188044311535542	-1.42301242484017
MSTRG.3142|GM30590|SMOX	-0.156881462552674	5.18932260955141	-3.58034819003951	0.00175803144374118	0.0188554908029719	-1.61187546862463
MSTRG.1000|CCDC93	-0.229138626249694	2.64868820372403	-3.57900996904277	0.0017636120452085	0.0188953578928494	-1.4653058644312
MSTRG.27672|PUM1	0.158039629850605	3.67890535918176	3.57878050625114	0.00176457069238138	0.0188953578928494	-1.54932423744867
MSTRG.9488|CRELD1	-0.13996044178926	4.78243171754634	-3.57866637719444	0.0017650476904914	0.0188953578928494	-1.61466819837539
MSTRG.17413|CACNB1	0.122314956982797	5.64433743006993	3.57778160307299	0.00176874987880562	0.0189195892843383	-1.67104253609215
MSTRG.26241|STAG2	0.11958219600613	5.0810706145572	3.57759934802919	0.00176951344313419	0.0189195892843383	-1.61407750398563
MSTRG.21814|RECQL4	-0.325489716781227	0.759386663736422	-3.57523979585435	0.00177942821184414	0.0190046049704495	-1.35759669376127
MSTRG.2779|TCP11L1	0.186047223370307	5.44271138527575	3.57518076618767	0.00177967695247662	0.0190046049704495	-1.65294685359717
MSTRG.3278|NXT1	0.143431834010687	3.17780617790747	3.57369574575065	0.00178594583834086	0.019059702729424	-1.51812240037784
MSTRG.10113|VASP	-0.152837116520625	1.32426100524941	-3.5730152985717	0.0017888255425594	0.0190785850231258	-1.36907942019508
MSTRG.27195|FTX	0.148061794094382	0.133649070780229	3.57248541590129	0.00179107121050234	0.0190906858181459	-1.31035131518955
GENE19997|TNFRSF23	-0.387032418958735	3.48991393578269	-3.57044850370342	0.00179972959975578	0.01917108120459	-1.54117123547981
MSTRG.23541|TELO2	-0.18031191117906	5.10304041497413	-3.57013090274425	0.00180108334618234	0.0191736146555793	-1.65960651683368
MSTRG.14646|CLASP2	-0.108898600692167	4.43964092479805	-3.56919915437706	0.0018050606266348	0.0191988910252911	-1.59472810194979
MSTRG.3912|GM10259	0.131410207194666	0.357797616393367	3.56892806880433	0.00180621941021684	0.0191988910252911	-1.29326227228853
MSTRG.7809|SELPLG	-0.233240343191216	3.96600207019051	-3.5687900080029	0.00180680984681036	0.0191988910252911	-1.57478946679793
MSTRG.13572|HYLS1	0.170821537089375	6.46093922708659	3.5683470947824	0.00180870531018456	0.0192071536709463	-1.68645096646096
MSTRG.26113|LANCL3	0.199760502008368	0.354318654251733	3.56700746420379	0.00181445022434273	0.0192562592678547	-1.3617025919906
MSTRG.25845|GM26644	0.399353134441858	3.49873808136276	3.56285318195808	0.00183237997948274	0.0194345387700447	-1.57617062101864
MSTRG.20545|VSTM4	-0.276767079126552	1.1915020379314	-3.56217495531006	0.00183532368986995	0.0194537517824463	-1.40300620185287
MSTRG.5226|DECR1	-0.253910345862562	3.83218973771532	-3.56015123159166	0.00184413494572153	0.0195350965705224	-1.60986256856018
MSTRG.26552|APOO|GM14827|GM36131	-0.144432735161147	2.85506839041218	-3.55817946007387	0.00185276002129589	0.0196143701083832	-1.53722004305122
MSTRG.21644|TRIB1	0.225022754359419	1.71782850798017	3.5572873542699	0.00185667536531258	0.0196437168268477	-1.44516346690618
MSTRG.25554|MAMDC2	-0.373292197808101	2.89354019210576	-3.55666206493579	0.00185942453436868	0.0196544037769781	-1.55053328209366
MSTRG.17508|VPS25	0.146737965053754	4.46584823534556	3.55627425046379	0.00186113162438466	0.0196544037769781	-1.63825254107173
MSTRG.2992|SHF	0.122342989126572	4.33681755298582	3.55612884500214	0.00186177207049473	0.0196544037769781	-1.61625002474535
MSTRG.18648|DCAF5	0.22567908180337	2.22565654268303	3.55581656981359	0.00186314823595583	0.0196544037769781	-1.48826265955678
MSTRG.6468|KLHDC7A|MIR2139	-0.244510864737472	2.44020566082486	-3.55575834346463	0.00186340494428456	0.0196544037769781	-1.45656204158159
MSTRG.12468|FAM32A	-0.175121096732049	7.91840324962851	-3.5548568762145	0.0018673837744859	0.0196842871246729	-1.71722796582667
MSTRG.6134|SF3A3	0.102137272455434	3.5713564921658	3.55307939221927	0.00187525359953517	0.0197538192876271	-1.58296396147021
MSTRG.27545|KCTD20	-0.130935015275829	4.73177139138878	-3.55284823928189	0.00187627942482875	0.0197538192876271	-1.61188511075992
MSTRG.303|LOC102637491	0.2489395072838	0.709218478087781	3.55254942248829	0.00187760635099075	0.0197556842147722	-1.39937071281703
MSTRG.5611|PTPN3	0.129955365661657	6.00906904527937	3.55183576397582	0.00188077915891716	0.0197769568595561	-1.7390953394158
MSTRG.3217|PCSK2	0.144944628159506	6.16611245831541	3.55076518789968	0.00188554865323689	0.0198112288400594	-1.74868139067402
MSTRG.8913|AI854703	-0.200291287751479	3.69293942736806	-3.55057032902989	0.0018864180422539	0.0198112288400594	-1.62482880578839
MSTRG.18014|NCOA1	0.216447632198216	0.0194000365684105	3.55026229337017	0.00188779318890616	0.0198112288400594	-1.36355495737746
MSTRG.10711|SVIP	-0.113290002249614	5.96220944166345	-3.5500703662414	0.00188865049703279	0.0198112288400594	-1.66262945265398
MSTRG.11739|IRF7	-0.400804647591457	1.29089654631628	-3.54879830752895	0.00189434226775092	0.0198504842524072	-1.45432058269734
MSTRG.9859|ETNK1	-0.128157412549993	9.05296337153762	-3.54871772000689	0.00189470342066976	0.0198504842524072	-1.78363426422286
MSTRG.19510|FGD3	-0.369860470214183	0.268587673307162	-3.54817228722344	0.00189714955775986	0.019863999818056	-1.39891103703198
MSTRG.2885|INAFM2	0.125181665958051	8.95309922335428	3.54704932444653	0.00190219556271358	0.0199047041160443	-1.8172626531268
MSTRG.1820|FBXO18|LOC108168740	-0.183539139226267	2.78296269744384	-3.54651049024981	0.00190462148370582	0.0199136063885942	-1.54789217375135
MSTRG.17179|FNDC8	-0.310303109068937	1.61877437485692	-3.54634564077748	0.00190536427091426	0.0199136063885942	-1.46815302776156
MSTRG.6173|STK40	-0.136357648769749	4.54238166957967	-3.54578126772302	0.001907909409403	0.0199280847856306	-1.67529756341133
MSTRG.16974|RAP1GAP2	-0.19251314159549	9.61513229383415	-3.54471039988496	0.00191274786636597	0.0199649628840295	-1.83806971151968
MSTRG.19192|GGPS1	0.117784409739878	6.19817534717321	3.54448583273749	0.00191376404784056	0.0199649628840295	-1.74547450934227
MSTRG.2372|ACVR1	0.150962081347972	2.17714218521134	3.54361760383018	0.00191769783771224	0.019993861800711	-1.49397723518609
MSTRG.4503|THEM4	-0.113672442398736	3.55000829718943	-3.54262302293877	0.0019222138759614	0.0200141011023272	-1.58736428702007
MSTRG.24339|LOC108168338	-0.167128329197429	0.14743126481671	-3.54259998718634	0.00192231859691624	0.0200141011023272	-1.37796091570233
MSTRG.13144|ZFP276	-0.211051770947029	0.0876727792725433	-3.54242075851818	0.00192313356535573	0.0200141011023272	-1.38860409130525
MSTRG.27290|KRAS	0.12868720217632	4.27093640453434	3.54082752986674	0.00193039306189916	0.0200774900663144	-1.66937428768963
MSTRG.7609|HNRNPDL	0.180152187618113	6.66104379712188	3.53768699680507	0.0019447817789211	0.0202149065489548	-1.8056021118469
MSTRG.2578|UBE2L6	0.166157470341572	2.84733740829511	3.5371249120137	0.00194736813572398	0.0202295521813842	-1.59342117636172
MSTRG.13705|PHLDB1	-0.405319376386258	3.7417570429998	-3.53667027737964	0.00194946254827303	0.0202390728123427	-1.63678326523021
MSTRG.18567|HIF1A	0.134508790271744	6.00157840579463	3.53630483260796	0.00195114768570831	0.0202443354685026	-1.76617323299831
MSTRG.7595|PRKG2	-0.33706621705712	1.41630559565604	-3.53600622322619	0.00195252569496368	0.0202464070554411	-1.42731591306953
MSTRG.16514|GM36556	-0.109737788368089	2.91217221637651	-3.53566957630592	0.00195408038534112	0.0202503071055073	-1.54531728091344
MSTRG.20522|SPCS1	-0.194204496591059	3.73158099768593	-3.53507257298077	0.00195684043682181	0.0202663012806083	-1.60735636953565
MSTRG.15999|ATP5B	-0.121832702301406	6.67059783385844	-3.53477300592937	0.00195822683146113	0.0202663012806083	-1.77851211050378
MSTRG.22356|UBALD1	0.158943939741999	5.08242537536343	3.53457099374972	0.00195916228769005	0.0202663012806083	-1.71135839498401
MSTRG.9986|ZFP579	-0.754455100446313	3.84175439851584	-3.53491957320662	0.00196521330123894	0.0203166636232776	-1.66013939253942
MSTRG.6587|ZFP933	-0.240731596181806	1.14386157907638	-3.53224739606383	0.00196995378496088	0.0203429005169022	-1.47942622217994
MSTRG.20872|NUPL1	0.161272790999213	3.87980707816245	3.53221189717874	0.00197011910488448	0.0203429005169022	-1.6685521510751
MSTRG.19346|EXOC2	0.1047474674091	3.14427766335379	3.53092040740088	0.00197614291214713	0.0203928453552624	-1.56021770763964
MSTRG.22050|ALG12	-0.110594195143709	2.31774314354811	-3.52859453144595	0.00198703702234458	0.0204929592544565	-1.53849919460727
MSTRG.15205|MCU	0.167043625444471	3.14705424330357	3.52573523461144	0.00200051050731337	0.0206195390141922	-1.54743802706272
MSTRG.17802|GALK1	-0.157110125762782	3.37239769133391	-3.52503003153526	0.00200384731897894	0.0206415495411848	-1.64406068193321
MSTRG.26120	-0.239497169032513	1.4577882366357	-3.52457467587467	0.00200600483193012	0.0206513930630458	-1.50796416153612
MSTRG.18252|SOX11	-0.168540766031679	2.45648275627624	-3.52400000841838	0.00200873091224352	0.0206670745713582	-1.56561329770121
MSTRG.20789|IRF9|RNF31	-0.124758600711079	3.68400301634784	-3.5231240001329	0.00201289348393786	0.0206740451007131	-1.67935245315447
MSTRG.4498	0.189780325788265	3.44202415845123	3.52277312975538	0.00201456310808134	0.0206740451007131	-1.65453146112498
MSTRG.7319|KCNIP4	0.322534550603997	2.02468184108509	3.52272870220847	0.00201477461453701	0.0206740451007131	-1.51859666125847
MSTRG.20859|EIF4B	-0.14521576656459	3.85496252255161	-3.52270752006156	0.00201487546417567	0.0206740451007131	-1.64283378845121
MSTRG.1028|LYPD1	-0.421620573132974	2.59310007960677	-3.52259219873035	0.00201542460387001	0.0206740451007131	-1.58045433402957
MSTRG.26896|2210013O21RIK	-0.128613806365413	3.63302454249734	-3.5217285093813	0.00201954201642554	0.020703920600372	-1.65022621738863
MSTRG.27911|3300002P13RIK	0.317607534123872	1.56147514009664	3.5190444585537	0.00203239034349434	0.0208232145986403	-1.5389687466933
MSTRG.13612|CLMP	0.230114346142145	0.538817021096881	3.51834433731032	0.00203575494948979	0.0208287434620193	-1.44081051964358
MSTRG.23583|GM8186	-0.144988870237558	1.70093707255538	-3.51818039909558	0.00203654358549307	0.0208287434620193	-1.48854371941544
MSTRG.22579|RTN4R	0.193816705154965	4.48239056825608	3.51798188441818	0.00203749895569822	0.0208287434620193	-1.73716866121268
MSTRG.23078|NCAM2	-0.329602426471889	2.66865817563961	-3.51792372415127	0.00203777894073184	0.0208287434620193	-1.61878778348943
MSTRG.9035|NDNF	-0.668181714101496	2.31567560865369	-3.51712770082403	0.00204226026703756	0.0208500392884639	-1.57395654258136
MSTRG.11551|ZFP688	0.128417660650787	2.52755868702293	3.51698786745506	0.0020422893797279	0.0208500392884639	-1.56662047029385
MSTRG.13952|THSD4	0.235927886649538	3.17009698058193	3.51544269304892	0.00204975794859131	0.020913860494475	-1.65067927078188
MSTRG.10415|UBA2	0.0747077947969591	2.97984349231041	3.51474173228203	0.00205315486785107	0.0209360872044019	-1.6044191664214
MSTRG.26147|GPR34	-0.232530952473297	2.58998996066719	-3.51320414651687	0.00206062552714961	0.0209998029700383	-1.6030562039482
MSTRG.16942|4933427D14RIK	-0.167837711937854	2.64049404181588	-3.51116391081969	0.0020705796405102	0.0210887370380831	-1.60023250748616
MSTRG.15611|GLT8D2	-0.192616819584497	0.276552013569643	-3.51074591627	0.00207262481698942	0.0210970613776731	-1.45199624809609
MSTRG.20385|DNAJC9	0.118839540332526	5.0386139268918	3.51029019341453	0.00207485685240681	0.0210984411122381	-1.77917520534563
MSTRG.7139|YWHAH	0.114599629598104	8.59384110782497	3.51021686041657	0.00207521624256096	0.0210984411122381	-1.90457514615479
MSTRG.14614|CRTAP	-0.184423840833984	0.660821826132122	-3.50937731318939	0.00207933505231861	0.0211206507096347	-1.5037014095963
MSTRG.24058|TNFAIP8L1	0.164868670840103	2.17874927568803	3.50904860184534	0.00208094989285953	0.0211206507096347	-1.56958323162418
MSTRG.13994|DIS3L	-0.179548090229783	6.61528597117684	-3.50902041044721	0.00208108844438433	0.0211206507096347	-1.85104966568965
MSTRG.6314|SMPDL3B	-0.321847691075091	0.832504190987587	-3.50766288338852	0.00208777097955763	0.021175962792656	-1.51288119042876
MSTRG.6184|5730409E04RIK	0.104754127165138	5.17013998317468	3.50580910832327	0.00209693038146445	0.0212563172945853	-1.79280219118257
MSTRG.22861	0.291460760859734	5.73150539213495	3.50453755327631	0.00210323587034675	0.0212998257228709	-1.79311246362718
MSTRG.18398|SCFD1	0.130684028737932	1.84873769157699	3.50404879147945	0.00210566453195859	0.0212998257228709	-1.58456192354683
MSTRG.22120|GM30810	0.522084709178185	1.25373720396929	3.50395509130211	0.0021061304434183	0.0212998257228709	-1.53761627644945
MSTRG.15013|HDDC2	0.140867321857642	0.652919768757195	3.50381617566546	0.00210682136892425	0.0212998257228709	-1.46671907673807
MSTRG.18491|MDGA2	0.275432868814978	4.56160939299662	3.50369569723176	0.00210742077341872	0.0212998257228709	-1.74986156383027
MSTRG.8024|CCDC62|HIP1R|LOC108169068	-0.150669424061507	6.06195973136319	-3.50338285098418	0.00210897802863226	0.0213030337965665	-1.85037865256455
MSTRG.6767|ATAD3A	-0.190872239540321	3.74712765668153	-3.50288054896674	0.00211148070186839	0.0213157822676279	-1.70905674774673
MSTRG.7373|0610040J01RIK	-0.170572016277927	0.32998643883521	-3.50079498954857	0.00212190303378353	0.0213968226993385	-1.50255971048242
MSTRG.16133|LOC108167339|RHBDD3	-0.191036599437779	1.88570588103655	-3.50077584391114	0.00212199894538895	0.0213968226993385	-1.59929382992941
MSTRG.20644|SAMD4	-0.152368141586122	2.72074782015552	-3.50004711624269	0.00212565273101239	0.02142109397317	-1.61524970798944
MSTRG.13984|SNAPC5	-0.158126285832827	4.07174519245271	-3.49789562749966	0.00213647620933913	0.0215059563596524	-1.75729860592141
MSTRG.13379	-0.197602690269202	0.555531000161052	-3.49787562546615	0.00213657708683079	0.0215059563596524	-1.50878061623467
MSTRG.10721|TUBGCP5	0.130862945212931	1.55524119486932	3.49670587417367	0.00214248470588675	0.0215473617924555	-1.5511333587598
MSTRG.14733|DEB1|NKTR	-0.251854141512506	4.39314000116582	-3.4965560325433	0.0021432426118311	0.0215473617924555	-1.75111909995892
MSTRG.1616|MIA3	0.0663268236952799	9.53700523575954	3.49631687282519	0.00214445283815033	0.0215473617924555	-1.97086588345271
MSTRG.695|GM5529	0.177432438620799	5.77662330389278	3.49511913036849	0.0021505239064031	0.0215957345177195	-1.8652233752843
MSTRG.8988|NT5C3	0.132061484994403	6.98516485576455	3.49383545780794	0.00215704926504841	0.0216486100888211	-1.91104174499821
MSTRG.15177|MAN1A	0.274354295030457	3.93394804551132	3.49322016539351	0.00216018389939853	0.0216674137533366	-1.73660630414162
MSTRG.24620|TSLP	-0.76553092198008	0.381601070421724	-3.49286178980098	0.00216201171982928	0.0216730953151147	-1.49589292631905
MSTRG.17519|AARSD1	-0.261837774570037	0.584628658775899	-3.49258689123617	0.00216341481175999	0.0216745150412012	-1.54264691887172
MSTRG.19037|MARK3	0.263470860921112	2.02884366352598	3.49220424134204	0.00216536935830608	0.0216814547286801	-1.57448848171659
MSTRG.26901|ACOT9	0.127349525364203	3.96289020444989	3.49193629844663	0.0021667390218945	0.0216825334153706	-1.7331762533481
MSTRG.26935|PHKA2	0.158999947426473	4.32442488701309	3.49028722475081	0.0021751874555828	0.0217427076495423	-1.78298187370249
MSTRG.24057|SEMA6B	-0.420119218727506	5.53478967347998	-3.49026858910146	0.00217528311311624	0.0217427076495423	-1.84025293299835
MSTRG.5217|FAM92A	0.171262503778308	5.63205247372911	3.48976642075392	0.00217786231853312	0.0217558316029279	-1.86881771809244
MSTRG.9187|EXOC6B	0.133646609774256	5.58425504899508	3.48819543725611	0.00218595050242596	0.0218239404605944	-1.86839234276347
MSTRG.22677|MASP1	0.163400096468782	1.71876173689433	3.48763219498982	0.00218885751992006	0.0218402728845914	-1.5803180901236
MSTRG.12797	-0.202601928571731	2.25919602361269	-3.48435859812935	0.00220582853227202	0.021996834498838	-1.6423101796775
MSTRG.15132|RTN4IP1	-0.120010719848141	4.68217188976873	-3.48232551416519	0.00221643339356085	0.0220897671509063	-1.80303331666209
MSTRG.11139|KCTD21	-0.145162428339816	1.91747463390904	-3.48205811748419	0.00221783189082955	0.0220908913323092	-1.61360049578094
MSTRG.16991|METTL16	-0.287895724928963	1.95340254079921	-3.48109945571507	0.00222285285730705	0.0221280751994494	-1.64958396825128
MSTRG.17985|LOC108167952|RAB10	0.130830951245892	5.86300430093436	3.48081402591803	0.00222434994210845	0.0221301567488752	-1.89181855324179
MSTRG.22381|ABAT	-0.217969844762403	6.56648645111686	-3.480294797164	0.0022270758440933	0.0221444543710713	-1.93610680499924
MSTRG.25637	0.125829467392189	4.84568685650143	3.47925637451968	0.00223253730094499	0.0221859201300386	-1.84495271974895
MSTRG.24235|CLIP4	0.206447964960021	3.71995998238745	3.47857100782839	0.00223614909941504	0.022208967529566	-1.75998816020945
MSTRG.14945|AHI1	-0.16368527579293	5.89456575740678	-3.47639331467169	0.00224766336337035	0.0223104286016345	-1.87754018711973
MSTRG.15244|GM2137	0.213032835464085	1.96873612621338	3.47584734604053	0.00225055920733734	0.0223262750002714	-1.65645732969161
MSTRG.5007|GM2451	0.168386374982934	6.83414205055357	3.47285093678135	0.00226651759127428	0.0224716129563039	-1.95531301647284
MSTRG.23070	0.308781084239484	2.01183826310372	3.47234354541983	0.00226923084189401	0.0224819056826412	-1.65804215620731
MSTRG.24617|ERCC3	0.147036976978126	7.40100706241677	3.47216756297053	0.00227017264342815	0.0224819056826412	-1.98542266241321
MSTRG.17343|FAM117A	-0.206631858206064	1.0454693175191	-3.47165610334151	0.00227291198800926	0.0224960678444557	-1.61445882102107
MSTRG.21282|PCCA	-0.290724624395772	4.59077751169128	-3.46982569063768	0.00228274215029257	0.0225803544193017	-1.83971658605029
MSTRG.13598|SIAE	-0.11414771352236	2.29354131316959	-3.46878553337994	0.00228834684408022	0.0226227706990716	-1.68758324828312
MSTRG.4833|PTBP2	0.267949877997635	1.91584779482247	3.46810788206123	0.00229200550044601	0.0226459105857753	-1.64507014514297
MSTRG.9232|ADD2	0.27695843325647	7.07984344414935	3.46729202332044	0.00229641795414725	0.0226542235981651	-1.96267706234165
MSTRG.8309|AMZ1	-0.327247127297996	1.79672225442156	-3.46715159868672	0.00229717826033124	0.0226542235981651	-1.66648459009478
MSTRG.3519|FITM2	-0.156718116962738	3.5471032636577	-3.46709343295281	0.00229749326147589	0.0226542235981651	-1.7762702315615
MSTRG.22960|PCNP	0.104370831849314	4.30069406833156	3.46683570354196	0.00229888952532393	0.0226542235981651	-1.82035483322149
MSTRG.12393|GM38427|HOMER3	0.231907758137233	3.54997884201092	3.46673426653217	0.00229943929433127	0.0226542235981651	-1.76877400768503
MSTRG.21259|MBNL2	0.167479133892991	9.81824372268691	3.46588943579486	0.00230402312554151	0.0226863755547589	-2.03409976425553
MSTRG.19990|FAM169A	0.188161003960144	4.89575859919566	3.46437002990841	0.00231228958697004	0.0227547306319125	-1.88157508396396
MSTRG.27602|SLC1A1	0.143028319085336	5.434660374261	3.46346932271713	0.00231720368756089	0.0227832563497981	-1.88132159425071
MSTRG.14193|FBXO9	-0.144534583569605	3.32946690812942	-3.46335277418529	0.00231784030377413	0.0227832563497981	-1.74424593440611
MSTRG.4879|SNHG8|SNORA24	0.142293190788552	2.50100717702916	3.46096870026064	0.00233090039120965	0.0228985308872294	-1.67816855731264
MSTRG.15058|FYN	0.0894572706377544	4.70777053488828	3.46053828486545	0.00233326590762935	0.0229086713285071	-1.86486730805952
MSTRG.1212|PTGS2	0.212182442182914	0.51274208533574	3.4597674799981	0.00233750805140245	0.0229306081907127	-1.5918306285636
MSTRG.25941|MIRT1	-0.341022922127828	3.93655184073147	-3.45954627704068	0.00233872684325778	0.0229306081907127	-1.81638775629796
MSTRG.20849|MICU2	-0.115504690705795	4.29971754035752	-3.45940530361969	0.00233950390864389	0.0229306081907127	-1.82577770106849
MSTRG.12182|MTUS1	-0.184474683542941	7.80083969435475	-3.4590073551753	0.00234169882278258	0.0229355130596171	-1.95673509974864
MSTRG.2159|SLC25A25	-0.0856819088834993	5.53133387440713	-3.45883066027601	0.00234267404374508	0.0229355130596171	-1.92616084149474
MSTRG.5377|CHMP5	-0.127095315098125	5.24498804603101	-3.45727991956596	0.00235125004924248	0.0230063658007314	-1.92643967136004
MSTRG.11401|NUCB2	0.157897306287984	2.20777995201338	3.45682985950946	0.00235374475782969	0.0230176678594363	-1.70410472947222
MSTRG.9090|GGCX	-0.133051812319774	2.0843789135459	-3.45627675847803	0.00235681418286805	0.02303457411265	-1.67811373984954
MSTRG.8586|GM8930	-0.190465545760556	0.724683718373158	-3.45480768526565	0.00236498584627692	0.0231013000629505	-1.59889133991032
MSTRG.23538|CRAMP1L	-1.32914854342606	1.92824259874306	-3.45920266391354	0.00236862428335691	0.0231236945662719	-1.65429736293363
MSTRG.17684|CACNG4	-0.166277693431204	4.629728697462	-3.45350065916463	0.00237227947357718	0.0231462270954021	-1.83861820601728
MSTRG.22617|VWA5B2	-0.171997209425133	4.80952571006999	-3.45270130583613	0.00237675098475548	0.0231766943360208	-1.83985435602424
GENE19996|TNFRSF22	-0.263929924031834	0.0579329967977596	-3.4516000397867	0.00238292490336754	0.0232237184853438	-1.59384955443711
MSTRG.27671|SDC3	-0.131034589795819	5.45145568470832	-3.45087669505018	0.00238698867028822	0.0232501356762427	-1.94139704374947
MSTRG.22678|GM31077	0.28720006925667	0.792271176003763	3.449961659107	0.00239213909559461	0.0232871013827233	-1.64342558064576
MSTRG.23594|DUSP1	0.30341145219795	2.5162884198666	3.44740006445439	0.0024066154364581	0.0234147601524479	-1.74783669804359
MSTRG.8611|SND1	0.158186167331618	5.8442276767811	3.44705032770418	0.00240859855373247	0.0234207925015457	-1.97369459114954
MSTRG.923|CDH20	-0.221237850447497	4.04539299060994	-3.44677532351235	0.00241015903863778	0.0234227107476665	-1.85087237489915
MSTRG.23092|N6AMT1	0.0834335829182232	2.6714430535132	3.44634477695911	0.00241260412393962	0.0234332188001868	-1.71203581325844
MSTRG.18619|FUT8	0.168053905037065	3.59406285440445	3.4460259118134	0.00241441653432816	0.0234375733857776	-1.84875039727163
MSTRG.17955|DCXR	0.173063144730643	2.74061994959193	3.44507631782663	0.00241982187715282	0.0234739643944663	-1.73184410365029
MSTRG.26614	-0.166345168797155	0.118309944904294	-3.44488756225988	0.00242089773640986	0.0234739643944663	-1.59323867303478
MSTRG.23093|LTN1	-0.130525345099006	3.83995673379778	-3.44367412069105	0.00242782524975473	0.0235278586809283	-1.79979518304613
GENE9308|GM42296	0.307376032017818	1.35182461385299	3.44307009897517	0.00243128083546865	0.0235480650028311	-1.64897955911352
MSTRG.4512|RORC	0.291029306710876	1.24326259288982	3.44254052611223	0.00243431446702699	0.0235641640408212	-1.6891772422066
MSTRG.21541|DCAF13	0.112405915680741	3.0815723951137	3.44123173579549	0.00244182772666437	0.0236235833330784	-1.80045029768057
MSTRG.13224|GM32643	0.277136283172871	0.784496992422997	3.43957052945853	0.00245139680080439	0.0237028136361402	-1.65819050361948
MSTRG.19369|NQO2	-0.215692436961502	1.08546750518952	-3.43928238720882	0.00245306032655474	0.0237055582288321	-1.68778957965006
MSTRG.23793|ATF6B|FKBPL	-0.153717668063533	4.13824262182026	-3.43876251819387	0.00245606447419938	0.0237212477772309	-1.87466392835805
MSTRG.21475|SDC2	-0.192706116408602	5.0321777402221	-3.43822521137343	0.00245917317710651	0.0237379289489012	-1.95161882343607
MSTRG.22350	-0.143215884507543	0.130745475621987	-3.43766196650034	0.00246243608896658	0.0237560791019785	-1.58677673060713
MSTRG.19470|CAP2	0.106121364686085	6.71133634925202	3.43739615078063	0.00246397744853604	0.0237576097198352	-2.00295397619772
MSTRG.17598|RPRML	0.290066647058805	4.14583812992722	3.43658773981331	0.00246867091320216	0.0237895140945819	-1.89446577154786
MSTRG.17875|LGALS3BP	-0.302012136942224	2.6596991783899	-3.43593607127904	0.0024724607393895	0.0238046062865323	-1.79676183088164
MSTRG.25870|MGEA5	-0.105830102791688	7.47432726147813	-3.43584206188622	0.00247300792814923	0.0238046062865323	-2.01968947334282
MSTRG.2706|LRRC4C	0.0786344527310035	6.85561972174574	3.43547843929089	0.00247512553805141	0.0238071133079713	-2.01191511156097
MSTRG.19211	0.195183947677542	3.86465014524173	3.43532158575625	0.00247603954611481	0.0238071133079713	-1.84990019597906
MSTRG.25888|GM36493	0.458026271714594	1.7238985165858	3.43465568907565	0.0024799235046976	0.0238311217325024	-1.72160245732479
MSTRG.25442|ROM1	-0.124289623306298	0.498858555855904	-3.43377969497958	0.00248504198455147	0.0238616604758767	-1.6246951844826
MSTRG.14390|ARMC8	0.129457238876541	4.29696079534915	3.4336366207034	0.00248587895773596	0.0238616604758767	-1.89937551010963
MSTRG.26229	0.180114526433881	0.0754649170571571	3.43249403374705	0.00249257291682986	0.0239125560340428	-1.6218395508493
MSTRG.16128|XBP1	-0.218131409633409	6.16293640474334	-3.43205982059541	0.0024951214252059	0.0239236475044017	-2.01052761575715
MSTRG.19981|HMGCR	-0.11276731820503	4.74916481714774	-3.43075054366309	0.00250282136880958	0.023981388714598	-1.87261434421768
MSTRG.22191|DDX23	-0.182319218790573	6.83754966217523	-3.43056150976838	0.00250393501070823	0.023981388714598	-2.05058504112342
MSTRG.5928|GM12906	0.195758301358515	0.861518814621137	3.42988887641052	0.00250790158527081	0.0240059972357231	-1.69171343897487
MSTRG.13239|GUCY1A2	0.171229672233595	3.95283819193336	3.42869884851813	0.00251493436059127	0.0240516283954449	-1.88098776431467
MSTRG.19908|LOC108168106	0.294086922248087	0.964097954326634	3.42838384978802	0.00251679915741563	0.0240516283954449	-1.65173075520288
MSTRG.9189|EMX1	0.187578638001614	5.02136973240643	3.42837220691043	0.00251686810935921	0.0240516283954449	-1.97083476671887
MSTRG.5409	0.351453895803779	1.97367063529696	3.42781137195647	0.00252019170194279	0.0240700021249478	-1.75872235085172
MSTRG.15033|RSPH4A	-0.332502922261887	1.45965101392415	-3.42745938949304	0.00252227979824895	0.0240765619408409	-1.72145145761303
MSTRG.22127|GM31690	-0.180638749918463	3.50100628422704	-3.42710490589618	0.0025243844448045	0.0240832723657029	-1.84942675915308
MSTRG.27068|MICAL3	-0.150175895964213	6.09920389803153	-3.42673534804348	0.00252658042176832	0.0240883459446641	-1.96799879972529
MSTRG.18454|SEC23A	0.113186282651313	4.45844009477564	3.42654366759685	0.00252772015703814	0.0240883459446641	-1.9235249319771
MSTRG.11681|PPP2R2D	0.123954839431523	5.42126367821592	3.42479888907657	0.0025381178191412	0.0241740245945034	-2.00135747484961
MSTRG.1880|ARMC3	-0.39237211158161	1.13279314123617	-3.42339882591682	0.00254649149855958	0.0242403417885045	-1.69599119054041
MSTRG.7757|ULK1	-0.10032011096532	4.17160539577836	-3.42290317395597	0.00254946243749719	0.0242479679841346	-1.93185013480296
MSTRG.26253|OCRL	0.138041951524566	4.65771929118278	3.42279435896249	0.00255011512904966	0.0242479679841346	-1.95035505889399
MSTRG.18058|RDH14	0.15309895407628	3.83574683288663	3.42194697532383	0.00255520348753092	0.0242771154841841	-1.92251684427968
MSTRG.3594|ARFGEF2|CSE1L	0.0641008094224946	5.89105889476298	3.42181341474991	0.00255600639686236	0.0242771154841841	-1.95789580932608
MSTRG.7277|LAP3	-0.166832995477129	8.55740454348638	-3.41863234334248	0.00257520282419872	0.0244459308980013	-2.11443964440664
MSTRG.24825|A330093E20RIK	0.464616521764358	1.00284443417387	3.41796282338716	0.00257926104081535	0.0244709349548809	-1.73447777336817
MSTRG.2717|LRRC4C	-0.488616216691487	2.23863508718882	-3.41711456651881	0.00258441164329784	0.0245062697876068	-1.77689274418963
MSTRG.20962|SCARA3	0.223420085396408	3.96019692992829	3.41595193352898	0.0025914874957151	0.0245479336807638	-1.92728277191072
MSTRG.24449|GM41662	0.304092517087946	4.9610443511788	3.41592315474804	0.00259166288539783	0.0245479336807638	-1.98865130628556
MSTRG.22958|ZBTB11OS1	0.4283292062702	1.94130031592815	3.41366418489762	0.00260546629063745	0.0246650808847012	-1.77682874198877
MSTRG.7466|LNX1	-0.154169010841124	1.23621051187011	-3.41243894684313	0.00261298316945658	0.0247226193929532	-1.72686751774013
MSTRG.15459|PTBP1	-0.101534026790136	4.8738111667204	-3.41144430423374	0.00261910094545538	0.024753856758592	-1.97579212203672
MSTRG.14218|IRAK1BP1	0.152699534365984	3.12411193815618	3.41143372673924	0.0026191660800326	0.024753856758592	-1.88824186229904
MSTRG.21290|FBXO4	0.156743414360608	1.70571368641816	3.4107041993318	0.00262366222509202	0.0247695386543474	-1.76831724413301
MSTRG.3311|PYGB	-0.173356478772842	9.20685216839124	-3.41061385598838	0.00262421954495784	0.0247695386543474	-2.16999957851191
MSTRG.20752|BCL2L2	-0.184186678171653	5.97719686854837	-3.4104630436552	0.00262515015071392	0.0247695386543474	-2.053582542276
MSTRG.21789|PARP10	-0.274973650723598	1.1399984165242	-3.40966544910028	0.00263007717876016	0.0248024072916889	-1.75458539036965
MSTRG.21144|PCDH9	-0.209796964021708	4.70514307234748	-3.40752560678783	0.00264334051299701	0.0249138105838259	-1.92763686878026
GENE13100|GM40339	-0.417811197114658	1.88538783300194	-3.40688749933037	0.00264730833559115	0.0249216821317804	-1.80020760437795
MSTRG.7698|DR1	0.174101542077567	5.02217922959952	3.40680700992494	0.00264780924142946	0.0249216821317804	-2.02461023691177
MSTRG.22174|ZFP641	-0.240946619632224	2.18675040388957	-3.40669169476912	0.00264852703833261	0.0249216821317804	-1.79324817389658
MSTRG.7118	0.254330518109492	0.229427482696524	3.4056709887289	0.00265488888882089	0.0249678713123812	-1.70249878983645
MSTRG.12291|SAP30	0.175386468327622	0.932556377734946	3.40536996764832	0.00265676794523147	0.0249718746361965	-1.71361661123339
MSTRG.11433|UQCRC2	0.138365496814395	6.2478539614564	3.40377626016713	0.0026667380133242	0.0250518822006213	-2.09239033212456
MSTRG.18571|SYT16	0.0929282991331534	3.76366303599755	3.40341766083406	0.00266898641462194	0.0250593030470132	-1.90132299989138
MSTRG.27048|TRNG	-0.240976221412363	2.81438988422258	-3.40171433109962	0.00267969157193318	0.0251325818595087	-1.86118099396584
MSTRG.19316|1700016G14RIK|FAM65B	0.122866193516746	2.89986287589712	3.40171036266595	0.00267971656190315	0.0251325818595087	-1.83782210197187
MSTRG.21383|GM2606	0.140466122027931	5.28886755219518	3.40006785453494	0.00269007934732316	0.0252160083719076	-2.04589862883829
MSTRG.8460|GM36447	0.274481789762585	0.583041239796434	3.39811421594345	0.00270245615763561	0.0253182124866385	-1.74369214849178
MSTRG.6495|DDI2|RSC1A1	-0.321588866583325	2.58705871612397	-3.3963378893031	0.00271375799947062	0.0254102397530813	-1.85866307584707
MSTRG.19653|CTLA2A	-0.296504788477261	2.54966333983596	-3.39529929329905	0.00272038745445003	0.0254584407638129	-1.8537054079502
MSTRG.2101|CRAT	-0.0823397154299116	4.43478419094052	-3.39479310021519	0.00272362427234639	0.0254592361753642	-1.99921910213135
MSTRG.20694|ANG|RNASE4	-0.16936102456797	4.37206859194911	-3.3945997222542	0.00272486180917916	0.0254592361753642	-2.00635127817619
MSTRG.883|GM7895	0.172155828190572	2.29615985534199	3.39459099617092	0.00272491766537625	0.0254592361753642	-1.86961024063062
MSTRG.8959|CHN2	-0.249823514607746	3.49567633996098	-3.39393312917318	0.00272913193966239	0.0254742631833765	-1.91727034941717
MSTRG.18090|NBAS	-0.145944159179125	3.42705424298674	-3.39387708645722	0.00272949124203213	0.0254742631833765	-1.93467930062144
MSTRG.24155|PPP4R1	-0.265955771044439	4.26634370452585	-3.39259159362526	0.00273774553977293	0.0255374288080231	-2.01556895995055
MSTRG.18933|HHIPL1	-0.182000269407019	2.49316314506803	-3.39207913662359	0.00274104288842943	0.0255543130271267	-1.88006013417951
MSTRG.21748|RHPN1	-0.1639853659572	3.45881927524911	-3.39163310184251	0.00274391601246892	0.0255672260988291	-1.92110577078012
MSTRG.8608|ZFP800	0.12769271723122	0.358361237727103	3.38754684993002	0.00277037500530874	0.0257971553593861	-1.7168947792723
MSTRG.952|GM32810	0.268705704402926	-0.0670943345098699	3.38735932792268	0.00277159520390099	0.0257971553593861	-1.71068671395764
MSTRG.19072|PACS2	-0.920086900847259	6.58152654812327	-3.39189776659554	0.00277329377271301	0.0257989894979724	-2.07384040583237
MSTRG.3715|4921531C22RIK	-0.204584254283913	1.92478372483515	-3.38649083037086	0.00277725334263769	0.0258218435785719	-1.85233883158843
MSTRG.15189|FABP7	-0.328288691114306	1.82811810394268	-3.38571822384784	0.00278229625873162	0.0258465103129205	-1.8386598827744
MSTRG.8035|2810006K23RIK	-0.217798406949487	1.65630472665342	-3.38562353605344	0.00278291491554551	0.0258465103129205	-1.83764350463206
MSTRG.24854|DMXL1	0.236998448432045	0.375696660546185	3.38525837326696	0.00278530202110931	0.0258547052008105	-1.73739453910412
MSTRG.25449|GM6252	0.140992960168678	5.04872862237554	3.3835952516327	0.00279619936612955	0.0259418453071479	-2.03764340627904
MSTRG.9091|MAT2A	-0.152760376838368	4.7831854876682	-3.38241272688393	0.00280397302599078	0.0259999268929162	-2.01485474480625
MSTRG.4209|4931440P22RIK	0.427481177698522	0.890705891965121	3.38178369660106	0.00280811674061971	0.0260176691206772	-1.80830811058178
MSTRG.50|SNTG1	0.156199834245862	0.852912053165982	3.38166263390164	0.00280891492369085	0.0260176691206772	-1.76043323690901
MSTRG.1504|FH1	0.115008262420465	6.50329955934776	3.38140519996955	0.00281061295863649	0.0260193706116876	-2.15389089338202
MSTRG.25940|SMNDC1	0.151858618293121	4.2201337799753	3.38034565053172	0.002817612323131	0.026059030988504	-2.03916543141306
MSTRG.20359|THRB	0.257987222435919	3.70596710757305	3.38029756675917	0.00281793036763126	0.026059030988504	-1.97464440493671
MSTRG.14703|EIF1B	0.154529538412235	3.32866417608194	3.37778601557521	0.00283459162044899	0.0261990065748007	-1.96829693671866
MSTRG.7296|KCNIP4	0.256752230585242	1.26234707196116	3.37718823696615	0.00283857136228738	0.0262216844875386	-1.81978175065183
MSTRG.2469|DLX1	0.221340554632146	2.6650786925692	3.37660255223688	0.0028424758865238	0.0262285187880755	-1.8998702687836
MSTRG.13914|6030419C18RIK	0.165524981338946	5.3655745509572	3.37652628982782	0.00284298468351144	0.0262285187880755	-2.11890332288887
MSTRG.14238	0.410465431432122	1.15200370782805	3.37623388916376	0.00284493630709699	0.0262285187880755	-1.81556093535466
MSTRG.2489|GPR155	0.172548202199221	5.17442229575471	3.37599017621255	0.00284656396608517	0.0262285187880755	-2.10141923509547
MSTRG.4018|MIR1897|SOX2OT	-0.460272286740817	2.79684543036243	-3.37556838273644	0.00284938310353915	0.0262285187880755	-1.91854839117364
MSTRG.24948|GRPEL2	0.11746735390625	3.75954205095057	3.37538386738842	0.00285061720522372	0.0262285187880755	-2.02203630626533
MSTRG.13685|SCN2B	-0.198427336223031	3.72909508490651	-3.37528316241625	0.00285129097489267	0.0262285187880755	-1.93219760540192
MSTRG.24222|MYOM1	-0.29218776527746	0.807271132450002	-3.37524844546821	0.00285152328577145	0.0262285187880755	-1.80259698843951
GENE22003|GM22	-0.329296537854564	2.73382222302604	-3.37454393479658	0.00285624156785303	0.0262578612192888	-1.93048033958024
MSTRG.11721|ZFP941	-0.248135994807585	2.11499346643912	-3.37416957274471	0.00285875186751838	0.0262668848062571	-1.88398921151205
MSTRG.22238|GM17241	0.131452937856941	0.763073920970291	3.37333561293939	0.00286435177474616	0.0263042716160815	-1.78810266966344
MSTRG.25428|NXF1	-0.142864173023996	11.2366404791336	-3.37281566316059	0.00286784858018919	0.0263223153337664	-2.25926820958166
MSTRG.3620|NFATC2	0.133920400195823	2.28439442818405	3.37166993061113	0.00287556868254128	0.0263689600736022	-1.88739157748144
MSTRG.17507|RAMP2	0.191513656593123	3.24067686446692	3.37160601503441	0.0028759999521552	0.0263689600736022	-1.98163838687954
MSTRG.17978|RAB40B	0.140457618514709	4.34433947152448	3.37114721069871	0.00287909758548791	0.026383282514055	-2.06099016186422
MSTRG.22765|ZFP148	-0.261315145554444	4.05005899484413	-3.37043359790713	0.00288392204896425	0.0264134054612493	-1.97849466785216
MSTRG.22836	0.288097651255545	0.518369744292545	3.36937451166084	0.00289109669603441	0.0264650098195329	-1.77772019595737
MSTRG.872|HDLBP	-0.12219260093561	4.72127468164375	-3.3689256719376	0.00289414256539547	0.0264787846425053	-2.06190576272198
MSTRG.18797|GM26512	-0.276860287930441	1.23521425684149	-3.36812913740537	0.00289955564878968	0.0265141911428974	-1.83908305595766
MSTRG.21564|TRHR	-0.470393255262235	1.32470284425749	-3.36683484710337	0.00290837248687477	0.0265806681220651	-1.83906272517315
MSTRG.3648|AURKA	0.17430075221507	0.537208017993049	3.36660568826427	0.00290993626831926	0.0265808213515479	-1.79888607920311
MSTRG.9069|GM6063	0.203279612326864	0.953840022467489	3.36565532939734	0.00291643029872211	0.0266259858621909	-1.84241361557327
MSTRG.81|VCPIP1	0.11429666238591	4.5803981436688	3.36505904449419	0.00292051208561055	0.0266489506468093	-2.0643482385972
MSTRG.18866|9030617O03RIK	-0.152991949961957	4.13800722734458	-3.36463448209271	0.00292342177176563	0.0266489506468093	-2.04245134605753
MSTRG.5516|XPA	0.11760972701971	2.85233606663511	3.36460868679003	0.00292359864795923	0.0266489506468093	-1.96891674824473
MSTRG.13064|GSE1	0.356508761807594	4.4860821318892	3.36399946755945	0.00292777905383233	0.0266729054628564	-2.0142133093282
MSTRG.7571	-0.166782124155114	1.97765169618915	-3.36333419100452	0.00293235079231339	0.0267003981523734	-1.87953872934332
MSTRG.2679|CD82	-0.348997538052624	2.82402394777463	-3.36141503272141	0.00294557825050356	0.0267969475145625	-1.95959204936029
MSTRG.22916|ATG3	0.136656945837888	2.63830986418345	3.36134334975473	0.00294607344051965	0.0267969475145625	-1.96215666582139
MSTRG.11514|SLX1B|SULT1A1	0.114745047730229	3.58234259196758	3.36037860659476	0.0029527458607773	0.0268434282433204	-1.99892394670846
MSTRG.21377|GOLPH3	0.136123489284726	3.25847263857589	3.35997894512506	0.00295551434937843	0.0268487134628375	-1.99842381023218
MSTRG.26892|UBQLN2	0.124611524638897	6.31079286511222	3.35984360410112	0.00295645244277083	0.0268487134628375	-2.17743924461331
MSTRG.15907|LEMD3	0.189921780697623	1.37131876107413	3.35956749987943	0.00295836711469297	0.0268519090146088	-1.87878529379822
MSTRG.6789|ACAP3	0.111737391943536	5.8940503233142	3.35913791199639	0.0029613485434271	0.0268647786025155	-2.15465741209879
MSTRG.5981|AGBL4|BEND5	0.315443099009846	2.30069496566995	3.35764785527822	0.00297171261377943	0.0269320458518455	-1.94619729907
MSTRG.19413|CAGE1	0.316408334571946	0.08518429080767	3.35762118565448	0.00297189843645088	0.0269320458518455	-1.8089693236948
MSTRG.5270|TSTD3	0.14495463048388	4.66729390961024	3.35677398936706	0.00297780725401569	0.0269713675479692	-2.12076963379958
MSTRG.1472|KLHDC9	0.173190247320912	5.05538544468735	3.35577107101581	0.00298481700084381	0.027020614177291	-2.13042080434129
MSTRG.24076|GM32715	0.204827347425549	0.809207728666036	3.35525945894703	0.00298839904299617	0.0270387953432124	-1.83326243998606
MSTRG.7755|HSCB	0.119986090239268	0.493885410903058	3.35437236290362	0.00299461998536502	0.0270760648494484	-1.78107618994542
MSTRG.2569|2700094K13RIK	-0.243003615862289	4.23141126087571	-3.35382424838501	0.00299847007181152	0.0270760648494484	-2.08445508461062
MSTRG.18537|ACTR10	0.0807338345910941	5.64844113732322	3.35378043172721	0.00299877805905593	0.0270760648494484	-2.16823327380313
MSTRG.13667|GM9830	0.158360082760181	0.800068130709288	3.35377424856028	0.00299882152301829	0.0270760648494484	-1.854006072772
MSTRG.27114|H2-KE6|SLC39A7	-0.300226364625081	4.92961300921058	-3.35162281073622	0.00301398226168133	0.0271943184975047	-2.11619316908715
MSTRG.17714|FAM20A	-0.436428320188697	2.91181938473268	-3.35146684855625	0.00301508420077677	0.0271943184975047	-1.99825079090473
MSTRG.2447|SSB	0.119643930643487	6.78742023993505	3.3493922481761	0.00302977961982662	0.0273125254081118	-2.214464111344
MSTRG.265|FER1L5	-0.149591371379792	2.40034907467742	-3.34891830645211	0.00303314658686691	0.0273285394103551	-1.95444322379548
MSTRG.11595|RGS10	-0.171768664068299	2.65852397185146	-3.34833311213201	0.00303730895455788	0.0273516994010553	-1.988483589448
MSTRG.12177	0.288105922833365	0.674034887466107	3.34762636741162	0.00304234332312452	0.0273826835924177	-1.86881672463831
MSTRG.20766|EFS	-0.311267417248602	3.56949041280115	-3.34738648210531	0.00304405395469289	0.0273837356280279	-2.0705269007564
MSTRG.8510|DLX5	0.385118069369647	2.20162766744271	3.3467065576144	0.00304890762921636	0.0274130459891133	-1.96398073576376
MSTRG.16919|MINK1	-0.131902980233325	8.52286944925607	-3.34588826396729	0.00305475908128532	0.0274210659444349	-2.29169286724517
MSTRG.11653|GM15483	0.144158768088954	0.236589540689799	3.34584990552607	0.00305503364366044	0.0274210659444349	-1.79796964148727
MSTRG.12677|PHKB	-0.156563370888818	2.78458927626916	-3.34584596341108	0.00305506186193005	0.0274210659444349	-1.99170950643371
MSTRG.20882|TNFRSF19	0.0966465083988423	4.666316984711	3.34568932782901	0.00305618328969811	0.0274210659444349	-2.12039894493518
MSTRG.8048|TCTN2	-0.135896111156	4.05221400481491	-3.34482723536752	0.00306236261361831	0.0274621682814143	-2.11055081822696
MSTRG.16671|IBA57	-0.166666716606754	0.632512937715102	-3.34401785454975	0.00306817521386317	0.0274802729516743	-1.85396825141814
MSTRG.24409|GM10184	0.20097139925845	4.43532016160874	3.34389688996176	0.00306904485072279	0.0274802729516743	-2.10442542730975
MSTRG.22012|LOC108168254	0.12463919156976	5.76572243309544	3.34375268390272	0.00307008188934588	0.0274802729516743	-2.16870913486204
MSTRG.2815|GM13910	-0.141020884980998	0.469099592546906	-3.3436557792241	0.00307077895863198	0.0274802729516743	-1.85481735276379
MSTRG.9320|FBLN2	-0.312797092078396	2.91080416952312	-3.34306852501753	0.00307500659125466	0.0274895954820823	-2.02554683917108
MSTRG.27035|TRNQ	-0.330623379812367	2.73351708979277	-3.3428595525031	0.00307651235132267	0.0274895954820823	-2.01735681248197
MSTRG.23725|CYP4F16	-0.142463196488169	3.53187940004233	-3.3428445578997	0.00307662042323619	0.0274895954820823	-2.05624175543709
MSTRG.2619|KBTBD4	0.0957842022097164	1.64779688667553	3.3420913059106	0.00308205417520156	0.0275165802305055	-1.8971542244826
MSTRG.16882|FXR2	-0.0886944735380145	4.30541469311558	-3.34198199450462	0.00308284349573525	0.0275165802305055	-2.12660237735875
MSTRG.8302|INTS1	-0.110509128584827	6.39464127223004	-3.34141792125034	0.00308691971863708	0.0275386576353179	-2.2058897429628
MSTRG.7530|ADAMTS3	0.190598650969036	3.20527835386933	3.34075155568243	0.00309174192848162	0.0275673636819778	-2.05486876272201
MSTRG.14374|COPB2	0.133611929737191	6.65899786135496	3.3398200368933	0.00309849527125159	0.0276013418588531	-2.25937925872884
MSTRG.22814|GSK3B	0.174765389851087	4.71638442239672	3.33978280730294	0.00309876547815898	0.0276013418588531	-2.14309501127598
MSTRG.2345|RBM43	0.0899174089909764	3.41880568350237	3.33915393456809	0.00310333322235303	0.027627705402316	-2.01770850712852
MSTRG.6673|VAMP3	-0.104224910465619	2.76149860728784	-3.33889701364039	0.00310520122860329	0.0276300194250967	-1.99254696434864
MSTRG.14464|ACY1	-0.107735314730554	1.05562255568666	-3.33511236577742	0.00313284595776007	0.0278615731088165	-1.86888828532235
MSTRG.19310|BC005537	0.148023844373911	5.48023035683406	3.33429290779852	0.00313886320547166	0.0279006454197693	-2.18973343847474
MSTRG.24100|2410015M20RIK	-0.121143199303729	4.98387954941902	-3.33403529480701	0.0031407571773208	0.0279030454088552	-2.15631768391308
MSTRG.11006|TM6SF1	-0.188584469209617	2.47945172786309	-3.33262551083563	0.00315114168884618	0.0279808353993566	-2.00152283687838
MSTRG.17806|UNC13D	-0.194140584624376	0.192411173327935	-3.33032115750637	0.00316818782943145	0.0281084213318989	-1.84219465144392
MSTRG.19873|CETN3	0.146329425953666	3.20286173314795	3.33024105561173	0.0031687819881206	0.0281084213318989	-2.06570342036564
MSTRG.7643|NUDT9	0.146547816325961	5.34451162131936	3.32941820646353	0.00317489180160403	0.0281480861378537	-2.2107159833985
MSTRG.13056|6430548M08RIK	-0.154861227775097	6.70002233367573	-3.327732955079	0.00318744102715201	0.0282175237383727	-2.27661174480932
MSTRG.14834|UST	0.317726134556214	0.390283382455736	3.32753281187034	0.00318893460586271	0.0282175237383727	-1.87785006772035
MSTRG.2939|ITPKA	0.195249830594442	7.46483928286126	3.3273454086676	0.0031903337308176	0.0282175237383727	-2.29996749704203
MSTRG.19958|CRHBP	-0.26011514787191	2.42121293518548	-3.32731390612171	0.00319056898303623	0.0282175237383727	-2.02249670003594
MSTRG.2693|ALKBH3	0.137872402442254	3.54014157747685	3.32706304636647	0.00319244293793275	0.0282175237383727	-2.09482022078137
MSTRG.25295|AI837181	0.123784891696998	3.84238773045176	3.32704504211003	0.00319257747336728	0.0282175237383727	-2.11929702392803
MSTRG.19571|TSPAN17	-0.173288473531754	2.71560219809155	-3.32682174321161	0.00319424651730759	0.0282177602366987	-2.01812949199245
MSTRG.1300|ABL2	-1.05288466851101	2.45155434093634	-3.32733317921838	0.00320364025875045	0.0282862008868706	-1.96183614759314
MSTRG.3509|PLCG1	-0.134675010209257	4.98035341701729	-3.32519437915728	0.00320643596568728	0.0282963445107544	-2.18277829507744
MSTRG.13456|CCDC159	-0.293246619031289	0.479177626839506	-3.32471612636554	0.0032100268457087	0.0283034790770421	-1.90074703374341
MSTRG.12289|FBXO8	0.129568511172449	0.110620771098581	3.32464796035445	0.00321053897806746	0.0283034790770421	-1.85910680609864
MSTRG.12214|ACSL1	0.0982226190078495	3.88431654695194	3.32409181230183	0.00321472030746137	0.0283258073450263	-2.04782483714917
MSTRG.7665|LRRC8D	0.170260314476975	5.17433471341182	3.32351557880544	0.0032190582519117	0.0283494919960773	-2.21220496174945
MSTRG.22594|UFD1L	0.124993093510896	4.01710109696875	3.32320210864505	0.00322142048547081	0.0283557616707784	-2.12222234297567
GENE14075|CLEC5A	-0.264577488902585	0.594973917919749	-3.32130235412499	0.00323577279497612	0.0284536915053405	-1.90792831523624
MSTRG.4788|PRMT6	0.130275599922944	3.85784920484396	3.32129109242855	0.0032358580608448	0.0284536915053405	-2.13745464522804
MSTRG.22650|DGKG	0.13451304002159	6.94528633136518	3.3206681380684	0.00324057806168743	0.0284806200797512	-2.28423105506705
MSTRG.14445|ASTE1	0.185174728960833	2.13792475126533	3.31930772560683	0.00325090899970244	0.0285211292476954	-2.00251060892386
MSTRG.241|ZFP451	0.127925572406991	3.21359947470452	3.31904921061756	0.00325287578599975	0.0285211292476954	-2.07508321546748
MSTRG.7447|OCIAD2	0.212197133006247	6.75889839409719	3.31903820217588	0.00325295956417034	0.0285211292476954	-2.3028550342776
MSTRG.25010|CIDEA	0.208155469734981	3.55560982447887	3.318974329775	0.00325344569748264	0.0285211292476954	-2.12407959186993
MSTRG.23360|GM36684	-0.225715406356685	3.14148093970303	-3.31896890588105	0.00325348698204417	0.0285211292476954	-2.07158963361649
MSTRG.8654|MEST	-0.174397542612598	3.07076346400015	-3.31865694235261	0.0032558623868351	0.0285273980268234	-2.06840336593697
GENE24770|ENPP1	-0.348376796132792	0.325871877537445	-3.3177862041157	0.00326250146297288	0.0285519255005926	-1.88924820822699
MSTRG.6107|PPT1	-0.102521095993861	5.76915467568995	-3.3177454329961	0.00326281265204743	0.0285519255005926	-2.241402361755
MSTRG.25216|TCIRG1	-0.148580838573739	2.50216159696833	-3.31763614594878	0.00326364693767686	0.0285519255005926	-2.03204237250892
MSTRG.14219|MYO6	-0.132864639888669	5.947631184235	-3.3171124933547	0.00326764733401381	0.0285723748056108	-2.26389142854639
MSTRG.20092|DIMT1	-0.167202933005982	3.61348779750904	-3.31619204495677	0.00327469061283786	0.0286193968004986	-2.13894339320421
MSTRG.15218|UNC5B	-0.168872021083301	3.53952879316912	-3.31438728592365	0.00328854365689676	0.0287258551666498	-2.06904927118121
MSTRG.14897|CITED2	0.103591006779937	2.20014846573191	3.31398480999869	0.00329164078504073	0.0287382987645172	-1.9778016753364
MSTRG.7120|SUPT7L	0.0772938447994711	3.91216300695318	3.3130837827815	0.00329858467758973	0.0287842975776265	-2.13938191828528
MSTRG.462|SATB2	0.323675631447153	2.5335599132043	3.31276872381613	0.00330101609360829	0.0287908926499379	-2.04573224857783
MSTRG.12861|CTCF	0.150896253124347	5.08590645493513	3.31231925911673	0.00330448778996275	0.0288065495723694	-2.22947875986387
MSTRG.17510|CNTNAP1	-0.120476097290048	6.07316183620837	-3.3112796009501	0.0033125318330339	0.0288620293890408	-2.28344842955514
MSTRG.16898|ACADVL	-0.103059883466225	2.15568922686965	-3.31087722964015	0.00331565018375981	0.0288674501048691	-2.01801505974197
MSTRG.9109|DNAH6	-0.572029839101189	1.92384843627156	-3.31076581159362	0.00331651417221578	0.0288674501048691	-1.98472534883036
MSTRG.23527|PKD1	-0.0961308385904937	8.50717071072396	-3.30933153317563	0.0033276558741778	0.0289497636608217	-2.29492190184389
MSTRG.27727|RABEP1	-0.108660948016489	5.89233415367073	-3.30908663520599	0.00332956192557617	0.0289516867435475	-2.23636413374493
MSTRG.4314|PLRG1	0.0994400888432341	4.49564543554309	3.30860931098423	0.00333328002103672	0.0289693562576899	-2.19516090173452
MSTRG.13417|CDKN2D	0.0944405420366828	5.26386481254396	3.30802779331118	0.0033378151984168	0.0289941055304335	-2.2289496192108
MSTRG.27088|TTC3	-0.0665473390135836	8.9052154434601	-3.30745715752677	0.00334227135888705	0.0290141283345476	-2.33575867888958
MSTRG.6473|ALDH4A1	-0.223803902294243	3.07528152375655	-3.30730027316741	0.00334349750334096	0.0290141283345476	-2.11223647309194
MSTRG.26237|THOC2	0.129668984812865	4.95084043320532	3.306313621275	0.00335121883435741	0.0290664523028415	-2.19783734105599
MSTRG.10066|SLC8A2	-0.222772738688673	4.11120039535363	-3.30597329781699	0.00335388616557351	0.0290749102406075	-2.17366777874953
MSTRG.7113|PPM1G|ZFP513	0.0847341636437061	6.15776831231445	3.3056810111522	0.00335617865436586	0.0290801117696995	-2.29689979627948
MSTRG.9229|TPRKB	-0.143567357512799	2.88761339685165	-3.30543009180851	0.00335814790618467	0.0290825087318876	-2.10688430390403
MSTRG.26942|SYAP1	0.11905213551252	3.43316267729014	3.30383549525673	0.00337068889155606	0.0291764113525018	-2.14828206639659
MSTRG.3300|E130215H24RIK	0.456614046640701	1.54545436895547	3.30316926415973	0.00337594209862415	0.0292071687505338	-2.01191357389516
MSTRG.6179|MAP7D1	-0.0793911757292224	8.13720926229335	-3.30226324574609	0.00338309883091057	0.0292543553662333	-2.36467165486166
MSTRG.4727|LRIF1	0.0975343305194791	3.28336613541045	3.3016468194628	0.00338797649900947	0.0292817968842961	-2.10907918529271
MSTRG.1358|GORAB	0.154843238402189	5.21097953746222	3.30022536588715	0.003399250350103	0.0293644643114478	-2.27519195476586
MSTRG.18024|GM9144	0.110697076078002	1.56587198693262	3.29927850401907	0.00340678040059367	0.0294147240417087	-2.00748904557032
MSTRG.14551|IP6K2	0.119271439010034	3.69829820103346	3.29889811232852	0.00340981009502607	0.0294260959581808	-2.15950534917625
MSTRG.509|BMPR2	0.149450523603166	5.87620007289201	3.29848732080234	0.00341308486407495	0.0294320288680555	-2.30446441744698
MSTRG.16208|PLEK	-0.144746770120777	1.43235976590102	-3.29838218327383	0.00341392349749939	0.0294320288680555	-1.9970472278869
MSTRG.7293|KCNIP4	0.384379913347044	1.13908761904604	3.29760309447946	0.00342014419102433	0.0294708713591675	-1.99432891533418
MSTRG.4064|HSPA4L	-0.150684815572164	3.15272776659648	-3.29718724211728	0.00342346911744842	0.0294847350255633	-2.10416310190447
MSTRG.5509|GM12411	0.180055916156809	1.40979218022926	3.29539416725317	0.00343784167586458	0.0295911577462769	-2.00380272469807
MSTRG.12444|MYO9B	-0.198053189640207	2.39109707938419	-3.29519533414746	0.00343943905921753	0.0295911577462769	-2.07229747913006
MSTRG.2786|CCDC73	-0.208169551547177	3.22948211638615	-3.29500205676968	0.00344099250244798	0.0295911577462769	-2.10462879466554
MSTRG.7022|GM34067|GM5067	-0.161710426292984	0.639662089432169	-3.29425632170699	0.00344699266908201	0.0296279279840755	-1.95621134957709
[truncated: 15,183 more rows]
