# Supplementary material for: Exploring the role of Tibetan medicinal formula Qishiwei Zhenzhu Pills (Ranasampel) against diabetes mellitus-linked cognitive impairment of db/db mice through serum pharmacochemistry and microarray data analysis
Source: Front Aging Neurosci. 2022 Dec 22;14:1033128. doi: 10.3389/fnagi.2022.1033128 (PMC9814129; doi:10.3389/fnagi.2022.1033128)
Supplement: Supplementary file 1 [file Data_Sheet_1.ZIP › Supplementary Table S2.csv]

	logFC	AveExpr	t	P.Value	adj.P.Val	B
MSTRG.36643|-	-6.71605239332813	1.97564826805006	-94.2136574682788	7.6668937363658e-21	1.52724523228407e-16	23.2310074109736
MSTRG.37323|SLC1A1	-4.67018963165939	0.97735383936682	-73.3728443174909	2.42859029753638e-19	2.41887593634624e-15	24.5688918731322
GENE10675|PRAMEF8	-4.29689227188471	1.44532549829375	-60.1086051086623	3.81084634901228e-18	2.05174412766856e-14	25.0514848128009
MSTRG.37825|MFSD8	-4.42637424500711	0.90560206739135	-59.7697967819349	4.11996812784851e-18	2.05174412766856e-14	24.0956534045136
MSTRG.37135|AGPAT1	-7.17356115011255	2.12834868697317	-43.5795047736044	3.35422742781093e-16	1.33632420723987e-12	24.0554932109432
MSTRG.29166|-	7.16173331616956	2.64551087415384	38.9719586115762	1.55385203341802e-15	5.15878875094783e-12	23.6201975177657
MSTRG.37712|TMEM150A	-2.81687466876409	0.428245525083061	-36.8564627492438	3.1976281323812e-15	9.09953605671907e-12	21.2036571966181
MSTRG.4241|-	2.86493540426161	0.453265636905397	34.252804437287	8.72869706470367e-15	2.17344556911121e-11	21.1359880820375
MSTRG.4242|PRNP|PRN|PRND	1.59104906931239	9.45780510450886	32.4149933794627	1.9085571838677e-14	4.22427323362717e-11	23.5032931648044
MSTRG.29165|-	4.38036405645051	1.2329035166643	30.9017690294084	3.71146534911548e-14	7.39323897543803e-11	20.6281584286449
MSTRG.36973|SLC25A33	2.73885499544216	0.227387834550646	30.5728448086956	4.13150124679153e-14	7.48177316691702e-11	19.4927831900592
MSTRG.19488|-	5.73680860489952	1.55584658455527	30.3633794819135	4.71666715163899e-14	7.82966747172072e-11	20.8454360138306
MSTRG.14463|-	-2.59814991099282	0.113943045369456	-28.5969284930064	1.02813299398833e-13	1.57541609540365e-10	19.3474308239962
GENE47010|DOK1	-2.19474504510535	0.0537766224624123	-25.3855802920332	5.1980191990891e-13	7.3960387461325e-10	18.2001537337151
MSTRG.5630|-	3.82363395277467	1.0398432644117	23.084215348446	1.9456107302919e-12	2.58377104982764e-09	17.6237627489442
MSTRG.36534|-	7.65420406158726	3.07613475958016	22.9685069173444	2.08212830164179e-12	2.59224973554402e-09	18.455134394946
GENE47032|GNB1L	-2.13413083356548	0.130381344412841	-22.0265363219272	3.54847326729714e-12	4.15797573438583e-09	17.0224750520315
MSTRG.37171|NFKBIL1	-2.21450861405173	0.157957780508963	-20.4651968298762	9.54658451391584e-12	1.05648868620669e-08	16.3170333272158
MSTRG.37090|PPM1E	-6.12459600503851	2.3185027256393	-19.3178635184026	2.12905219844186e-11	2.232143146998e-08	16.3109666510535
MSTRG.8960|CLCN6	-2.23651108799105	3.82993443308498	-18.5328444053847	3.70324392155434e-11	3.68843094586812e-08	15.9844916675338
MSTRG.3948|-	1.46534961120024	-0.269445407742085	17.2505544082805	9.35466090006975e-11	8.6406090151504e-08	14.3925663374553
MSTRG.2406|PFKFB3	-2.51442797536793	0.78887371584179	-17.2585061822022	9.54284128179261e-11	8.6406090151504e-08	14.7690420100308
MSTRG.11831|DGKI	-2.49669848920868	1.58214800466116	-16.938706457834	1.22242246755237e-10	1.05872415450623e-07	14.6684438216968
MSTRG.33643|FCHSD1	2.65670672920502	2.63031436632631	16.4996494031576	1.72954348856464e-10	1.43552109550865e-07	14.4646141695249
MSTRG.20113|KATNA1	-1.55730779212723	-0.339340933703142	-15.4305087999379	4.07799767127674e-10	3.2493485444733e-07	13.2151160554321
MSTRG.201|-	1.78037461025401	0.0468471152332668	14.6027208950539	8.39558518901673e-10	6.42869129564358e-07	12.6425128333782
MSTRG.37847|EGR2	-2.25297181986689	0.0753189831193743	-14.5783881411758	8.7135875995169e-10	6.42869129564358e-07	12.6685004911543
MSTRG.10848|-	1.61683441604618	-0.10776015040619	13.876525517414	1.63088322020562e-09	1.12403048410676e-06	12.0060360061927
MSTRG.12083|-	1.9933462824872	-0.229852607131148	13.8729215472844	1.6363897609988e-09	1.12403048410676e-06	11.6148899780558
MSTRG.32388|RING1	2.93878103172266	0.65341075491134	13.7226841977845	1.92499092418504e-09	1.27819397365886e-06	12.0052851147859
MSTRG.12997|8430408G22RIK	-1.24605839442812	0.250988955016506	-13.083646451169	3.48935942845397e-09	2.13498517343193e-06	11.4711655161367
MSTRG.34930|PPP1R3C	-0.83107283437387	3.18288671864882	-13.0738743620757	3.52309021415257e-09	2.13498517343193e-06	11.5489207314528
MSTRG.6711|-	1.31606413990379	-0.30266498834933	13.069910056093	3.53687302827578e-09	2.13498517343193e-06	11.2601091831093
MSTRG.15467|XYLT1	-3.29891956298723	1.41038216039107	-12.9297995465032	4.14508031494047e-09	2.42852940804748e-06	11.3687457489136
MSTRG.15465|-	1.69522557419085	-0.488949485618257	12.3127336722103	7.60078932067585e-09	4.32593495051037e-06	9.52658143317345
MSTRG.2800|TBC1D13	-1.30680606701648	3.79288182621692	-12.0736819438055	9.9415768894586e-09	5.50100587883376e-06	10.4921517807069
MSTRG.18106|-	2.40595696144937	0.367085605439856	12.0422868073248	1.02757880350694e-08	5.53226209888059e-06	10.4155467286132
MSTRG.5186|-	1.7587781514234	-0.113591512000734	11.2476539451295	2.41560508553535e-08	1.26628561325958e-05	9.60601036749436
MSTRG.15966|POLR2L	1.1459503983106	3.83920135662081	11.1798536947808	2.62418593753798e-08	1.3403534327117e-05	9.49945822129961
MSTRG.36762|RING1	-1.06942503579339	2.07035274975566	-10.7547364973153	4.21931249678501e-08	2.10121762339894e-05	9.09297321217528
MSTRG.407|EIF5B	0.596975124735071	6.83851804838554	10.301017858318	7.24342392701511e-08	3.45679459407416e-05	8.27875512676687
MSTRG.351|ARID5A	-0.927894651765198	0.822825364070819	-10.2850505593577	7.28842233690335e-08	3.45679459407416e-05	8.56320771241725
MSTRG.6990|SRSF11	0.542094740527217	6.55292627579095	10.0041692595924	1.02478805892608e-07	4.63588132152298e-05	7.99511702221344
MSTRG.33677|SPRY4	-0.673880385116045	3.42964240632148	-9.99559283731497	1.03562768619032e-07	4.63588132152298e-05	8.16440561491635
MSTRG.3222|GCA	-1.49321150032312	7.30870506781486	-9.99878360632121	1.04726234672959e-07	4.63588132152298e-05	7.85968429119762
MSTRG.6697|RPL34	0.384487834475419	6.74805671719074	9.92126329071794	1.13483972788615e-07	4.91434943032439e-05	7.89836322663762
MSTRG.717|MAP2	-0.369624003151166	13.2843941912881	-9.84891904168868	1.24115226319337e-07	5.26037299634295e-05	7.63434151731445
MSTRG.11400|FLT1	-0.472299057491604	2.43849564105936	-9.82629246616186	1.27653759691689e-07	5.29763102720511e-05	7.96938517650938
MSTRG.13905|PLD3	-0.295027525052672	8.79101197154772	-9.73881321705503	1.42376381296226e-07	5.78803574575676e-05	7.5629858147952
MSTRG.4426|CD93	-0.59353667669905	0.981096957111351	-9.49585002844211	1.93561513871461e-07	7.71149071263902e-05	7.59572897555452
MSTRG.9653|FOSL2	-0.750257361812841	4.2554623862359	-9.44455547039123	2.09611099491061e-07	8.03112873427795e-05	7.28700861453696
MSTRG.9184|FAM133B|1700109H08RIK	0.450684323164169	5.20413689873342	9.43344966105639	2.09647938846613e-07	8.03112873427795e-05	7.22729544760333
MSTRG.33319|AQP4|CHST9	-2.83808955142579	4.57947257984779	-9.35905840788419	2.33930650992518e-07	8.79226144862447e-05	7.26412660583797
MSTRG.3898|SRP14	0.298463188829747	6.61953993872155	9.15594776239886	3.00459060236118e-07	0.000110836008887101	6.82868107038688
MSTRG.24459|-	-0.626989179436734	1.076209908262	-9.09578906819468	3.25183878396544e-07	0.000117775688321075	7.05191519962103
MSTRG.20301|SGK1	-1.03996095464165	7.03770861776596	-9.029560031783	3.59663617134062e-07	0.000124179184920724	6.61951612789518
MSTRG.28685|4933432I03RIK	2.81458826982975	1.17514934290255	9.02849341383984	3.60171473499885e-07	0.000124179184920724	6.97579990418217
MSTRG.7182|-	1.58322494509486	2.95748064593458	9.01503355475384	3.66646010973838e-07	0.000124179184920724	6.85081316392969
MSTRG.18540|SCN3B	1.73191103538341	5.08901349355696	9.01266145796835	3.67799794694915e-07	0.000124179184920724	6.67034388696924
MSTRG.37337|ERBB4	2.2470636190346	0.887802895865818	8.996976195489	3.75526705809108e-07	0.000124674866328624	6.94219568619276
MSTRG.16309|GM15319	0.863618550299272	3.13582743237729	8.96651993494734	3.91026349960894e-07	0.000127692539200344	6.79329534523617
MSTRG.8825|-	0.706405426507166	2.46369734730366	8.77445575244164	4.99381212541219e-07	0.000160446350868082	6.59818923161944
MSTRG.36050|-	-1.72272329201887	0.0407663986476221	-8.76527468332143	5.12119004448313e-07	0.000161927151882705	6.65592553589562
MSTRG.37720|NKAIN1	-2.89657464199542	5.60430104551274	-8.60025845070616	6.41049502900332e-07	0.000199526657777728	6.24376608349656
MSTRG.33354|GAREM	-0.457709390982602	6.61323071451909	-8.56203887662941	6.67261300418503e-07	0.000204489924682101	6.04306169378224
MSTRG.3220|-	0.334265260920388	4.09838679266885	8.52983176452552	6.97544884656348e-07	0.000210078261249059	6.12336736219525
MSTRG.13994|PSMD8	0.510035302786225	3.51344311214392	8.51378687301975	7.13171971776205e-07	0.000210078261249059	6.14651391483854
MSTRG.31972|-	0.739498745174138	0.903386560503097	8.50977746718796	7.17134626753816e-07	0.000210078261249059	6.28444794036229
MSTRG.11211|GPER1	-0.6154530577294	0.49320869557291	-8.48200294422066	7.452340730151e-07	0.000215145836731316	6.24782954450936
MSTRG.15614|SBK1	-0.516464852548236	6.50349244888939	-8.40630418138524	8.37758121180355e-07	0.00023840202534161	5.75617207241936
MSTRG.7447|-	0.917629860701468	1.98582376532551	8.38131624814295	8.63589560713531e-07	0.000242291606329768	6.06307693224445
MSTRG.20269|TNFAIP3	-0.853893333361219	2.63146907768876	-8.36254511383514	8.88862906066912e-07	0.000245918737345179	5.9903596215979
MSTRG.30730|KLHL24	-0.913435173907113	8.06733561974144	-8.3339121981624	9.2708404184427e-07	0.000252979645390929	5.61138958916365
MSTRG.6054|ATP8B2	-0.380602300527425	6.62528023668374	-8.28913531682918	9.7558821813806e-07	0.000258862052803205	5.57815904993248
MSTRG.13753|FOSB	-0.732977856668257	0.387633139808936	-8.27588733412955	9.93963176742135e-07	0.000258862052803205	5.97323183805755
MSTRG.16783|SPCS3	1.57976523331234	3.66494894129824	8.28000966117163	9.99949029903337e-07	0.000258862052803205	5.77875184853283
MSTRG.36661|-	5.00543918875693	3.03336924941324	8.2795318694215	1.00062138884773e-06	0.000258862052803205	5.83871048677211
MSTRG.15594|-	0.875558879378548	1.9728193796527	8.21884916933277	1.08488742872832e-06	0.000277063558721387	5.83094625086721
MSTRG.6875|ADGRL2|LOC108167379	-0.769214974790112	3.2243309077912	-8.13653166234728	1.22507679400469e-06	0.00030890543970346	5.59999619066877
MSTRG.16844|SH3RF1	-0.342301193897841	4.5989712822073	-8.10245731535345	1.27140910822902e-06	0.000316580867949026	5.44767148838831
MSTRG.32171|NEURL1B	-0.522273941440934	3.71685661214869	-8.09000131992232	1.29426676883987e-06	0.000318293753522102	5.48604001199066
MSTRG.22941|ATP1B2	1.00378611111965	7.06849620991086	8.07407547654446	1.33931162300427e-06	0.000325354725978598	5.25563655126263
MSTRG.10542|MN1	-0.459601849019589	2.82995715960746	-8.05749916206038	1.35598301969027e-06	0.000325435924725666	5.53019557405862
MSTRG.17058|KLF2	-1.04301010077071	1.97985289720094	-8.02031841138519	1.44667007954015e-06	0.000343067476005235	5.48918971009333
MSTRG.13757|PPP1R13L	-0.588526243731124	0.743406977922105	-7.95622921065309	1.56906915819566e-06	0.000367715972132443	5.47625217749425
MSTRG.25512|NRDE2	0.388261214969375	4.63684403313621	7.94461532582258	1.59568070563832e-06	0.000369604182050179	5.16859054258443
MSTRG.1978|KCNJ10	-0.553424779859493	3.667189610108	-7.88615442422248	1.74487455136697e-06	0.000395550874331528	5.16052184047151
MSTRG.34885|PAPSS2	-0.435302170061311	2.28285501905655	-7.88208157386484	1.74741350106297e-06	0.000395550874331528	5.33788394996078
MSTRG.21417|TMTC3	-1.97392981342794	1.10585157992243	-7.85942512254813	1.82601508463532e-06	0.000408699106583547	5.3413565851595
MSTRG.37876|-	1.14058633604342	2.29153246387209	7.83041917294682	1.90494703113579e-06	0.000421628276224722	5.2305749040489
MSTRG.33258|-	0.815759618028022	1.59371966985225	7.81403053032539	1.93475138033996e-06	0.000423519203256835	5.2609311256988
MSTRG.31764|SYNJ2	-0.368521551944241	5.17837167839749	-7.77155242291781	2.05415134533961e-06	0.000444768421730054	4.86438888587714
MSTRG.13356|GM38914	0.789245536244203	3.09648580603413	7.75967860877355	2.11297153019348e-06	0.000452584869693055	5.05396323500784
MSTRG.8807|IFFO2	-0.342219893504365	4.21703208488734	-7.70633875659604	2.26141642516231e-06	0.000478342122363971	4.84885381045018
MSTRG.27216|-	0.595744617542501	0.696125491167657	7.70043252843642	2.28125008155508e-06	0.000478342122363971	5.11192150849034
MSTRG.19842|ARPP21	-0.551114129191842	4.05696456950769	-7.67087191982029	2.40067967855769e-06	0.00049814103330072	4.79378175631764
MSTRG.2149|MARK1	-0.352968672794283	6.0151741044645	-7.64511720344914	2.47618090783723e-06	0.000508510553444512	4.61645370537302
MSTRG.12506|NAT8F2|NAT8F4	-0.718493213525434	1.73876151853361	-7.60643516104341	2.62908682749421e-06	0.000534402138813109	4.89229849561137
MSTRG.11520|-	-0.523890125899838	0.801002945234292	-7.59601252675321	2.66399409107723e-06	0.000535407186544611	4.96424395989798
MSTRG.5956|NES	-0.651027740800346	2.12821307221547	-7.59005417959038	2.68778708104724e-06	0.000535407186544611	4.854201160857
MSTRG.35604|THOC2	0.985974602933476	4.61217503122193	7.56510185860774	2.81898499687721e-06	0.000555981991463306	4.59145857441716
MSTRG.25729|-	1.42848663703746	1.15089181591703	7.54947487950391	2.88560835074397e-06	0.000563542336733529	4.87212832696298
MSTRG.4587|EIF2S2	0.474721444012984	5.65206942990059	7.5284432525268	2.97791118456294e-06	0.000575922240742657	4.41920844693322
MSTRG.1798|FMO2	-0.513713594388747	1.26748605801463	-7.50934647173566	3.03314688658461e-06	0.000577161773100339	4.80743383683579
MSTRG.32760|ADGRE1	-0.714515109645858	1.13998042743324	-7.4989451449278	3.08095502642619e-06	0.000577161773100339	4.78500226632049
MSTRG.30316|NR4A1	-0.785448937520822	5.33503202839475	-7.50002208876536	3.10763009646995e-06	0.000577161773100339	4.44936764459798
MSTRG.29226|-	0.810309951731572	2.03536070531509	7.49348533997217	3.1257215286429e-06	0.000577161773100339	4.75007131365273
MSTRG.1652|LAMC1	-0.377931429130731	4.5140948391081	-7.4886222310097	3.12919033608618e-06	0.000577161773100339	4.47023577489873
MSTRG.3980|STARD9	-0.578617565175774	3.01473780402944	-7.46433445764012	3.24729997186361e-06	0.000590588843801754	4.60876122674186
MSTRG.28507|HTR2A	-1.51224866096272	1.4390961042176	-7.46793560637383	3.2612837760137e-06	0.000590588843801754	4.72337898046783
MSTRG.31900|-	-1.61422174628356	-0.228374537729286	-7.4211389730814	3.49992662861237e-06	0.000628094940918545	4.78554651694825
MSTRG.18040|-	0.633659942312474	1.09139790472938	7.39317437082026	3.61486838211658e-06	0.000639688941524898	4.63333204484388
MSTRG.33187|-	-0.589651438035522	1.23418913040121	-7.39064793338101	3.62875754981493e-06	0.000639688941524898	4.60191722289767
MSTRG.6329|RSBN1	-0.345133125391626	3.55452109695343	-7.36932242752368	3.7482644615147e-06	0.000654959895380464	4.43025597854837
MSTRG.2949|DAB2IP	-0.414420076908168	5.33504070037626	-7.35867928034541	3.81799465526809e-06	0.000658056902646125	4.21525699902178
MSTRG.28004|ARHGEF40	-0.44416635582014	3.39402048680095	-7.35479354015308	3.83205826842121e-06	0.000658056902646125	4.38150763252826
MSTRG.2897|SLC2A8	-0.350911608366257	5.45449222028518	-7.33256580874596	3.96410256793046e-06	0.000669487061932902	4.25717429132929
MSTRG.19064|IGDCC4	-0.411771417160774	5.14095292679674	-7.32821497919291	3.99099146689767e-06	0.000669487061932902	4.2055056335704
MSTRG.20638|GJA1	-0.269509145177705	4.61568265464365	-7.32674877283791	3.9994458017076e-06	0.000669487061932902	4.26244284644867
MSTRG.36208|HDX	-0.722150375219539	0.66917086706802	-7.31235407065886	4.08834285709468e-06	0.000678664914277718	4.55742470181781
MSTRG.12987|-	0.861230877285512	2.73734609775417	7.3129247723994	4.12524209700248e-06	0.000679130765060243	4.40094787905154
MSTRG.28792|SOX21	-0.735751657329356	1.50702596499832	-7.2969971080325	4.21003238200602e-06	0.00067951331472399	4.42127430452287
MSTRG.33117|-	-0.621265614807313	2.86989153628434	-7.2915412829084	4.24530545862012e-06	0.00067951331472399	4.31245922235204
MSTRG.13806|IRGQ	-0.458091680789183	2.73921464051716	-7.28376184417901	4.27116220066265e-06	0.00067951331472399	4.34798282378906
MSTRG.35673|HPRT	0.277923624114489	6.7276022887287	7.28047108513913	4.29275039949092e-06	0.00067951331472399	4.06750727363862
MSTRG.27167|SREK1IP1	0.586202837294099	4.99421234184391	7.27546810542003	4.36830602612945e-06	0.00067951331472399	4.08510605363758
MSTRG.34687|LOC102638448	0.434989893497307	4.10476698884677	7.26813607083785	4.37470145211809e-06	0.00067951331472399	4.18135884321236
MSTRG.33308|-	-0.663545246870685	0.724303267631212	-7.26550771427863	4.39237607164636e-06	0.00067951331472399	4.44421552423527
MSTRG.7489|ANP32B	0.494542795947129	9.66443889730192	7.26219735322731	4.45801056139015e-06	0.00067951331472399	3.84791559729005
MSTRG.2162|SLC30A10	-0.492934471217119	1.70876496578252	-7.25422492715754	4.46910858203757e-06	0.00067951331472399	4.39378712082835
MSTRG.37598|GABBR1	-2.15353733715098	5.78207751892047	-7.26003423313081	4.47281562387623e-06	0.00067951331472399	4.09971725846885
MSTRG.35498|-	0.609958434011348	1.08932087289941	7.24933547936957	4.50279907347222e-06	0.00067951331472399	4.40274810402878
MSTRG.36732|DSCR3	-2.45929043372814	2.26661895960529	-7.23680087680528	4.63514344260886e-06	0.000694225995314048	4.38402687017288
MSTRG.8835|FBXO42	-0.384867663448751	2.94078712724797	-7.22264220325955	4.69151383497668e-06	0.000697425041736831	4.27460804870493
MSTRG.22902|PER1|N-TTAGT5|N-TSCGA3	-0.637630095468188	5.36512331583815	-7.22152665083775	4.74524021603798e-06	0.000700186556322049	3.94697936291867
MSTRG.8865|-	-0.47358339467863	0.946647492934315	-7.21019753729146	4.78232967434627e-06	0.000700470640536601	4.34546887279472
MSTRG.4765|YWHAB	0.211094469081782	9.45401685524054	7.20223633439704	4.8413983630648e-06	0.000700637007804884	3.80616063107254
MSTRG.13440|RASSF8	-1.47809636660771	1.52250554866913	-7.20682605036098	4.85381059623865e-06	0.000700637007804884	4.31887779302093
MSTRG.30945|FYTTD1	-1.19391645607535	5.1322727853921	-7.19430763700415	4.9483307386996e-06	0.000709142074207886	3.96831087174159
MSTRG.1192|-	0.805286730989294	1.89169061720184	7.15051965892774	5.28725791223521e-06	0.000752301268655181	4.20531077389731
MSTRG.28422|SLC25A37	-0.587760485640162	2.68981819674129	-7.12618223345585	5.45416166300877e-06	0.000770545392391026	4.08940944374302
MSTRG.30249|-	-0.496478632253724	2.42093647492577	-7.09665426689599	5.70185351946397e-06	0.000799865648645932	4.13430045984529
MSTRG.8438|STK40	-0.39941754547715	3.94738306823038	-7.08118826087024	5.84085524901681e-06	0.000813635220702201	3.88972022080759
MSTRG.4984|PPP1R3D	-0.483719041139377	2.2773382500534	-7.06546743624865	5.98581411977828e-06	0.000828037619902662	4.04655097329675
MSTRG.21413|DUSP6	-0.59261403536004	3.68301513537303	-7.05939108206045	6.09952317318006e-06	0.000836250960404587	3.86914741075013
MSTRG.15667|TAOK2|TMEM219	-0.283594293165503	4.52251234958592	-7.0462519258571	6.16816547749119e-06	0.000836250960404587	3.82929432061935
MSTRG.30397|-	0.502042983513747	0.332001941192774	7.04594460016045	6.17112907527481e-06	0.000836250960404587	4.16168256243181
MSTRG.14760|ABHD2	-1.00188160367931	4.15212936168971	-7.02777497654928	6.40815736021228e-06	0.000850099295719657	3.83791783036478
MSTRG.11519|C1GALT1	-0.762490390596256	0.309545693125728	-7.0204128747248	6.42265563938447e-06	0.000850099295719657	4.11263105788147
MSTRG.2994|NR6A1	-0.828742643099623	1.43178650816289	-7.02528986526022	6.43310488479375e-06	0.000850099295719657	3.98488109541333
MSTRG.6467|SORT1	-0.227242004847153	9.17754211217735	-7.01829242533252	6.44402578582672e-06	0.000850099295719657	3.57844534642918
MSTRG.1447|NUCKS1	0.684079369804209	6.23637532197434	7.01030668841345	6.58570369647863e-06	0.000861920843328229	3.62389398292476
MSTRG.19205|SLTM	0.419905942230537	9.57072866676102	7.00697272821657	6.62017515206923e-06	0.000861920843328229	3.44798829971623
MSTRG.21239|BTBD11	-0.519551282084335	1.06599651970207	-6.97847375383061	6.8595520010422e-06	0.000887287505589354	3.97038884795333
MSTRG.5412|MRPL47	0.327229605456474	4.74318295483259	6.95733824550282	7.09149647990805e-06	0.000911371676643667	3.60331911879538
MSTRG.572|MOB4	0.301680206015375	6.15799804736638	6.93826126539001	7.3079506925147e-06	0.000924956519306883	3.48676468880931
MSTRG.6871|ADGRL4	-0.571845745123294	3.63793114021211	-6.93902300268682	7.36578712380771e-06	0.000924956519306883	3.6833341042932
MSTRG.17978|-	0.692137015800809	4.46622788154153	6.93669712414364	7.39282475647705e-06	0.000924956519306883	3.60380414474676
MSTRG.10038|-	0.438099235628543	0.781893830228694	6.92989183833755	7.40509997551481e-06	0.000924956519306883	3.94721560499999
MSTRG.3045|-	0.975666119222242	3.72612022052677	6.93207453088095	7.44687195063371e-06	0.000924956519306883	3.70860182095974
MSTRG.17857|TRAPPC2L	0.259686849287819	4.76569494454133	6.92387315579518	7.47580319319318e-06	0.000924956519306883	3.58539647369015
MSTRG.966|PSMD1	0.212926434383934	7.43566373385135	6.91624794910963	7.56640151772439e-06	0.000930387149586851	3.42365238094133
MSTRG.3780|-	0.820840352525726	2.31553672265721	6.90713401027934	7.74574728778295e-06	0.000946596846457891	3.79489543985318
MSTRG.22718|ALKBH5	-0.27406012489253	6.02954435937246	-6.89564694683775	7.81700266553723e-06	0.000949479835960376	3.42937874468399
MSTRG.26838|-	1.12536693723009	4.88507553879215	6.88974497213822	7.96158968161634e-06	0.000961181008835137	3.47197713975857
MSTRG.18649|KMT2A	-0.527681606274857	3.72960309667235	-6.87789138430641	8.0895230412662e-06	0.000970742764951944	3.57397284702592
MSTRG.33628|-	0.664181872502151	0.595585483422575	6.85997408167686	8.27184520307339e-06	0.000972248570436113	3.84310080117594
MSTRG.25608|D430019H16RIK	-0.399795008110159	4.73610163173532	-6.85947107400152	8.27845454347563e-06	0.000972248570436113	3.48588060843997
MSTRG.11235|TTYH3	-0.26704804381024	8.42684513929158	-6.85407075776117	8.34976418530275e-06	0.000972248570436113	3.31542142631389
MSTRG.3781|-	0.862243845579747	2.52259825699733	6.85932500611927	8.35455742356087e-06	0.000972248570436113	3.69685485367501
MSTRG.28525|-	-0.50744652144215	1.38882313584515	-6.85308462256996	8.36285552458683e-06	0.000972248570436113	3.7456383931781
MSTRG.10151|KDR	-0.726001999414088	1.52812185145255	-6.85027126036954	8.45172617467847e-06	0.000972248570436113	3.71060679559533
MSTRG.27292|-	-0.437653419799651	1.35096618869597	-6.84061117218851	8.53032433306317e-06	0.000972248570436113	3.74791206522855
MSTRG.31691|PCP4	0.744669583420622	5.89177992927986	6.84564947250548	8.53782799452995e-06	0.000972248570436113	3.32199688920724
MSTRG.7899|TEK	-0.537149086269325	2.81447455759307	-6.83979973475889	8.54134035272689e-06	0.000972248570436113	3.62351625004799
MSTRG.31207|-	0.761002603426604	2.42887420144745	6.84140633671085	8.59554872712443e-06	0.000972859833206356	3.64959870920383
MSTRG.35142|BORCS7	0.27766996746853	6.40160507322841	6.82305961766005	8.77197733094531e-06	0.00098080492099121	3.26620859219657
MSTRG.18776|SIK2	-0.701336077418218	2.04283251983405	-6.82578792278455	8.78842843284946e-06	0.00098080492099121	3.64080011029159
MSTRG.3879|-	0.515903779689053	2.086586507863	6.81522524469245	8.88215957647021e-06	0.00098080492099121	3.66231654112474
MSTRG.26333|-	0.663526948346438	1.02439000792064	6.81324064108123	8.91030164524273e-06	0.00098080492099121	3.72962990792577
MSTRG.24086|MAP2K6	-0.471101111105432	1.73834020688858	-6.81312585077089	8.91193226402655e-06	0.00098080492099121	3.66509655933188
MSTRG.29550|-	0.343312521943846	4.56040557553472	6.80439435134075	9.03689055284856e-06	0.000989092636333755	3.37162025399485
MSTRG.26442|SYK	-0.647553956446239	1.22252226257697	-6.79899337079137	9.1151074796206e-06	0.000992201863355423	3.6689188580273
MSTRG.23264|OMG	-2.89182619114927	5.36671817027128	-6.79369753979081	9.27358202978241e-06	0.00100396605452862	3.31152314547972
MSTRG.28411|KCTD9	-0.432437462487191	6.44600712351222	-6.78616103486399	9.38574047475473e-06	0.00101027582243433	3.23076169359432
MSTRG.34845|-	1.00225201026158	0.740843193325138	6.78299396145042	9.43329834200733e-06	0.00101027582243433	3.65959049887196
MSTRG.13690|AP2S1	0.319666247714831	4.43621178426465	6.77317964993329	9.49890997642069e-06	0.00101047444499901	3.40096482052614
MSTRG.21082|IZUMO4	0.282088182595915	7.33570255192274	6.76876128353129	9.56629041913525e-06	0.00101047444499901	3.24622379636396
MSTRG.13520|-	0.910356656674869	1.59041179595544	6.77285039595142	9.58733283658698e-06	0.00101047444499901	3.62512927429758
MSTRG.2260|-	1.44887101132871	4.8124277396655	6.76570566534955	9.69741682850301e-06	0.0010115697695393	3.27468035860423
MSTRG.3580|CHRM4	-0.65764327109776	2.66398752577634	-6.76370198441612	9.72852733856266e-06	0.0010115697695393	3.47354711773417
MSTRG.4595|-	0.63934413489403	1.1882859909675	6.75687478551043	9.75007006784869e-06	0.0010115697695393	3.61728440846904
MSTRG.23164|NSRP1	0.601978720711009	4.66125365158901	6.74916127009895	9.9574684343231e-06	0.00102773456586381	3.24113936424999
MSTRG.16861|-	0.62176682383492	2.42597252041814	6.73860953006218	1.00713968857883e-05	0.00103327035342422	3.51008665186454
MSTRG.6224|TXNIP	-0.704742202217747	7.40616948863372	-6.73936848772406	1.01148453271949e-05	0.00103327035342422	3.09079364630654
MSTRG.74|-	0.803550681297554	2.44931298447802	6.72711366939727	1.0315485907753e-05	0.00104839020042061	3.46400134194841
MSTRG.15010|-	1.55388384928106	2.70036835838455	6.71910418401127	1.04488807766067e-05	0.00105655687852795	3.43275256922054
MSTRG.29416|MRPL13	0.227493139260323	6.1482452693083	6.70500644695288	1.0596603432512e-05	0.00106313953920574	3.11939998038761
MSTRG.4145|POLR1B	-0.394183491128328	2.06330758685324	-6.70155180461883	1.06556668599715e-05	0.00106313953920574	3.52612507284373
MSTRG.3173|-	1.37651049598347	2.84967961485239	6.70582292918848	1.06740917590938e-05	0.00106313953920574	3.38987286591777
MSTRG.32533|CLIC5	-0.551262966744328	1.86153937906883	-6.69492963194934	1.07698556594204e-05	0.00106734091908286	3.46327505411605
MSTRG.13290|ETV6	-0.414815038169675	2.17508968001154	-6.66737932808116	1.12589201753019e-05	0.00111028559352482	3.42712330316845
MSTRG.3069|-	0.75452014936055	1.23361949669526	6.66724590401949	1.13576895099747e-05	0.00111372303877957	3.41333245943845
MSTRG.6410|AHCYL1	-0.243999740630765	8.37805427659683	-6.65936160090379	1.1405597385092e-05	0.00111372303877957	2.91806372636237
MSTRG.117|-	1.07821680555175	4.55394983411557	6.64635118446859	1.1747045111538e-05	0.001141468968887	3.15997246120981
MSTRG.12856|EDEM1	-0.570849828671515	0.723727661871521	-6.62944870994808	1.19708150491765e-05	0.00115756619310484	3.47399381262437
MSTRG.33402|-	0.685153090738404	1.05531892737592	6.62292526902416	1.2158776349051e-05	0.00117006195590868	3.37691717216201
MSTRG.27737|-	0.882507827734784	2.16338184815148	6.62036444567189	1.22509757814197e-05	0.00117326652675904	3.32191284633695
MSTRG.8272|-	1.14564540489735	1.02265769332999	6.60753195389839	1.25081620701406e-05	0.00118519091756309	3.39331981173333
MSTRG.29539|PTK2	-0.384779955572231	4.40401540375155	-6.59899358539834	1.25766371428723e-05	0.00118519091756309	3.06220495096457
MSTRG.35480|MAOA	-0.369801149458517	2.21049252732304	-6.59880317039737	1.25805248046471e-05	0.00118519091756309	3.40604234881674
MSTRG.23655|-	0.72216871907679	0.833877438632617	6.59995879927781	1.26134776367156e-05	0.00118519091756309	3.38402049493001
MSTRG.23909|PLCD3	-0.431229377721527	0.906610362622101	-6.57649541573117	1.30448417457222e-05	0.00121996829847317	3.30481483731454
MSTRG.24875|-	0.486223667582586	0.924420982653404	6.54433251238205	1.37462578495902e-05	0.00127674907735471	3.32481350194365
MSTRG.35625|APLN	-0.707784481628393	2.3811993824086	-6.54789349879451	1.37801732746618e-05	0.00127674907735471	3.1530496577104
MSTRG.30679|SNAP29	-0.460090665804228	3.38733481381963	-6.53288319587202	1.40054249387393e-05	0.00128194683468905	3.07841114670422
MSTRG.32147|-	0.628871339040231	1.33630324588717	6.53000634743731	1.40713495877303e-05	0.00128194683468905	3.22995560115841
MSTRG.4715|FAM83D	-0.613603131333268	0.779130531243918	-6.52981012608373	1.40758579826474e-05	0.00128194683468905	3.31154852238528
MSTRG.9068|PHF13	-0.471039983243837	1.88959519988647	-6.52903454693821	1.40936926102863e-05	0.00128194683468905	3.21498256853052
MSTRG.28979|LOC102634078|GM31282	0.411826475970961	2.62917903902784	6.52241870777715	1.42467945299429e-05	0.00128706687048506	3.1300350957904
MSTRG.29703|CACNG2	0.826840116637997	5.0363368056635	6.52606268482231	1.42792057418272e-05	0.00128706687048506	2.88586594888828
MSTRG.2881|SH2D3C	-0.579598646231474	1.38237941325106	-6.51382238316151	1.44483448388777e-05	0.00129621135431789	3.15486045629907
MSTRG.25547|-	1.02101284436159	3.07467474851461	6.5148322385017	1.45432918613874e-05	0.00129621135431789	3.07355855370006
MSTRG.13888|ITPKC	-0.364206311262595	4.00228283148876	-6.50616597984568	1.46303818453137e-05	0.00129621135431789	2.92611591440867
MSTRG.3850|GM21596	0.32325146606893	3.09438670190779	6.5057249225579	1.46409415020846e-05	0.00129621135431789	3.02561957612734
MSTRG.25562|BTBD7	-0.604056297440817	2.17627545713571	-6.49726343790735	1.48620474948912e-05	0.00130996454025767	3.13504392958224
MSTRG.27061|BTF3	0.28224225854734	6.38149760673938	6.4857155586731	1.51285260150508e-05	0.0013275781419375	2.69475490536783
MSTRG.20723|GM5424	-0.463046580760684	0.55622098332376	-6.47645019080043	1.53600564334907e-05	0.00134198387787339	3.23392505827594
MSTRG.7916|CYP2J9	-0.512953798158253	4.66674809640883	-6.4745102811171	1.55345788215208e-05	0.00135130484770609	2.77790538245521
MSTRG.25326|RBM25	0.528333777388765	6.10087474519467	6.46770814628571	1.57086883251172e-05	0.00135791031240578	2.68861885348231
MSTRG.9667|-	0.381037845170799	5.8416430132142	6.46378231055126	1.57583900664607e-05	0.00135791031240578	2.7511575323364
MSTRG.12422|BOLA3	0.269047135395898	5.65424153516751	6.45723999308219	1.58520423665323e-05	0.00135791031240578	2.76578281002845
MSTRG.16026|BC1	1.08017842997353	4.53740147573625	6.45964406656566	1.59177596751181e-05	0.00135791031240578	2.77094811976167
MSTRG.3182|-	0.698156095406199	0.466745879978055	6.45182836149721	1.59936075279456e-05	0.00135791031240578	3.16147985275076
MSTRG.12850|BHLHE40	-0.526656590119431	3.82846241990885	-6.45575909940816	1.60195242678392e-05	0.00135791031240578	2.81868078326444
MSTRG.83|-	0.874806396710681	2.9639654429024	6.44589214577712	1.62810695427176e-05	0.00137423264953786	2.96299336895502
MSTRG.7321|UBE2R2	0.2316184522991	6.46293271571852	6.43658771580855	1.63994791911096e-05	0.00137838660542997	2.66426137981386
MSTRG.2398|ITIH5	-0.443951184226698	2.92077870191298	-6.42915722137396	1.66012708242162e-05	0.00138948451604364	2.94025371489855
MSTRG.3289|-	0.69254234105485	1.09443829212502	6.42872555490575	1.66925731900394e-05	0.00139128057717818	3.07694386420203
MSTRG.33818|GRAMD3	-0.57252761125561	4.23358110165181	-6.41736327409408	1.70628446926592e-05	0.00141621610949071	2.75563707112565
MSTRG.23505|MSI2	-0.268889202625162	4.15160677416431	-6.4061030201018	1.72441322316265e-05	0.00141654946586466	2.84757230635636
MSTRG.37877|-	0.858823466419082	1.00570463841778	6.4096593646855	1.72806496324406e-05	0.00141654946586466	3.04407255141626
MSTRG.35917|-	1.29666840700742	5.31894311321176	6.40706815379864	1.73545632800845e-05	0.00141654946586466	2.66590661173734
MSTRG.32593|SRF|MIR6976	-0.253628193868483	4.9972969230848	-6.4019587812243	1.73624402888908e-05	0.00141654946586466	2.68666976829849
MSTRG.33249|CCNY	-0.357757736654074	7.82327234950987	-6.39973737423416	1.75654767207363e-05	0.00141654946586466	2.49391588116814
MSTRG.36585|RPL7A-PS11	1.36602603658836	6.59960675429577	6.39875511811124	1.75939411002728e-05	0.00141654946586466	2.59370727248054
MSTRG.32633|NFYA	-0.72837274143254	1.94287998113341	-6.39781881065121	1.75971548109391e-05	0.00141654946586466	2.99173960149924
MSTRG.36019|APOO	0.292467487395344	6.15460725199739	6.39249707835363	1.76357564023312e-05	0.00141654946586466	2.57023069817518
MSTRG.27755|-	0.664033401476833	2.51492506325645	6.38943606490132	1.78090935125052e-05	0.00142472748100041	2.98939309939508
MSTRG.3239|SLC38A11	-0.778859482450443	0.461759548576943	-6.37071631404938	1.83523880343217e-05	0.00145936154937857	3.04734636168118
MSTRG.28529|GM4285	0.348723591526734	5.46906752827927	6.36721279543778	1.83885416111456e-05	0.00145936154937857	2.69671705829785
MSTRG.6803|BMPR1B	-0.598834095477363	2.55104919244987	-6.34337069655519	1.92307636713684e-05	0.00152014608068912	2.80920299670571
MSTRG.19237|RFX7	-0.519269514524414	4.12451409579386	-6.34054314221079	1.93704588778508e-05	0.00152393346213135	2.6494222966035
MSTRG.23067|CCDC92B	-0.506612827817393	3.08727177124936	-6.33220154283675	1.95780032982295e-05	0.00152393346213135	2.71810948774266
MSTRG.5490|-	-0.362833868001375	3.19617462094444	-6.32937753603804	1.95786667825694e-05	0.00152393346213135	2.72767482052175
MSTRG.20613|-	-0.506258773842481	0.746591111811419	-6.32919234468572	1.95846870635354e-05	0.00152393346213135	2.98526468172187
MSTRG.4316|ESF1	0.644022053052793	6.6571368991951	6.3261713654465	1.98374243146123e-05	0.0015375933554361	2.38439106220724
MSTRG.7209|BACH2	-0.546642044270237	2.56122607557265	-6.3070744371166	2.03741173253511e-05	0.0015730713841899	2.74687659749357
MSTRG.14165|-	0.531977388907104	1.17959898089297	6.29641112817425	2.0681595229108e-05	0.0015906462431036	2.83417933391531
MSTRG.30720|GNB1L	-0.478541267141205	1.20545918902714	-6.29372792029615	2.07741905947344e-05	0.00159162260248888	2.83675449220844
MSTRG.15445|SOX6	-0.594142747643323	1.80309979063606	-6.29255296250413	2.08857920152922e-05	0.00159404205725908	2.75937264611769
MSTRG.4371|PET117|CSRP2BP	-0.287740543198888	3.24774499252642	-6.28316675934309	2.11428970241182e-05	0.00160750575847494	2.66931389545546
MSTRG.7768|PSIP1	0.508515106866038	6.31793902661605	6.28227212297797	2.13384264581347e-05	0.00161620325112564	2.33580892165452
MSTRG.26765|PAPD7	-0.38190665621313	7.19349804862084	-6.27269769784042	2.16813604350656e-05	0.00162577627494723	2.28112009975764
GENE29744|LOC105245406	-0.654236460751488	0.328020839508915	-6.26768748079474	2.16957639534655e-05	0.00162577627494723	2.89607117657382
MSTRG.3028|-	0.852797849537904	2.73776773607478	6.2710253924232	2.1741849755879e-05	0.00162577627494723	2.6723602453461
MSTRG.31644|-	0.51742097462819	0.738044394693402	6.26505523934702	2.17912783840819e-05	0.00162577627494723	2.81627165597792
MSTRG.34201|LOC108168376	-0.299308288503444	4.30785488856243	-6.26106248121511	2.19370044074901e-05	0.00163054152163136	2.49544635767082
MSTRG.19370|GM8226	1.37741406918201	6.05810987558467	6.26081018773061	2.21152132016162e-05	0.00163767675455834	2.36526643192317
MSTRG.24384|FASN	-0.596213368634536	4.3761559268934	-6.25666256211761	2.22687236765422e-05	0.00164293694680267	2.46256486402373
MSTRG.35484|CASK	-0.367928208312855	8.60152674964375	-6.24694399467423	2.26328214894464e-05	0.00166130126285967	2.23759633604738
MSTRG.19283|MLIP	-0.621814929676646	1.99846816074206	-6.2420399160531	2.27485404666737e-05	0.00166130126285967	2.68519832335476
MSTRG.8861|TMEM51	-0.607245376814538	0.572003845725484	-6.23881750064622	2.27678335723238e-05	0.00166130126285967	2.80283770846855
MSTRG.35131|SUFU	-0.326490048419165	5.23442744035251	-6.23465006842048	2.29271222391976e-05	0.00166681852191539	2.39887130356044
MSTRG.24079|FAM20A	-0.508921916977358	1.00920578687447	-6.23068612538366	2.3079718577677e-05	0.00167181088751755	2.7145706874182
MSTRG.21809|-	0.726472765411891	1.06180829463795	6.22302721307759	2.35557081395851e-05	0.00170010763094397	2.70905867758839
MSTRG.20960|TRPM2	-0.332735315409157	2.69030001032243	-6.21591769520327	2.36576936406519e-05	0.00170130417805699	2.56432919068713
MSTRG.24062|-	0.706139326234421	1.9428849427034	6.21662373707234	2.38094458050828e-05	0.00170605813106924	2.64168192709626
MSTRG.5222|-	0.893754082667854	0.814064175099741	6.21193380308434	2.39971031466731e-05	0.00171334155799903	2.70495440569934
MSTRG.19949|CSRNP1	-0.451237972830442	0.539498067706496	-6.20254325073236	2.41942237670289e-05	0.00172124620514006	2.74851856548645
MSTRG.31552|APP	0.328939628568035	11.9866440009204	6.20383982209957	2.43246257415786e-05	0.00172436492801511	2.0312697202867
MSTRG.21549|PTPRB	-0.509592390266434	2.64914162994939	-6.19578197016689	2.45040313314149e-05	0.00173092306426165	2.53197106812517
MSTRG.31208|-	0.905044035294128	3.67578272922998	6.19546660753917	2.46683879662756e-05	0.00173637557699014	2.41159602214287
MSTRG.32926|GM30256|LBH	1.60396114758249	3.12045918664711	6.18288069307668	2.51947238650675e-05	0.00176717922321178	2.5244829210006
MSTRG.15929|ATHL1	-0.47085215341509	0.545076533862832	-6.17623388224997	2.52872509800269e-05	0.00176744575270925	2.68124576497258
MSTRG.4876|PTPN1	-0.593637479171689	2.23934377019506	-6.16949165892802	2.56897090416763e-05	0.00178878023935487	2.52962468656941
MSTRG.32530|-	-0.580143327095394	0.426701689662906	-6.16494348974376	2.57720847738378e-05	0.00178878023935487	2.69277910453858
MSTRG.16778|-	0.480730282068743	4.45595563856725	6.15780042679536	2.62790096770194e-05	0.00181763150266051	2.24847801012957
MSTRG.14865|-	1.65932545091564	2.06336898186773	6.15504846862238	2.64009296733707e-05	0.00181974574080811	2.58251113847232
MSTRG.9784|-	0.979208139584838	1.18205873898745	6.14205784863978	2.69845169477636e-05	0.00185355716413604	2.58837831406115
MSTRG.33864|SYNPO	-0.336337087151301	6.70954136971162	-6.12478517218264	2.77159262335584e-05	0.00189288539084103	2.06195794370484
MSTRG.55|-	1.00790367380425	1.33842403498197	6.12551969288345	2.77471151669468e-05	0.00189288539084103	2.53506394129469
MSTRG.21595|GM38500|TMBIM4|LLPH	0.282950631188643	4.51176529047321	6.1105531392181	2.82481956763242e-05	0.00191531831121933	2.21380950187289
MSTRG.26469|HRH2	-0.466024632259685	3.13188140717926	-6.11139070791101	2.82682521836588e-05	0.00191531831121933	2.33494361544531
MSTRG.24066|RGS9	-0.454598086263628	1.3835310524867	-6.10664968926261	2.84352375333278e-05	0.00192010146326743	2.49747406056134
MSTRG.30299|-	0.707990992729318	3.68749556255621	6.09934477656797	2.90006156355164e-05	0.00194821552040368	2.26058197376822
MSTRG.9505|-	0.97112956871594	0.853832419641545	6.09791611660126	2.90707198729798e-05	0.00194821552040368	2.51513206963242
MSTRG.22632|MFAP3	-0.409020406966691	3.86598798460464	-6.09035017114503	2.92639455591512e-05	0.00194821552040368	2.24135588927251
MSTRG.26316|-	0.591742408731725	1.9281856097688	6.08748729707391	2.93724625444726e-05	0.00194821552040368	2.49522335548292
MSTRG.3820|ANO3	0.684712358332574	9.13542251817211	6.09171643584174	2.93770027709569e-05	0.00194821552040368	1.99348242568534
MSTRG.31725|-	0.510256321868629	1.32532308824455	6.08616342798448	2.94383971707585e-05	0.00194821552040368	2.50125028991491
MSTRG.33449|SAP130	-0.243660838258267	5.16156910960213	-6.06877260335281	3.03190913432163e-05	0.00199477633376016	2.06483931255652
MSTRG.2889|STXBP1	-0.235795945072893	9.22039665529221	-6.06641248114448	3.04407226802509e-05	0.00199477633376016	1.87407333294333
MSTRG.36382|-	0.842517753587193	2.04854699608043	6.07057696061578	3.04470442844667e-05	0.00199477633376016	2.40309442509417
MSTRG.32413|C4B|C4A	0.474670856014573	3.60176803289823	6.06520451672593	3.063527364914e-05	0.00199477633376016	2.2316333195788
MSTRG.21287|GM30769	-0.83770148267213	0.174399817276254	-6.06475749455907	3.06826326693931e-05	0.00199477633376016	2.5182224773491
MSTRG.6927|GM40182	1.25680383787648	5.9951014403623	6.06487157988288	3.07427878747173e-05	0.00199477633376016	1.9865623246502
MSTRG.255|SMAP1|FAM135A	0.400588050735192	7.38706119902502	6.06259308192401	3.08617359927144e-05	0.00199599279537296	1.91251220293125
MSTRG.29590|LY6H	0.277757825548946	7.36943417080925	6.05299314319627	3.11420928540667e-05	0.0020076067626311	2.0250412933754
MSTRG.20421|-	0.85300484124662	3.39660316352005	6.05098677544566	3.14751717042692e-05	0.00202253361402917	2.20491398657775
MSTRG.26875|-	1.22279705802903	1.61007474532957	6.03228204677271	3.24908273318816e-05	0.00208108450305814	2.34108387427962
MSTRG.158|-	0.752880333041509	1.42768579824011	6.02841871389768	3.27048512791903e-05	0.00208807896628676	2.34900573901808
MSTRG.957|-	-1.77445942633406	0.226054365768169	-6.02435950899183	3.29313188530287e-05	0.00208965362484246	2.49399046638527
MSTRG.31591|HUNK	0.962650980464646	4.42159429878035	6.02421664651981	3.29393191867737e-05	0.00208965362484246	2.08758954384663
MSTRG.15454|PLEKHA7	-0.592559461254129	1.7695042315633	-6.01904249484377	3.3097322108961e-05	0.00209301160765239	2.31717185316742
MSTRG.33484|SRP19	0.339733102392988	5.6067023286669	6.0145280561114	3.3389818435194e-05	0.00209712489693431	1.92403480196732
MSTRG.15794|GPR26	-0.699839437233324	0.471033539516309	-6.01271498986611	3.34625296907956e-05	0.00209712489693431	2.4106295745011
MSTRG.19342|HMGN3	0.320701584922529	7.70116267165709	6.01299238152756	3.35332465528716e-05	0.00209712489693431	1.80515124746262
MSTRG.919|-	0.894780905972148	3.59505260451487	6.01283166807281	3.35834760101428e-05	0.00209712489693431	2.13269693759719
MSTRG.12179|FAM188B	-0.539147248552156	2.68359764140826	-5.99521634872545	3.45067621750715e-05	0.0021480459453982	2.20997810361571
MSTRG.21886|CCDC117	-0.576803957795339	1.23090146725977	-5.98708527183918	3.48673604185228e-05	0.0021637315250373	2.29808163326747
MSTRG.5799|GM20754	0.804099799337917	8.67541594638429	5.97252729239064	3.59720057631844e-05	0.00221690019322986	1.79213022183446
MSTRG.6339|-	0.923149966856858	1.70154278601016	5.97174370196087	3.60201693202698e-05	0.00221690019322986	2.27941942421389
MSTRG.28768|GPC6	-0.369423526561183	2.07495648011703	-5.96699800649082	3.60580151910881e-05	0.00221690019322986	2.21358082803878
MSTRG.28201|MPHOSPH8	0.629282390238734	8.66136067366056	5.96847942348163	3.62215369977717e-05	0.00222010159075573	1.71283338704568
MSTRG.33390|2700062C07RIK	0.251675239409234	5.06413365619641	5.95339215190639	3.69074296460028e-05	0.00225362213158626	1.86800064601198
MSTRG.36518|MAP7D2	0.347283106901406	6.65129111899723	5.95454733789755	3.70943332348168e-05	0.00225362213158626	1.75521477218843
MSTRG.3098|LYPD6	-0.565313600874597	3.63043339342308	-5.95433453256773	3.71078342951954e-05	0.00225362213158626	1.99830840321897
MSTRG.35250|-	1.04635518275158	3.24040711354553	5.94643692386832	3.76125419139865e-05	0.00227733080524806	2.04914507759716
MSTRG.12980|IFT122	-0.293371288890928	3.43663560627854	-5.94017020963253	3.7752972575124e-05	0.00227890670817112	2.05407853059081
MSTRG.10387|SPARCL1	-0.27509069512078	5.99773536699999	-5.92444692622609	3.87849528046222e-05	0.0023115078365245	1.75401394391809
MSTRG.22510|HNRNPAB	0.209899751172591	7.1467011186631	5.92367400894878	3.8836437957819e-05	0.0023115078365245	1.66525511210774
MSTRG.3946|RTF1	0.281991853024425	5.08156103005191	5.92054993761087	3.90452672600163e-05	0.0023115078365245	1.79053273523772
MSTRG.16777|-	0.41109617614758	3.18723918858829	5.91866209731839	3.91720300447914e-05	0.0023115078365245	1.9802867833051
MSTRG.1977|KCNJ9	-0.535649378364665	5.86243612365274	-5.92243006358312	3.91913572915351e-05	0.0023115078365245	1.77861692573958
MSTRG.35279|-	0.64246255344807	3.99868773600674	5.92227507494429	3.92017727152349e-05	0.0023115078365245	1.97181355275369
MSTRG.10001|0610040J01RIK	-0.523255373800555	1.28966599181691	-5.91747825141642	3.92517415069668e-05	0.0023115078365245	2.17941246244509
MSTRG.19193|FAM63B	-0.238695182081606	5.70362137516147	-5.91283701919383	3.95658897644429e-05	0.0023115078365245	1.79682148147081
MSTRG.33584|-	0.778696207794211	0.167928878923376	5.9123837544242	3.97606330796862e-05	0.0023115078365245	2.26329185368215
MSTRG.31726|-	0.868897168595259	4.28745723123488	5.91360231916398	3.97892364679648e-05	0.0023115078365245	1.87926855416922
MSTRG.33820|ALDH7A1	-0.392772122586545	4.91797126547013	-5.90976149629556	4.00048501519142e-05	0.0023115078365245	1.80561649765847
MSTRG.32208|-	0.7793957586952	2.1881489795966	5.90925376269547	4.00872563569047e-05	0.0023115078365245	2.12595243921138
MSTRG.26874|-	1.26156341661909	1.78702514659248	5.90896994105938	4.01067886016555e-05	0.0023115078365245	2.1080521720925
MSTRG.16223|MCPH1	-0.821265379581675	3.94934216259403	-5.90776386916597	4.01899001546151e-05	0.0023115078365245	1.95797199212809
MSTRG.36648|-	2.01168766633846	0.0919291392106525	5.90616747979842	4.0300186283315e-05	0.0023115078365245	2.30557553761882
MSTRG.3542|MADD|NR1H3	-0.325992494517525	9.64105354795219	-5.90290078199336	4.04341653914272e-05	0.0023115078365245	1.66807620309131
MSTRG.6494|CDC14A	-0.551505229491512	2.42217277335065	-5.90179375570899	4.04903995060323e-05	0.0023115078365245	2.06908828917698
MSTRG.14619|UBE3A	0.476690720511001	7.25017109783618	5.90324144586345	4.05031540743978e-05	0.0023115078365245	1.71031549197454
MSTRG.21154|-	-2.01104909808111	0.644735696764529	-5.9023847293612	4.05627835856399e-05	0.0023115078365245	2.23002077252517
MSTRG.8022|PLPP3	-0.361842665953694	6.68187081650967	-5.901282917887	4.06396074498331e-05	0.0023115078365245	1.69092181435809
MSTRG.13854|LIPE	-0.331968004896029	1.3818698891043	-5.89530642811881	4.07764245050967e-05	0.0023115078365245	2.20939412715746
MSTRG.23881|FZD2	-0.573725271860216	2.36603954631622	-5.89670677090125	4.08459216092682e-05	0.0023115078365245	2.06370703336171
MSTRG.21704|-	-0.592757259960357	2.76716824048338	-5.88700419461207	4.16490877559769e-05	0.00235028279914748	1.98948697850189
MSTRG.14880|GM2115	-1.51610391778754	3.0759053551274	-5.88474930030108	4.18108897770734e-05	0.00235274837389633	2.00608737810929
MSTRG.21550|-	-0.361037998129072	3.26502562872634	-5.86287048175562	4.31195695005927e-05	0.00241955443507551	1.91309314257268
MSTRG.32481|TRIM26	-0.321979750650977	2.81765966375469	-5.84065894185694	4.48050947752633e-05	0.00250172316799146	1.94296027764275
MSTRG.9764|BLOC1S4	0.253750598071932	4.69958933667245	5.83942478840034	4.49007475747984e-05	0.00250172316799146	1.74276153325062
MSTRG.11401|-	-0.398469414764231	1.69263561047243	-5.83865281972209	4.49606874568747e-05	0.00250172316799146	1.99814863911101
MSTRG.7734|TMEM261	0.251672183910671	4.84401714800992	5.83663860816305	4.51174764749839e-05	0.00250345440496289	1.67596765910857
MSTRG.20589|-	0.594689054970715	1.22470757593417	5.835070899406	4.53077390035921e-05	0.00250702822486543	2.04698467251643
MSTRG.36305|TCEAL1	0.309722090598191	4.06048029575959	5.82746882461146	4.58385302558471e-05	0.00252937263904841	1.75941556830275
MSTRG.19963|MYRIP	-0.20246877927103	6.00477476208091	-5.82366032846154	4.61415409241529e-05	0.00253905937903073	1.60110243872353
MSTRG.1156|CDH20	-0.480860643047743	3.91459206670287	-5.81797668530718	4.69129719379751e-05	0.00256902581020963	1.74321670944062
MSTRG.30314|-	0.748077569664788	1.02938527362185	5.81759371008015	4.69440459295335e-05	0.00256902581020963	2.03944330070405
MSTRG.8811|KLHDC7A|MIR2139	-0.68414020160555	4.0123389018791	-5.81216783579686	4.73866141117629e-05	0.00258513851336623	1.78261332781515
MSTRG.35074|-	0.794932670378861	3.76205577515912	5.809480294933	4.76074413935763e-05	0.00258513851336623	1.71622905025113
MSTRG.2456|NSUN6	-0.382611595767315	2.15638076192684	-5.80535093567482	4.76278029319983e-05	0.00258513851336623	1.97138063392625
MSTRG.22856|-	0.624446093005755	1.71393222447601	5.80305744096155	4.79898651227589e-05	0.00259771226425369	1.99863208601952
MSTRG.5695|E130311K13RIK	0.374977684690791	3.34398932298881	5.79692787320379	4.83282836323168e-05	0.0026006287635245	1.85143227465026
MSTRG.17266|2310036O22RIK	0.191628804518775	5.61138645594524	5.79665732837354	4.83509605858198e-05	0.0026006287635245	1.63925519989621
MSTRG.25293|TTC9	-0.34720557620014	5.84279341406469	-5.7955614035883	4.86364240481857e-05	0.0026006287635245	1.5613889537044
MSTRG.6408|STRIP1	-0.267734987896165	3.981125758617	-5.79271263223786	4.86828706394718e-05	0.0026006287635245	1.69875397128392
MSTRG.10735|RBM19	-0.445129621591718	0.714345483018094	-5.79255110355093	4.86965124896907e-05	0.0026006287635245	1.98885717538017
MSTRG.1173|-	0.720170418133451	2.24300089611966	5.79197434942225	4.90724553146977e-05	0.00261369868948871	1.87564370037397
MSTRG.10861|DENR	0.262611449800204	5.78777814829595	5.78349882650722	4.94674467459211e-05	0.00261942751114689	1.50919587281243
MSTRG.8889|TNFRSF1B	-0.519405981906932	0.635163637802454	-5.78154646961642	4.96353859002408e-05	0.00261942751114689	1.98767500615098
MSTRG.35700|HTATSF1	0.385886930208288	4.82645449532408	5.78465758644875	4.96616764052297e-05	0.00261942751114689	1.5727871495648
MSTRG.31772|EZR|LOC102640250	-1.12502441472876	5.76562450769703	-5.78457254373857	4.97060039765826e-05	0.00261942751114689	1.54996925631141
MSTRG.150|-	0.481605074105131	1.67364172925253	5.7784442800432	4.99034598109235e-05	0.00262289424652664	1.91768254200891
MSTRG.7059|TRP53INP1	-0.426087674926001	3.84826798116532	-5.77850484997114	5.00964538063216e-05	0.00262610884163665	1.70386964385702
MSTRG.32668|-	0.70596411630182	1.5136647429243	5.77847791553012	5.02340881878061e-05	0.00262641216981915	1.88763927491511
MSTRG.34793|-	0.714258167765265	3.84009646192793	5.77576429937883	5.04711013812664e-05	0.00263062910060291	1.69461343099907
MSTRG.32808|MAN2A1	-0.562462575125057	4.06154957948742	-5.77362588760863	5.06586989394251e-05	0.00263062910060291	1.66570561760052
MSTRG.22254|WWC1	-0.234168278299946	4.37014124296167	-5.76920446452493	5.07109224212608e-05	0.00263062910060291	1.62372288992454
MSTRG.21729|LRP1	0.51469002711179	7.79089481306167	5.76618398267131	5.13172647081727e-05	0.00265516860516052	1.40255214648352
MSTRG.12929|SLC6A11	-0.376601964409903	5.21931845893934	-5.76254987542317	5.15345360670821e-05	0.00265950248304735	1.54913503292901
MSTRG.12467|-	0.700881022266053	2.68192159639679	5.76007357274121	5.18646940397182e-05	0.00266729560390023	1.80151241422034
MSTRG.11319|LMTK2	-0.261458850304006	9.35424404561568	-5.75587989983988	5.19533481080968e-05	0.00266729560390023	1.31882175805255
MSTRG.23231|TMEM97	-0.36839344813554	1.17440493717122	-5.75359857304124	5.21058904366188e-05	0.00266785334963379	1.8843131748479
MSTRG.16682|STOX2	-0.429782153662439	2.58919652879806	-5.75169319446421	5.22789354233593e-05	0.00266785334963379	1.79278314943504
MSTRG.6460|S1PR1	-0.502025243278491	4.36721107365237	-5.75384784440535	5.24287399753057e-05	0.00266785334963379	1.58107346163849
GENE37635|B3GNT5	-0.605447847636734	0.324258610260635	-5.74926084651524	5.25007130175416e-05	0.00266785334963379	1.99391403673026
MSTRG.23762|JUP	-1.23680622144528	4.18558077655812	-5.7516012272526	5.26338537352449e-05	0.00266785334963379	1.5870561309113
MSTRG.33673|NDFIP1	0.175002836836928	7.84980789092036	5.7460511011599	5.27948791867695e-05	0.00266922333350367	1.39675139115724
MSTRG.23990|ICAM2|ERN1	-0.833711415845687	0.352851783065112	-5.74743835585384	5.30161407832006e-05	0.0026736241124085	1.95593804128627
MSTRG.19782|-	-1.25833189191465	-0.235366600578415	-5.74594510920076	5.31539760637028e-05	0.00267380606865899	2.06175743618813
MSTRG.20427|-	0.453030445966985	1.35922690892388	5.73624106498834	5.37046784644803e-05	0.00268919174812546	1.85362088789897
MSTRG.11673|ZFP800	-0.54442960884244	6.15943630654818	-5.73975000215798	5.37298351282095e-05	0.00268919174812546	1.4168669388643
MSTRG.24061|-	0.861031500292198	3.06872239437541	5.73784138575347	5.39085600526421e-05	0.00269137472744018	1.66902904365213
MSTRG.29162|ANKRD33B	-0.449457162374556	5.9463906395626	-5.73396195177263	5.42737531686986e-05	0.0026974633715314	1.43694300058346
MSTRG.32445|IER3	-0.627533512635096	1.67526114291512	-5.73291056309588	5.43013459831372e-05	0.0026974633715314	1.81311630855891
MSTRG.26159|9330162012RIK|GPLD1	-0.506153960470119	2.32972862536411	-5.72709745434551	5.46479677527009e-05	0.00270792914834279	1.74634453957824
MSTRG.11311|EIF2AK1	-0.234563073610421	4.86322615823387	-5.71957243276042	5.528833939256e-05	0.00272816165427179	1.51482309046876
MSTRG.2631|MAN1B1	-0.212372717897093	5.70638844390013	-5.7191387765964	5.53301861609339e-05	0.00272816165427179	1.4262682118398
MSTRG.34309|GM42061	0.742178784524532	1.47212840727385	5.71935565915202	5.56720971308906e-05	0.00273299089982304	1.84504352649775
MSTRG.1157|-	0.738828729687108	0.601188571056223	5.71848514082737	5.57025253678792e-05	0.00273299089982304	1.90080385327485
MSTRG.27655|KCNMA1	-0.463565495331239	5.33196842410772	-5.71587581385612	5.60107661946338e-05	0.0027413623159634	1.50013292023524
MSTRG.15842|DOCK1	-0.385039382560993	3.0856384213674	-5.71042006417713	5.61785828960009e-05	0.00274283669433416	1.7003218420143
MSTRG.12953|VGLL4	-0.602602247462291	2.14187917993642	-5.70705842753028	5.68785798005591e-05	0.0027702232509221	1.72121354403174
MSTRG.37075|-	0.98628419936428	1.04627282739072	5.70390866248991	5.7191979662483e-05	0.00277425958840168	1.80634412359757
MSTRG.2248|CAMK1G	-0.429822587732327	3.61453438844644	-5.70160019883844	5.7305486125339e-05	0.00277425958840168	1.52950701696551
MSTRG.9026|H6PD	-0.364212584384563	2.79234703814241	-5.69831344185293	5.73792645793922e-05	0.00277425958840168	1.65767564752091
MSTRG.26282|ELOVL2	-0.453730292731439	0.510170707644063	-5.69323877041445	5.78904981770262e-05	0.00279220029948272	1.84702126946656
MSTRG.23852|MPP2	-0.292489545997881	6.76778919557744	-5.6917418125731	5.82665483045725e-05	0.00279897202881101	1.27822042598052
MSTRG.33505|FAM53C	-0.226034952715408	7.34423494337274	-5.68909072188498	5.83119172668961e-05	0.00279897202881101	1.29913008029923
MSTRG.17918|-	-0.72267515298219	1.20301661231996	-5.69017046234625	5.8580178697987e-05	0.00280508932611515	1.7654913643294
MSTRG.8620|GPR3	-0.744768713068486	1.29955959068576	-5.68764004955863	5.88396864570512e-05	0.00281075912284043	1.7740859327229
MSTRG.27075|-	-0.787761191023097	0.648035963111044	-5.6858109625942	5.90280174372767e-05	0.00281300982619749	1.78630088447489
MSTRG.15374|SWAP70	-0.529373488524754	0.775960326247545	-5.67778846637597	5.9476514044528e-05	0.00282761851973031	1.77677501768076
MSTRG.574|RFTN2	-0.267827428677148	4.54957689796114	-5.6714959231124	6.01354142084743e-05	0.00284745229134311	1.43867932536013
MSTRG.6620|LARP7	0.405254733005195	4.85415029101104	5.67241353653407	6.04268300460611e-05	0.00284745229134311	1.34657834797412
MSTRG.11873|PARP12	-0.434528587194882	1.31786917870597	-5.6687037383017	6.04302265226727e-05	0.00284745229134311	1.72425180693356
MSTRG.34050|-	1.32709435697592	2.8705627618703	5.67086312455546	6.05909292566761e-05	0.00284745229134311	1.59674123059943
MSTRG.28520|ZC3H13	0.281496362078636	4.84317607943718	5.66629701462471	6.06855519128329e-05	0.00284745229134311	1.39173463654138
MSTRG.24468|SF3B6	0.277215373302451	5.5217024389939	5.66567835314198	6.07513666576718e-05	0.00284745229134311	1.32593629302946
MSTRG.18717|-	0.757491600807571	1.83334937481337	5.66790011753293	6.09058376982086e-05	0.00284799128391623	1.70090634126582
MSTRG.21302|SLC25A3	-0.62637779199216	9.32991510876215	-5.65479011506532	6.23198331284317e-05	0.00290728589208047	1.16752569461232
MSTRG.33451|-	0.642994585625325	0.561693572280636	5.64875969827912	6.27964950436867e-05	0.00292267799362205	1.76087309107188
MSTRG.17875|-	0.669798162913943	0.908299210401624	5.64755751400308	6.31145572650818e-05	0.00292908031868148	1.70074127354017
MSTRG.35688|-	-0.43843634918533	1.59258605380472	-5.64239027560097	6.32838473899995e-05	0.00292908031868148	1.66984931643806
MSTRG.29559|ARC	-0.898069088794554	4.14821337831004	-5.6452063365644	6.33751815939617e-05	0.00292908031868148	1.3794155808116
MSTRG.20346|EPB41L2	-0.439268071714101	5.53677882814584	-5.63837781784381	6.41385071046151e-05	0.0029574978276017	1.31367696250886
MSTRG.12413|-	0.619982778232016	2.35168570035788	5.62640735218987	6.54535315381158e-05	0.00299500634029977	1.62593362889683
MSTRG.29442|TRIB1	-0.585503151448258	4.18534470492362	-5.62671442690718	6.54645949117407e-05	0.00299500634029977	1.32528573011201
MSTRG.9549|HTR5A	-0.457984311996699	3.89497851445398	-5.62634370772677	6.55072111626256e-05	0.00299500634029977	1.37235066769767
MSTRG.32750|CLPP	0.246263164870862	6.16710173676153	5.62067656234442	6.57445659093974e-05	0.00299500634029977	1.25532409510044
MSTRG.21351|FGD6	-0.72898307710295	4.86892867212266	-5.62348668578271	6.58366158055029e-05	0.00299500634029977	1.27179493248097
MSTRG.13686|ARHGAP35	-0.274013123574829	6.02374567828602	-5.61973023976948	6.58540550728564e-05	0.00299500634029977	1.25720182723758
MSTRG.16686|GM39171	0.856908780359917	0.0716390083048887	5.62167372309726	6.60465411023615e-05	0.00299691822040784	1.77458578912817
MSTRG.22535|SKP1A	0.194880405344609	8.35000767430593	5.61665157720259	6.62115747549175e-05	0.00299757856617718	1.12300454150946
MSTRG.5470|EXOSC9	0.307184291948698	5.74814637513381	5.6076073601521	6.75261266548967e-05	0.00305015973461574	1.18425382153968
MSTRG.23384|CCL3	1.2391113354509	0.630941914480844	5.60690543187434	6.77828483982715e-05	0.00305482882374111	1.65903172113831
MSTRG.20088|AKAP12	-0.546574856723957	1.71247137101566	-5.59751238408982	6.8575323571436e-05	0.00307962777198097	1.5829943664888
MSTRG.17348|CHD9|GM42035|CHD9	-0.363337101188289	6.68534109425994	-5.59937139280284	6.86869274973109e-05	0.00307962777198097	1.12287871613777
MSTRG.31857|-	0.857454229228587	0.342837862124206	5.598461976742	6.87969055487716e-05	0.00307962777198097	1.69622840372061
MSTRG.151|-	0.437370081618361	1.38762822008548	5.5902112594831	6.93667896666135e-05	0.00309661320070602	1.59390221214472
MSTRG.8490|-	0.536570588107095	0.451608795503089	5.5892061982791	6.94897809556517e-05	0.00309661320070602	1.67167472384605
MSTRG.4843|B4GALT5	-0.468762539130978	2.73614007743841	-5.58687491385315	6.97759422560503e-05	0.00309661320070602	1.55891301589368
MSTRG.23636|SOCS7	-0.2041135631866	5.07327677157129	-5.58669433749848	6.97981589918175e-05	0.00309661320070602	1.22860768124171
MSTRG.8515|C77080	-0.469925004767196	1.00275829061754	-5.58066651454753	7.05440308845717e-05	0.00312227787200329	1.58719656731991
MSTRG.5398|-	0.880596558094267	0.414863166993336	5.58304052967381	7.06901265197532e-05	0.00312227787200329	1.67286646916762
MSTRG.17933|GALNT2	-0.284575511184624	4.9035873219012	-5.57472234247181	7.12877053762223e-05	0.00314170595374856	1.21373742965284
MSTRG.6741|SLC39A8	-0.419514356333836	1.37509008596798	-5.57140730755334	7.17060000639956e-05	0.00315316450612537	1.56795289720033
MSTRG.7458|ZCCHC7	0.427988333182803	5.19261527054244	5.57332068260369	7.19112729613732e-05	0.00315522589733602	1.24339689838136
MSTRG.10966|CHCHD2	0.274419336925886	6.72193436588125	5.56748424523361	7.22340830184374e-05	0.00316242403016983	1.09136964303498
MSTRG.27757|-	0.778100563892169	2.26147380175088	5.56159671539599	7.34135741848268e-05	0.00320701403017928	1.46627146533299
MSTRG.20844|PCDH15	-0.486125616884138	1.40329921352899	-5.55556493173618	7.37406880110999e-05	0.00321425493475079	1.53507782063285
MSTRG.35381|CCDC120	-0.410181573997347	2.52475018395296	-5.55039752626546	7.44173174707433e-05	0.00323666586029958	1.39991871398342
MSTRG.6594|TRAM1L1	0.211216751168156	5.6209421294505	5.54782259761003	7.47568996486723e-05	0.00324435172331493	1.08375252740203
MSTRG.23605|PHOSPHO1	-0.551452420845476	2.74193913073752	-5.5414920006691	7.60665382215761e-05	0.00329401182907347	1.36903064380607
MSTRG.13696|STRN4	0.678447643262452	6.62519885329026	5.53478316915155	7.69739319222243e-05	0.00332607532297334	1.01970374600295
MSTRG.18612|-	-0.526217706299072	2.69993589029952	-5.52797266854512	7.77131789241557e-05	0.00335075005231425	1.39400850970754
MSTRG.35572|UPF3B	0.62184133023034	6.47844394989347	5.52605248413227	7.81717390819192e-05	0.0033630217912765	0.985953687955313
MSTRG.18554|-	-0.885276267421916	0.0669656427765285	-5.52487009014378	7.83354473470027e-05	0.0033630217912765	1.58041036928787
MSTRG.10636|UNC119B	-0.419855303249296	1.73668326119726	-5.51936036934632	7.86200882517732e-05	0.00336759254304608	1.41771662156652
MSTRG.28144|PABPN1	0.441163847928703	7.2164934703323	5.52167205478713	7.87800263584072e-05	0.00336759254304608	0.953436791832489
MSTRG.35537|AGTR2	-0.694755219610651	0.444445337133356	-5.51845251384865	7.90699504876196e-05	0.00337274820923637	1.54488707215457
MSTRG.21829|SMTN	-0.374170684696819	1.02091771438413	-5.50065513319303	8.12719452370326e-05	0.00345926741265318	1.48876764599976
MSTRG.4801|-	0.317509503070889	3.12928804297883	5.49546532834176	8.20241280556158e-05	0.00348383929822573	1.26690687884439
MSTRG.36207|GM7340	-0.298876852958386	4.51157172449477	-5.49336433939602	8.23306963743045e-05	0.0034894201527152	1.13884903168965
MSTRG.4954|PPP4R1L-PS	0.367743386224958	4.32947478335285	5.491134936494	8.28780263589507e-05	0.00349251937776307	1.14237989369082
MSTRG.33534|TMEM173	-0.43835124836332	1.03813552559802	-5.48888275091156	8.29886341410574e-05	0.00349251937776307	1.41783286617323
MSTRG.5403|ZMAT3	-0.568041520457269	2.60001473758309	-5.49218250665247	8.30058007246713e-05	0.00349251937776307	1.30033177495219
MSTRG.18643|IL10RA	-0.350175573428716	0.6772349190025	-5.48809309683724	8.31051297720729e-05	0.00349251937776307	1.45917207325635
MSTRG.27725|FAM208A	-0.87497251748835	3.42504451121707	-5.48552583552814	8.39919998441449e-05	0.0035156648630782	1.19363176801048
MSTRG.12530|MXD1|GM38850	-0.391624506349899	2.16907359040626	-5.48200620490733	8.40088591779731e-05	0.0035156648630782	1.33534656965264
GENE47149|LY6G6E	-0.465810966449147	0.284177612978357	-5.47700096928392	8.47596731768443e-05	0.0035396492446179	1.52251268264908
MSTRG.35230|NUTF2-PS1	0.423308669746936	5.41068291511134	5.47671682066648	8.53159022705435e-05	0.00355140779610336	0.967711900199207
MSTRG.31622|H3F3A-PS2	0.363977637473285	3.13643472195728	5.47262832509791	8.54213234644853e-05	0.00355140779610336	1.23017525039346
MSTRG.23512|-	-0.400254898029215	0.65083143561171	-5.47073311044366	8.57097709758295e-05	0.00355140779610336	1.44471621624114
MSTRG.32165|RGS11	0.547466909331378	5.74318272101482	5.47383070676692	8.57543749962708e-05	0.00355140779610336	0.960900382752193
MSTRG.33629|-	0.803900817133399	0.876370877721081	5.4721027395557	8.60180208959983e-05	0.00355493563536989	1.40712346475614
MSTRG.26138|-	0.554930357924744	0.267968029903248	5.46545556437044	8.6518368134891e-05	0.00356243725917036	1.47811483375486
MSTRG.7292|-	1.09313127136744	3.46108469070294	5.46822787461582	8.66123101670839e-05	0.00356243725917036	1.162815587186
MSTRG.5220|-	1.68570109367416	0.162279863970299	5.46728470282331	8.67576118723987e-05	0.00356243725917036	1.52041806018601
MSTRG.22511|NHP2	0.304475865765215	6.97986872892078	5.46432005220227	8.70040471484921e-05	0.00356243725917036	0.923286470097073
MSTRG.31145|-	0.907986743951247	4.21480937987579	5.46343816345499	8.73528344444221e-05	0.00356243725917036	1.06991051395181
MSTRG.6774|DAPP1	-0.717678319093058	1.54788461762944	-5.46321910162793	8.7386860536898e-05	0.00356243725917036	1.31224310775275
MSTRG.16114|-	1.01504429683468	1.87726822420909	5.46280385944216	8.74513965730074e-05	0.00356243725917036	1.29977302629226
MSTRG.23826|RPL27	0.382844978330922	4.89502739380032	5.45850097783843	8.81230752873495e-05	0.00357781711955471	0.952373832486259
MSTRG.12990|GM8213|9530062K07RIK	0.47105328998105	3.02322219848796	5.45672143307331	8.81881629368154e-05	0.00357781711955471	1.21220467239144
MSTRG.31144|-	0.910091240223797	4.23231176982031	5.45359822750257	8.8894956884556e-05	0.00358048646202668	1.04980850918086
MSTRG.2553|-	0.881311015005345	3.56494318525236	5.45338567714907	8.89285795636101e-05	0.00358048646202668	1.13364683294627
MSTRG.19787|PLXNB1	-0.405332549901949	2.14185940674968	-5.44966283981479	8.89859167973799e-05	0.00358048646202668	1.27860836151213
MSTRG.16493|WRN	-1.46266343336594	2.59994697848992	-5.45069038272084	8.93560922306162e-05	0.00358048646202668	1.25320146432621
MSTRG.18848|HYKK|PSMA4	0.258983845789241	4.67114352183435	5.4461399045496	8.9546306418087e-05	0.00358048646202668	0.960040349300786
MSTRG.7618|TXN1	0.260628136199136	6.59625347552058	5.44619226645339	8.96111360062727e-05	0.00358048646202668	0.830015971732109
MSTRG.3140|PRPF40A	0.267406722196403	6.44642640936894	5.44481280453882	8.97583600487457e-05	0.00358048646202668	0.891403503504031
MSTRG.12493|ALMS1	-0.472612128686646	2.28456269537082	-5.44475415231101	8.97677440004782e-05	0.00358048646202668	1.28805678849593
MSTRG.4852|KCNB1	-0.387287213440902	3.90867118296267	-5.4459049062632	8.99512732127723e-05	0.00358048646202668	1.0334255276751
MSTRG.31967|GM41536|GM36768	0.596816745913471	1.00946902718731	5.44429661358241	9.02092870114071e-05	0.00358048646202668	1.32565295169867
MSTRG.25092|FRMD6	-0.424575579759503	4.42042681459068	-5.44521528676058	9.02311347358129e-05	0.00358048646202668	1.00004746913784
MSTRG.29394|-	-0.433326803596738	4.2463509495601	-5.4417767845637	9.07852489690841e-05	0.00359531244426273	1.02663845296795
MSTRG.1800|PRRX1	-0.578252416067368	1.17911809403303	-5.42917716979073	9.26232799517783e-05	0.00365508882846141	1.30179969826313
MSTRG.18983|MYO9A	-0.264019410942569	4.93568272846261	-5.42544219670006	9.29138446017703e-05	0.00365508882846141	0.980893544754352
MSTRG.26003|GLI3	-0.812514114724869	1.03548362510162	-5.42862611135477	9.29374341469002e-05	0.00365508882846141	1.29024815429476
MSTRG.4830|PREX1	-0.247692369249086	9.07576199421012	-5.42527146905025	9.3028616266563e-05	0.00365508882846141	0.73052848218935
MSTRG.984|COPS7B	-0.33945911711215	2.14332340844854	-5.42216177881886	9.3459577479446e-05	0.00365957453293719	1.23964590748895
MSTRG.15169|ARRB1	-0.248500304530118	7.57046669343771	-5.420438985572	9.37475201279031e-05	0.00365957453293719	0.81572269531538
MSTRG.23651|GM11592|MRPL45	0.310934900244226	6.01562580042864	5.42239944517818	9.38000006134588e-05	0.00365957453293719	0.813060255076945
MSTRG.31191|GM19522	-0.340308322563838	2.76478461138643	-5.41966227349024	9.38776398760494e-05	0.00365957453293719	1.22278903455868
MSTRG.30100|ZCRB1	0.33905961116774	5.72319168052989	5.41787411787501	9.47365725059781e-05	0.00367900164340322	0.840268075019388
MSTRG.17337|BRD7	0.184015611219518	6.41469390529398	5.41369728384476	9.4883230000008e-05	0.00367900164340322	0.852495641862275
MSTRG.21462|-	0.987526754675997	2.64218755927151	5.41673048631675	9.49300624854043e-05	0.00367900164340322	1.15811108932603
MSTRG.8104|MAGOH	0.30503400033946	4.34109916921966	5.40892689324188	9.56955110407049e-05	0.0037012612338756	0.984770723757402
MSTRG.9492|XRCC2	-0.335463154495579	3.0213137403953	-5.40787238726866	9.58760440100306e-05	0.0037012612338756	1.09206358575697
MSTRG.3812|CCDC34|GM30258	0.636600732611022	5.33049443267609	5.41008412228479	9.60627402097639e-05	0.00370129552220212	0.825811752762295
MSTRG.7761|TTC39B	-0.502815248702241	3.73993098549737	-5.40834020438136	9.63622673153354e-05	0.00370566865814958	1.0352074374136
MSTRG.25430|DIO2	-0.321006257391362	4.87952946313803	-5.40182483634313	9.72581173528379e-05	0.00373291271227077	0.858189480048566
MSTRG.19509|-	0.396744255283315	0.516514521276631	5.39800464006749	9.7582722352808e-05	0.00373816890243834	1.32618399286799
MSTRG.24336|SLC38A10	-0.814043190646221	4.85111050011167	-5.39553771155063	9.85911927928144e-05	0.00376955193941048	0.935161035764644
MSTRG.27479|4930452B06RIK	-0.390429259563414	1.7355917616155	-5.38728608644308	9.9472479508226e-05	0.00379311320781725	1.21224649562153
MSTRG.16612|SLC7A2	-0.4989422476252	2.96686368053748	-5.38990810325755	9.95882634381738e-05	0.00379311320781725	1.06250979002924
MSTRG.17796|6430548M08RIK	-0.409132578160588	3.33223200516705	-5.38658762118233	9.99443110939361e-05	0.00379640941398066	1.00680242982555
MSTRG.6119|SNX27	-0.271165697262381	4.05950738475598	-5.38401941142246	0.000100055971000996	0.00379640941398066	0.952410649443289
MSTRG.894|RHBDD1	-0.257212588179972	3.36138883174798	-5.37847984637323	0.000101053612286833	0.00382618173182505	1.08524984163214
MSTRG.188|-	1.032790234688	1.69296651515886	5.3798661126211	0.00010139300247226	0.00382618173182505	1.1684305199398
MSTRG.1444|SLC41A1	-0.391759831544159	8.6190882831181	-5.37973458629187	0.000101416865180905	0.00382618173182505	0.639559782134163
MSTRG.32611|TBCC	0.180815737771726	4.45121734685754	5.37364583024502	0.000101932658518501	0.00383837156462863	0.867630821385358
MSTRG.21911|POLD2	-0.420550247877975	2.68076023018782	-5.36662589734724	0.000103223418536156	0.00387105822387702	1.08193827835204
MSTRG.4461|ACSS1	-0.545016181164885	2.20742504927188	-5.36797566084123	0.000103330714348873	0.00387105822387702	1.15717366796376
GENE5016|MALL	-0.724400556529464	1.50649093841771	-5.36900334126529	0.000103383683489085	0.00387105822387702	1.18538055467607
MSTRG.37325|ADAM23	-1.23949391531894	2.37459803053107	-5.36731093815444	0.000103697477255791	0.00387552297736463	1.08548901804575
MSTRG.14962|DLG2	-0.313841407214863	9.43043526151001	-5.36403276785946	0.000104308119748783	0.00388475490974329	0.595498254426104
MSTRG.9358|-	0.814540261578949	1.48431233705991	5.36333585656329	0.000104438419511216	0.00388475490974329	1.17575053810988
MSTRG.10831|-	0.779943627784246	0.186813131435333	5.36188936968649	0.000104529549780241	0.00388475490974329	1.31512524139455
MSTRG.20400|-	-0.741498363999649	2.54439879808523	-5.35190126700636	0.00010660070952031	0.00395435034198247	1.07030048032541
MSTRG.7589|FAM206A	-0.443589935269435	2.91913222072989	-5.34620047581344	0.000107444973552737	0.00397825998730579	0.985040426722573
MSTRG.19681|LOC108167684|MANF|DOCK3	-0.980039893030807	2.86121088768402	-5.34324490466469	0.000108268629978685	0.00400131931201375	0.996668773450464
MSTRG.8572|OPRD1	-0.60987415818431	1.81272173037225	-5.34074264373302	0.000108755818419715	0.00401188130170504	1.06496781277171
MSTRG.11067|POM121|MIR7033	-0.468407061500864	6.07792637457716	-5.33742010090115	0.000109406247655545	0.00402554863243829	0.645216211831997
MSTRG.26851|-	0.857118532661143	2.56088650372714	5.3367877841995	0.000109530489898672	0.00402554863243829	1.0049857024596
MSTRG.8352|MFSD2A	-0.514055612534312	2.19796189745207	-5.33169466413032	0.000110280169223956	0.00404563714722135	1.03974613223877
MSTRG.24400|NARF	-0.243856227169327	4.62874381864016	-5.32667389582107	0.000110900915752569	0.00405135245444986	0.81097397614648
MSTRG.21061|ADAMTSL5	-0.37073659124239	1.41773680575275	-5.32606128883972	0.000111023165572249	0.00405135245444986	1.15976469879506
MSTRG.15950|-	-0.430365212567828	1.21932897134298	-5.32498608936986	0.00011123806831071	0.00405135245444986	1.14666806492634
MSTRG.34834|GLDC	-0.525932950526769	6.27714645518398	-5.32811503781463	0.000111249487579522	0.00405135245444986	0.649853843886342
MSTRG.30803|GM15651	0.415662103905304	2.02372126547652	5.32253912627765	0.000111728765444922	0.00406138140084462	1.05883897530442
MSTRG.9084|ICMT	-0.237493196244852	8.78338392984263	-5.32023171167321	0.000112261331206682	0.00407330731810037	0.534372651951657
MSTRG.31550|JAM2	-0.423292347419147	4.92015768067246	-5.32174495283593	0.000112529969452667	0.00407563089363114	0.715663739616631
MSTRG.11255|-	1.35627641780923	1.67054306908994	5.3200579205871	0.000112871652877713	0.00408058679732131	1.05606331522195
MSTRG.14728|KLHL25	-0.607316636556792	1.4620075421061	-5.31229409072375	0.000114364108445276	0.0041213194150962	1.07704236604602
MSTRG.31296|SENP7	-0.292412880863033	4.72342241465493	-5.30935289256756	0.000114412130348805	0.0041213194150962	0.814849270112253
MSTRG.15395|-	0.993165155296466	2.32347421349561	5.30755446001529	0.000115437971601097	0.00414507431782773	0.975427200895239
MSTRG.25067|NEMF	0.559137786704266	5.02957646224461	5.30651035729071	0.000115655003820119	0.00414507431782773	0.679549260817159
MSTRG.8403|-	0.396645809509967	0.668849985529514	5.30315807516762	0.000115695849433344	0.00414507431782773	1.15801587065796
MSTRG.20665|-	0.410072378446038	0.511940152838818	5.29524429763867	0.000117357633713575	0.00419250934314839	1.19702613159345
MSTRG.33222|-	0.390629831083816	2.34098082124731	5.2941226543241	0.000117595166659649	0.00419250934314839	0.967538535423044
MSTRG.22046|-	0.735375574215135	0.697809296951534	5.29700144288002	0.000117651241105419	0.00419250934314839	1.11472939244868
MSTRG.19834|TRANK1	-0.441716937874218	2.9917976877593	-5.29468278283711	0.000117872970004142	0.00419290993300449	0.896503447763285
MSTRG.21874|ZMAT5	0.439916418020133	4.37002203830844	5.29399092292542	0.00011829070178307	0.00420026876919564	0.763013120785563
MSTRG.20709|EIF4EBP2	-0.321829437205698	3.13817116913862	-5.28661855484823	0.000119197259380073	0.00421164896913711	0.852613024662189
MSTRG.4702|D630003M21RIK	-0.431741835784542	0.893736225874951	-5.28654517101059	0.000119213038238825	0.00421164896913711	1.06351753398444
MSTRG.14877|ARNT2	-0.368349933227252	6.21039373324325	-5.2879320695298	0.000119588651506023	0.00421164896913711	0.558048429758694
MSTRG.32020|-	0.919270472824545	3.62327541760672	5.28669727025367	0.000119854989061405	0.00421164896913711	0.820795203761899
MSTRG.22875|NTN1	-0.656385582669502	1.82485504222533	-5.28565265598319	0.000120080787319693	0.00421164896913711	0.980699184300134
MSTRG.21537|-	0.997667621019581	1.25519416560442	5.28556136577988	0.000120100541159238	0.00421164896913711	1.03633897750258
MSTRG.34815|JAK2	-0.383278733659727	5.39809490202248	-5.28448126764878	0.000120334515320067	0.00421164896913711	0.607983582546963
MSTRG.25327|-	0.822298595701775	1.27739735199326	5.28436084287036	0.000120360631497618	0.00421164896913711	1.03115265777301
MSTRG.28189|ADCY4	-0.446650942808289	0.786324468796471	-5.28011821367467	0.000120603421425396	0.00421164896913711	1.05512635786084
GENE24634|TXLNB	-0.452554618319624	1.22387872120835	-5.27922532540975	0.000120797916954543	0.00421164896913711	1.02192043907742
MSTRG.25225|-	0.502511173153556	1.95209127546877	5.27539348024402	0.000121636312912986	0.00421164896913711	1.05227707576564
MSTRG.37616|4933409K07RIK	-0.483750463355254	1.30377490188515	-5.2752428619421	0.000121677800893643	0.00421164896913711	0.989063086921918
MSTRG.6097|S100A10	0.328302380282008	4.59929154607049	5.27508137006931	0.000121807299984117	0.00421164896913711	0.72505058008615
MSTRG.35573|NKAP	0.263751229630362	5.09329593313759	5.27414095781096	0.00012191167283649	0.00421164896913711	0.633786985299762
MSTRG.34925|PCGF5	-0.434724556964321	4.53975770768384	-5.27707682958267	0.000121951320610256	0.00421164896913711	0.665239774187651
MSTRG.25634|GM16596	-0.543177326123114	1.06798522958357	-5.27338421515163	0.000122232727533669	0.00421164896913711	1.05139925261812
MSTRG.14763|-	-0.442767405063522	3.58615292134301	-5.27497353096647	0.000122414702106764	0.00421164896913711	0.791385884693011
MSTRG.6122|SELENBP2|SELENBP1	-0.445385688858399	2.40125735724143	-5.27233805477663	0.00012241690527763	0.00421164896913711	0.901953378489591
MSTRG.17122|-	0.819944079044966	1.21567662578536	5.27261625811867	0.00012293621645634	0.0042222231582936	1.01893186275244
MSTRG.22459|FLT4	-0.430188068523858	0.74623311700643	-5.25915323879053	0.000125257435921479	0.00428873554875061	1.00170240940263
MSTRG.247|-	-0.713931168791215	0.296439686121212	-5.26107101849544	0.000125303418141208	0.00428873554875061	1.10282750906807
MSTRG.37604|MRPL22	-1.40353813283983	0.428718541398803	-5.26048669696054	0.000125656529797789	0.00429344438005483	1.10482462076464
MSTRG.28384|-	0.411749234093341	2.45917843365777	5.25536459071664	0.000126118229928516	0.00430184099345213	0.917039915769413
MSTRG.32815|VAPA	0.228143042628894	7.80224098258704	5.25187242926132	0.000126917114849577	0.00432169047487789	0.427332766777941
MSTRG.3822|-	0.902206648608853	3.57301733722312	5.25204246147961	0.000127587272286419	0.00433709635485576	0.71518263341148
MSTRG.36198|-	0.838865538261535	0.549280995615845	5.24876972344314	0.000128343852252013	0.00435538251594564	1.04454222508911
MSTRG.15490|SMG1|GM40454	-1.7125746553482	2.67636574739677	-5.24583581766127	0.000129026071964167	0.00437108733592893	0.871187802407239
MSTRG.706|-	0.872529734512268	0.804733907065582	5.24463451805468	0.000129306497757881	0.00437315014488454	0.978644811002134
MSTRG.7065|GEM	-0.86814958870625	1.89373143532387	-5.2411003374199	0.000130135184788868	0.0043893846433429	0.901234201520401
MSTRG.37620|-	-0.526959073496179	1.82136966637713	-5.23912582273797	0.000130307594820816	0.0043893846433429	0.921786484965266
MSTRG.3139|-	0.93810015773246	3.17792297670359	5.23879684537437	0.000130678276443503	0.0043893846433429	0.767691513122884
MSTRG.8085|ACOT11	-0.519398054923379	3.61453086684351	-5.23878751929604	0.000130680480030421	0.0043893846433429	0.689311217539625
MSTRG.20970|TRAPPC10|GM30122|AGPAT3	-0.397014298095671	4.83661661159138	-5.23706262131228	0.000131088708626847	0.0043893846433429	0.564286925297203
MSTRG.23937|-	0.528184651036849	0.98804161162599	5.2352621398725	0.000131108627650051	0.0043893846433429	0.951630619583885
MSTRG.8581|YTHDF2	-0.757891393406595	5.04319901393009	-5.23429477582334	0.000131746545613873	0.00440334092051738	0.548565819559107
MSTRG.5097|ZBTB46	-0.367576275491058	2.55868799465939	-5.22920631852479	0.000132232008979369	0.00441216351569353	0.828418944473001
MSTRG.8599|DNAJC8	0.221747701666165	8.15064853071617	5.22793078386865	0.000132537903576632	0.00441497498201757	0.371713069792913
MSTRG.28356|HMBOX1	-0.531960635249631	5.91778130236564	-5.22926385184435	0.000132951063469763	0.00441741167248189	0.500858603398759
MSTRG.18918|CSK	-0.369482495862679	1.22560929804708	-5.22510974057905	0.000133217054972918	0.00441741167248189	0.907943444133876
MSTRG.16015|CARS	0.237401009014855	5.53678619977732	5.22431471813562	0.000133409105772423	0.00441741167248189	0.523608938510236
MSTRG.29514|COL22A1	0.373231032296502	1.51595903138221	5.22394678462947	0.000133498083676411	0.00441741167248189	0.921438269635887
MSTRG.12398|-	0.607940164563405	2.95051769609239	5.22293574401731	0.000134482450344568	0.00444260432979071	0.79746053146374
MSTRG.29386|-	0.258198185139186	4.2166348123185	5.21799144357508	0.000134946892163852	0.0044505663773244	0.569890867437272
MSTRG.9811|-	-0.471303915790934	2.20686541610574	-5.21688438081412	0.000135333810315473	0.00445594958923014	0.852017917604374
MSTRG.16881|43891	-0.320728558086	4.98868639739044	-5.21461634102185	0.000135886996395507	0.00446678047557507	0.610423159369093
MSTRG.21130|PIP5K1C	-0.236182750638988	6.86141282683918	-5.20959661547621	0.000137017015770087	0.00449281835485938	0.413467058908462
MSTRG.5149|ZFP704	-0.261049649880039	5.48815756149699	-5.20914144382567	0.000137130198782857	0.00449281835485938	0.482559842185816
MSTRG.5143|-	-0.34458930747101	1.57004923346211	-5.19245419259563	0.000141347515990375	0.00462338672993146	0.964539088937133
MSTRG.29809|MCHR1	-0.411745146690967	3.47240706546254	-5.19383316944058	0.000141632946230454	0.00462512834247646	0.619096460586795
MSTRG.3335|ITGA6	-0.610072251997379	2.46433213595768	-5.19323334209355	0.000141919522854109	0.00462690162889337	0.764815387573926
MSTRG.33198|SVIL	-0.383582876997167	0.441065482394336	-5.18780517199226	0.000142546316793715	0.00463974286034444	0.958112138073984
MSTRG.3342|-	0.809254591655759	1.92001162021264	5.18882210973468	0.00014306000206192	0.00464886662491589	0.844656718353388
MSTRG.2635|ENTPD2	-0.524797407485413	1.41702850917766	-5.17820508779737	0.000145524332925137	0.0047142200360614	0.817175354986579
MSTRG.36303|TCEAL3	0.181934208851636	7.25320844043549	5.17571439828178	0.000145713826412294	0.0047142200360614	0.332790702984778
MSTRG.9337|-	0.789232076107876	2.71045249301277	5.17844329182209	0.000145781101516758	0.0047142200360614	0.723472727510389
MSTRG.24837|-	0.821591899258378	1.71790899764609	5.17633579010915	0.00014634018739294	0.00472462971291308	0.782239891134059
MSTRG.35633|BCORL1	-0.44607463659169	2.79380178167126	-5.17373766018596	0.000146710585172769	0.00472892371624848	0.669422372410556
MSTRG.23893|GJC1	-0.528586846952848	1.09921166962249	-5.16724063616686	0.000148453740614521	0.00477451945145618	0.795073620059984
MSTRG.27073|ZFP366	-0.965098897350558	0.991666217377912	-5.16788507131597	0.000148604521079459	0.00477451945145618	0.836887251316703
MSTRG.12563|CNBP	0.375824138009377	5.94130721821327	5.16675260889032	0.00014891071658591	0.00477665293782822	0.35381843576956
MSTRG.26494|GPRIN1	-0.231671864032645	10.3075693500429	-5.16162979341375	0.000149622552667095	0.00479051225483024	0.208532421358917
MSTRG.20353|TMEM200A	-0.471962587132086	3.40403615900028	-5.16339007487886	0.000149823751744942	0.00479051225483024	0.610503084492913
MSTRG.6046|SHE	-0.618857304517381	1.99201853356143	-5.16176827151185	0.000150266202290176	0.00479695953464793	0.72212547991359
MSTRG.18447|FLI1	-0.464183538323949	0.858790414844147	-5.15711894008196	0.000150729010350804	0.00480403501790082	0.839683408201876
MSTRG.21387|-	0.878846774019484	3.83962843737951	5.15774699395143	0.000151369133979508	0.00481673026976325	0.586104035311611
MSTRG.1930|FCER1G	0.36773402352836	7.92086818032401	5.15605265652145	0.000151836364168774	0.0048238921439266	0.2789102918772
MSTRG.36560|ZRSR2	0.292401128664674	7.01618403474177	5.15367214019409	0.000152355243301955	0.00483266950091553	0.29234886821604
MSTRG.33378|ZFP35	-0.259817243051392	7.76399079142482	-5.15073167039066	0.00015298068572829	0.00484479373562408	0.268220634898269
MSTRG.337|FAM168B	-0.402186056580285	5.83954375783738	-5.15009330761121	0.000153491660993783	0.00485326013808915	0.370989555338211
MSTRG.9523|DPP6	-1.3538416829807	4.97880303628831	-5.14879924514107	0.000153853579009421	0.00485699412657316	0.40315712345416
MSTRG.23939|CRHR1	-0.391111237413606	1.83133277969338	-5.14285054764886	0.00015469869311868	0.00486983044701361	0.745140592975818
MSTRG.34846|-	0.691267682802009	0.675533267035452	5.14561069826168	0.000154749130168655	0.00486983044701361	0.843494001035913
MSTRG.35470|LLPH-PS2	0.469412621790586	6.57932101993034	5.14274268629141	0.000155559284358558	0.00488760401328467	0.256432449916407
MSTRG.12427|DGUOK	0.406102194978315	6.63326604931207	5.13496505534167	0.000157778574331971	0.00494952630030373	0.243874700068899
MSTRG.16352|ZMAT4	-0.442652267339587	3.14282364556453	-5.12870027196221	0.000159464030867823	0.00499453379699219	0.552256589919661
MSTRG.31290|-	0.528371517852076	1.46801241345641	5.12465077027494	0.000159987469444462	0.00500306183882839	0.7938099607801
MSTRG.34208|ZFP407	-0.435309170744869	6.66173421798525	-5.12405185649592	0.000160948215333483	0.00501685072154124	0.266821754982326
MSTRG.30883|FAM43A	-0.494098058303911	2.43399538382034	-5.12271371856868	0.000161072087609587	0.00501685072154124	0.634103325612847
MSTRG.2551|-	0.894049698970967	4.32411600139063	5.12324912748594	0.00016118395892502	0.00501685072154124	0.415778339801581
MSTRG.36145|-	0.445813271767676	0.893769369001321	5.11712545711203	0.000162132785714058	0.00503851028303282	0.756605152945434
MSTRG.19546|MRAS	-0.336409388003543	4.53194372960875	-5.10966101826293	0.000164950235526117	0.00511039953873082	0.358054507319255
MSTRG.2307|SEPHS1	-0.268196357285134	3.02865231844206	-5.10745992730962	0.000165021072789077	0.00511039953873082	0.556538391884573
MSTRG.5368|SEC62	0.502400160264605	6.72665018846347	5.10955588097293	0.000165261112564534	0.00511039953873082	0.181639861009487
MSTRG.32875|MYL12B|MYL12A	0.205625554949574	6.33891166180534	5.1043516591554	0.000165961216980445	0.00511039953873082	0.226373393326921
MSTRG.21531|-	0.448500724793566	2.82106745515601	5.1054999725024	0.0001661340354158	0.00511039953873082	0.581097940682111
MSTRG.19986|TRAK1	-0.242000237982597	6.61610708323524	-5.10406009707763	0.000166162468095506	0.00511039953873082	0.185384575882857
MSTRG.36898|-	0.63146755768434	0.803400742760413	5.10631422214764	0.000166241912705701	0.00511039953873082	0.738768548033845
MSTRG.8285|ATP6V0B|DPH2	0.222739415226742	5.9666056698041	5.09903347593135	0.000167582713658594	0.00514367897700953	0.261773505589193
MSTRG.5866|MAP9	0.212919622401983	7.75742761473328	5.09302287229107	0.000169435158878527	0.00517629609405744	0.183602145794818
MSTRG.19811|KLHL18	-0.196959386867707	7.89549633492964	-5.09250300977743	0.000169596374975463	0.00517629609405744	0.212868295111457
MSTRG.26977|-	-0.561273475843248	2.54505792341443	-5.09452805931862	0.000169859227441983	0.00517629609405744	0.61161631084742
MSTRG.33216|-	1.01368168749739	2.58361821719843	5.09429455958976	0.000169931711993105	0.00517629609405744	0.551028914562302
MSTRG.19351|-	0.664037069187839	0.655252923486396	5.09425285717267	0.000169944660919356	0.00517629609405744	0.714455236971602
MSTRG.30353|SP1	-0.389948884884322	3.96518793337283	-5.09279791856573	0.000170397073206198	0.00518215221109535	0.379117378225557
MSTRG.35448|BCOR	-0.360759482651375	7.52666460420476	-5.09119638740079	0.000170896515580931	0.00518941858288436	0.126783279857373
MSTRG.18283|KANK2	-0.489412890614927	1.93354417340979	-5.08594510999048	0.000171903621373812	0.00521205500421056	0.629991573130025
MSTRG.65|-	0.894087053437762	3.33168437882916	5.0825749502418	0.000173611394397929	0.00525583431064855	0.458760667524286
MSTRG.25373|FOS	-1.40750427574635	2.04674397983508	-5.07950107988722	0.000174590155467748	0.00527490261788943	0.550094438085333
MSTRG.35883|-	0.611976423937539	1.51658609408704	5.07893549148987	0.000174770869869831	0.00527490261788943	0.662141013963097
MSTRG.6836|44089	0.235839915231556	6.59430134851516	5.07413592201297	0.000175395737897242	0.00528575355357497	0.15991857900744
MSTRG.19372|FAM46A	-0.638561561776041	1.41079101105165	-5.07509473835808	0.000176003202771991	0.0052897566373862	0.61332298604673
MSTRG.25751|-	-0.505274276713091	0.41321668744411	-5.07207354587025	0.000176059671214209	0.0052897566373862	0.729398922692426
MSTRG.22187|SH3PXD2B	-0.436552448164122	1.01372760276374	-5.06886726390851	0.000177097046581988	0.00531291139745965	0.622637638487384
MSTRG.26646|-	0.566765659037167	1.92887694862257	5.06900468797032	0.000177908789125569	0.00532661987797108	0.603631811668862
MSTRG.27779|EAF1	-0.408613492820045	4.6699141505726	-5.06781664960105	0.000178363252458621	0.00532661987797108	0.286948353122913
MSTRG.32616|UBR2|LOC105246356	-0.569236259777486	6.06193943540531	-5.0677585814613	0.000178382213716471	0.00532661987797108	0.183352689423882
MSTRG.32156|-	1.07196337324808	3.91660620026753	5.06701991005037	0.000178623598317504	0.00532661987797108	0.338981233649141
MSTRG.2219|SLC30A1	-0.472351851183359	1.70037891486681	-5.06336003400639	0.000179020772054213	0.00533048397506714	0.588680060300677
MSTRG.869|SGPP2	-0.578577158844483	0.458473081752071	-5.06307537387314	0.000179540766858135	0.00533798817285679	0.682924346595483
MSTRG.16529|MFHAS1	-0.34072414421114	2.90996372552652	-5.05717685559229	0.000180933502456955	0.00537137908933315	0.481933834881451
MSTRG.26595|NTRK2	-0.278612120341414	6.02660765843043	-5.05768170684775	0.00018132404129918	0.00537496265279711	0.150544124273161
MSTRG.33551|-	0.426648362936188	1.02581538807233	5.0536825597932	0.000182096908657264	0.00538361608468518	0.695940917795888
MSTRG.28193|NYNRIN	-0.435012175976457	1.98382471700037	-5.05280659285947	0.000182389772986018	0.00538361608468518	0.571881349328008
MSTRG.34792|-	0.662438076514359	3.46374092907407	5.05551666559203	0.000182426749857555	0.00538361608468518	0.408990997816868
MSTRG.29528|AGO2	-0.886857137453825	3.35327349795404	-5.05347564823422	0.000183110279668777	0.00539579403994384	0.419039319544043
MSTRG.24650|-	-0.430222974983481	0.619908011344521	-5.04667062426407	0.000184454988973356	0.00540878655005504	0.626613984318288
MSTRG.12424|TET3	-0.605134166258677	1.99096092707872	-5.04898263495257	0.000184624363900971	0.00540878655005504	0.581510850052313
MSTRG.13154|PTMS	0.265467999844088	10.0283698852807	5.04807588085715	0.000184631596749829	0.00540878655005504	0.0232955423413639
MSTRG.3709|-	1.15217216587962	3.22200847475929	5.04828358471744	0.000184861100616771	0.00540878655005504	0.398619110429685
MSTRG.15533|POLR3E	-0.324319192045202	3.04059113333722	-5.04533181583393	0.000184908817298568	0.00540878655005504	0.448993557042186
MSTRG.14129|GPATCH1	0.211821656145226	4.43349814173008	5.04232291868065	0.000185933007201074	0.00543077053291113	0.244250223755523
MSTRG.21230|RFX4	-0.653260591065839	0.636324737667211	-5.04157395834906	0.000187149446416157	0.00545829717805248	0.613864367145022
MSTRG.31788|TMEM181B-PS|TMEM181C-PS	-0.648987547760309	5.81702326408713	-5.03649519842141	0.000188901126972098	0.00550133106620496	0.192425756248175
MSTRG.17841|MVD	-0.412579824905657	1.35121799242644	-5.0326374721045	0.00018926999009377	0.00550402657323782	0.586347624894652
MSTRG.12453|CCDC142|MRPL53	0.282969703537812	4.39712929976678	5.02796031932236	0.000190903641714483	0.00554344102471211	0.205586946236733
MSTRG.735|-	0.780615176192993	2.58981580600708	5.02675009121922	0.000192310083650773	0.00557615264384774	0.44975106238529
MSTRG.21362|-	1.05505613652833	2.25386019720286	5.02513406923544	0.000192881533350067	0.00558459323304265	0.499484805415698
MSTRG.11626|TSPAN12	1.0457972503945	2.85303395759895	5.02047380992372	0.000194539364948575	0.00562441821447839	0.53152899640978
MSTRG.36287|BEX2	0.298095697492438	4.70514662132553	5.01730430637974	0.000195271971321582	0.00563741691119698	0.146126895196128
MSTRG.4956|RAB22A	0.627296792683549	4.36379269470268	5.01614459499402	0.000196092687388305	0.00565240506210999	0.259174253758918
MSTRG.32666|-	0.460562219927599	0.552658364930142	5.01263829980041	0.000196358649747998	0.00565240506210999	0.593019635083892
MSTRG.6982|CTH	-0.490239405804815	0.696754294130066	-5.00885186446855	0.000197731481713341	0.00568371012370816	0.564931934596845
MSTRG.16635|TLR3	-0.456529451075084	2.20223106990754	-5.00616516199882	0.000198747995608973	0.00569781801429543	0.484520288571538
MSTRG.88|-	0.617759706485753	3.46788673501298	5.0086761253803	0.000198802711973796	0.00569781801429543	0.290434351777225
MSTRG.10147|PDGFRA|MIR7025	-0.503396832582765	2.68749411656531	-5.0079168622868	0.000199080388451286	0.00569781801429543	0.39207291126357
MSTRG.26778|ADAMTS16	-0.554654938767027	0.444102806130378	-5.0032617098183	0.000200004442089824	0.0057033061534982	0.573096548915587
MSTRG.17503|CMTM4	-0.614652689952804	6.6062531988235	-5.00480787439245	0.00020022160860631	0.0057033061534982	0.0728996860780251
MSTRG.12490|EGR4	-0.677762292124541	1.36996362007824	-5.00459935958304	0.000200298390983363	0.0057033061534982	0.478766607537835
MSTRG.9533|-	0.821417330940535	1.14480980280494	5.00386890613835	0.000200567610407081	0.0057033061534982	0.504294855103492
MSTRG.5286|-	0.801740572616799	4.44943926378347	5.00350006361907	0.00020070369546196	0.0057033061534982	0.187440459439123
MSTRG.11209|GPR146|D830046C22RIK|GPR146	-0.482429729435408	0.634781400626724	-4.99872542936859	0.000201452146088768	0.00571641987192061	0.551921958722252
MSTRG.2266|-	0.380320418442827	1.40438514937129	4.99649930976333	0.000202279767185106	0.00572608970893399	0.508213722610204
MSTRG.4809|SLC12A5	-0.165727450009705	6.91862343128967	-4.99626299914581	0.000202367829070759	0.00572608970893399	0.000346442111064604
MSTRG.20128|SASH1	-0.239829243549401	4.62870582415438	-4.99500210327002	0.000202838378790187	0.00573048578886354	0.177810057564478
MSTRG.5788|-	1.17921967050668	6.61650360447955	4.99705125569696	0.000203098542516951	0.00573048578886354	0.00891183544791208
MSTRG.20756|TET1	-0.608268454130973	1.62418006139123	-4.99350856324678	0.000204426770199287	0.00575980376572814	0.475488905123264
MSTRG.27057|UTP15	-0.302021850092915	3.68677444569359	-4.98876715350928	0.000205181924827809	0.00576597218394317	0.218109712729028
MSTRG.19849|2900079G21RIK	-0.452847538228793	3.2955619644811	-4.99095568450905	0.000205389483120031	0.00576597218394317	0.291874488943111
MSTRG.21945|CCM2	-0.293815034499361	2.57551674813499	-4.98788947550184	0.000205514068805203	0.00576597218394317	0.40375420047221
MSTRG.6342|SLC16A1	-0.427981088504086	5.06648007322771	-4.98818388778235	0.000206440081379282	0.00577328080068549	0.0840482465883881
MSTRG.29043|-	0.886047969812138	2.32583583875921	4.98806817030848	0.000206484063034123	0.00577328080068549	0.442424397019352
MSTRG.1226|INHBB	-0.535680573146285	0.65603228533959	-4.9850737490617	0.000207070127221006	0.00577328080068549	0.520592658336057
MSTRG.22770|RNF112	0.367894605759901	7.33735246415572	4.9861932618716	0.000207198031061124	0.00577328080068549	-0.0346561390126583
MSTRG.511|-	0.938098019574347	2.72082574126101	4.98577620807165	0.000207357193823468	0.00577328080068549	0.325808383948154
MSTRG.31126|LSAMP	-0.287915356484531	7.66824377001017	-4.98426093990937	0.000207513506691306	0.00577328080068549	0.0438648636338179
MSTRG.2740|GTF3C4	-0.330486127733158	3.62842799768748	-4.97743149551891	0.000209514937424925	0.00582083340795607	0.231067351277636
MSTRG.35762|CD99L2	-0.292481816097723	4.74771874066165	-4.97528020687666	0.000210620353449784	0.00584339476423357	0.0880316803184398
GENE33288|GM41041	-0.379441350800782	0.513592873281025	-4.97377803468587	0.000210931602753273	0.005843890857921	0.55813790058941
MSTRG.11788|SLC35B4	-0.235864437556028	5.50283444241886	-4.97169782120851	0.000211742662667866	0.00585821366714429	0.0310458826502025
MSTRG.5810|-	0.718885348736145	1.28753829382249	4.97220846186191	0.00021260494365881	0.0058739118969258	0.483955945572085
MSTRG.22198|STK10	-0.435194450635981	1.42640881515053	-4.96831652452557	0.000213067915942824	0.00587854970302084	0.42354030419997
MSTRG.31321|DCBLD2	-0.373973990253282	3.59529383096802	-4.96806877041971	0.000213800361202663	0.00588537235251232	0.195262625601364
MSTRG.10413|LRRC8B	-0.436467804038096	6.77943672523659	-4.96889814323818	0.000213906103575247	0.00588537235251232	-0.0518824220425005
MSTRG.9646|-	0.679583369069248	2.58538043551325	4.96477680532651	0.000215537599432774	0.0059186561957723	0.312198015881319
MSTRG.10998|-	0.551501056834865	0.367521706680054	4.96131450339778	0.000215954410397662	0.0059186561957723	0.51893967237936
MSTRG.1565|-	1.07450702701333	1.88605276771452	4.9635965864412	0.000216007181442092	0.0059186561957723	0.391497123818016
MSTRG.15430|PSMA1	0.249614030859761	4.2163503008725	4.95685101956186	0.000217626079245316	0.00595482348704216	0.113627460718096
MSTRG.2087|-	0.71628003045467	0.346245723110071	4.95695203718453	0.000218670776797996	0.00597520147299875	0.529835485478773
MSTRG.27629|VCL	-0.313113529135154	3.18390355748651	-4.95217193813037	0.000219515223910845	0.00599005926069046	0.248345838203869
MSTRG.23567|-	-0.828278449644505	1.54063272164346	-4.95068367269986	0.000221214811735305	0.00602817927464743	0.366191923174805
MSTRG.22207|NPM1	0.221558993493903	5.63567459093722	4.94685118502857	0.000221684122068436	0.00603271545300991	0.0339926069550653
MSTRG.4115|TMEM127	-0.230054890223306	6.09302143728138	-4.94558131196017	0.000222205037931595	0.00603356196878607	-0.0543627033027505
MSTRG.8092|CYB5RL	-0.469089429177205	1.84345284141029	-4.94529902310293	0.000222321008287599	0.00603356196878607	0.453008624722802
MSTRG.15638|-	0.546976130130261	0.584611005697513	4.94550529458034	0.000222678761491257	0.00603504888286508	0.468600137277208
MSTRG.20587|-	1.33621297961785	1.4646673062401	4.94499354911853	0.000223550751231463	0.00604941022450614	0.360160986101616
MSTRG.36123|PABPC1L2B-PS	-1.44609440957983	3.59031061127167	-4.94435125642089	0.000223816030896638	0.00604941022450614	0.170284323402305
MSTRG.815|ZFP142	-0.311333546900457	4.68863092142999	-4.94163984036439	0.000224489654962763	0.00605939556484855	0.0277049194876069
MSTRG.8703|MYOM3	-0.578799015884015	0.259586395909823	-4.93892414110109	0.000225131008764955	0.00606848402516632	0.493354908917842
MSTRG.26057|ZKSCAN3|MIR6942	-0.280010249613132	4.25783766155835	-4.93567416355722	0.000226312897847869	0.00608993125216671	0.106535972339606
MSTRG.17573|NFATC3	-0.314877355697653	3.87983572724804	-4.93513525281646	0.00022653859557242	0.00608993125216671	0.143604390335231
MSTRG.9205|CYP51	-0.3320407966248	4.33862498484299	-4.93623564591618	0.000226843824754402	0.00608993125216671	0.0370178457672337
MSTRG.22606|SLC36A1	-0.509588872204676	2.23220680126586	-4.93509934068724	0.000227673689638965	0.00610398371145113	0.286905072667975
MSTRG.21098|GADD45B	-0.372219996370018	1.93576739875239	-4.93140184471216	0.000228108583245446	0.00610742335786194	0.339805492557708
MSTRG.28369|CCDC25	0.248808062806535	5.44497905236728	4.92893750275399	0.000229151076044095	0.00612709991248104	-0.0581440847042103
MSTRG.25212|-	0.638590847566896	1.141883341161	4.92780422072095	0.000230764037655338	0.00616195660870555	0.373925373379491
MSTRG.31051|PLA1A	-0.442916486398982	0.46466595686935	-4.9210968610847	0.000232500894918127	0.0062000238644834	0.461647710869296
MSTRG.16242|-	0.919132395510099	4.06173921269168	4.91718387688364	0.000235340981725181	0.00624986373508338	0.0670791974316902
MSTRG.965|2810459M11RIK	-0.382671151875105	1.79917234261024	-4.91350533384999	0.000235792677198934	0.00624986373508338	0.344746740791966
MSTRG.2262|A330023F24RIK|MIR29B-2|MIR29C	-1.17532010710264	2.21576595570025	-4.91565381562381	0.000236008093287447	0.00624986373508338	0.245455083075081
MSTRG.34211|CNDP2	0.169940783520643	6.1591920980955	4.91286212203958	0.000236073793214126	0.00624986373508338	-0.142526077845735
MSTRG.8207|LRRC41	-0.308978901207554	3.87612341080756	-4.91301624577094	0.000236118833822746	0.00624986373508338	0.0512526943552567
MSTRG.19921|-	0.502483054805277	0.506439938223073	4.91216065483302	0.000236380765881002	0.00624986373508338	0.430543717917535
MSTRG.7240|AKIRIN2	0.278743689315001	5.76455997535233	4.913267191602	0.000236583956983099	0.00624986373508338	-0.122695335298847
MSTRG.35165|-	0.938298276895124	2.30164307266111	4.91366107482732	0.000236879875501403	0.00624986373508338	0.250313476076684
MSTRG.16241|-	0.556863625701356	1.21331127356382	4.91127771332367	0.000237561642483322	0.00625956073844944	0.365607211431702
MSTRG.1651|LAMC2	-0.789952646780012	0.669628072172227	-4.90701156892429	0.000239813130923169	0.00631053839892936	0.372467840290791
MSTRG.30681|CRKL	-0.415537783711535	3.19715842919003	-4.90130161627012	0.000242012740461745	0.00635892105361688	0.125121339671693
MSTRG.170|RPL7	0.236289734931621	5.48992710309556	4.8988379330895	0.000242290214844137	0.00635892105361688	-0.0931993759821292
MSTRG.28235|MRPL57	0.299243513844549	4.96558738621566	4.89844092481323	0.000243269827720755	0.00637155708014755	-0.10030284066026
MSTRG.23277|RHBDL3	-0.521292593115146	2.89761911192858	-4.89896876105608	0.000243411392469492	0.00637155708014755	0.16817690952403
MSTRG.33395|ELP2	0.159521615262229	6.19252160228118	4.8949516054555	0.000244042736173064	0.00637969987476041	-0.0969058624160359
MSTRG.9584|GAREML	-0.38923289449934	2.89709755011503	-4.89519534015719	0.00024441340937125	0.00638019230372526	0.136074883891292
MSTRG.28656|DIS3	-0.447201590782205	2.3424409270653	-4.89349678756992	0.000244702154620788	0.00638019230372526	0.295780999254819
MSTRG.22264|-	0.839119027410498	0.0714982532579015	4.89487665477823	0.000245263592234361	0.006386471578181	0.481643534986408
MSTRG.56|-	0.997703447055297	2.35387716321622	4.89373121259598	0.00024578466352276	0.00639168472241955	0.208586485248695
MSTRG.12127|CBX3	0.255500407104592	5.31729074405063	4.88850193164796	0.000246980237892014	0.00641440200626977	-0.119248801773635
MSTRG.23108|HIC1	-0.548122602173072	0.868484732497855	-4.88932895013104	0.000247441681571819	0.00641801861576904	0.311206510071694
MSTRG.25853|-	0.650547974107196	0.0696649166530164	4.88780278491937	0.000248012388886106	0.00642445615944244	0.428653740068047
MSTRG.28966|-	0.48397302034843	2.73567263014734	4.88540610883853	0.000249207736783363	0.00644703651522673	0.234201765935333
MSTRG.2460|-	0.68610564173485	0.897885136627193	4.88529026865925	0.000249660078566495	0.00644718926806991	0.290287040999984
MSTRG.5453|-	0.446919437955263	0.915960390821119	4.88169018212381	0.000250122460889842	0.00644718926806991	0.333018483157476
MSTRG.1177|-	0.655155686269799	0.709373016446643	4.88415825942763	0.000250184603625404	0.00644718926806991	0.338276722553429
MSTRG.7852|ACER2	-0.744933356664188	3.74597494149361	-4.88206429278748	0.000251157871456033	0.00646024736958397	-0.00550141105536373
MSTRG.899|-	1.33381731655204	2.5495726326464	4.88167349827749	0.00025133994535279	0.00646024736958397	0.141089389714289
MSTRG.34567|TMEM216	-0.394659339734963	2.56796309457732	-4.87799247985072	0.000251845511009094	0.0064649002310582	0.18915633247716
MSTRG.27603|SAYSD1	0.237759804053896	4.53255298926249	4.87697530655446	0.000252321645783159	0.00646878659459527	-0.08636799465254
MSTRG.20651|LIMS1	-0.356401886292831	4.50906630286403	-4.87824200159734	0.000252944589842489	0.00646946309680973	-0.0628769940851681
MSTRG.19227|ZFP280D	0.545919512975184	6.69796625325386	4.87812907287063	0.000252997577932469	0.00646946309680973	-0.144245030542006
MSTRG.11599|-	0.602951998038452	1.2548037561166	4.87299699396781	0.000255417817891524	0.00652297811846047	0.270929735866539
MSTRG.10750|TPCN1	-0.380793813509586	1.76468124007751	-4.86965549196341	0.00025577564646498	0.00652375272417722	0.231996728581127
MSTRG.12431|-	-0.466800941790334	1.92228792249667	-4.86737518223649	0.000256861635420972	0.00654307388438076	0.329071880818219
MSTRG.10358|9430085M18RIK|CDS1	-0.322147564956207	5.95102185781973	-4.86605891683423	0.000258727950821864	0.00658219767608114	-0.145685333715678
MSTRG.28416|NEFL	0.27094274530863	8.10927480161158	4.86299322174532	0.000260204713718858	0.00661132384857099	-0.299713345022712
MSTRG.31678|ERG	-0.410414427909424	1.53846631241807	-4.8579873432724	0.000261383122089783	0.00662666736199653	0.201883027357234
MSTRG.28762|-	0.540371284682212	2.92146098850178	4.8603727696154	0.000261473923018538	0.00662666736199653	0.138823649814006
MSTRG.3356|CIR1	0.953503419227052	5.28938018648437	4.85963341709536	0.000261833185494948	0.00662734060363324	-0.204826246099433
MSTRG.33460|MAP3K2	-0.763779344428679	2.70339222574482	-4.85795343294638	0.000262651417601398	0.00663463300387297	0.113928102104669
MSTRG.27937|-	0.939328090478488	1.66705776715926	4.85717186703137	0.000263032979825051	0.00663463300387297	0.19888119141914
MSTRG.12200|FKBP9	-0.452238143413347	2.22160646598461	-4.85580057905406	0.000263120485595364	0.00663463300387297	0.160335751232192
MSTRG.26613|ZCCHC6	-0.238011995851211	4.01682639271073	-4.85005416833766	0.00026526825140853	0.00667788522257566	-0.0157696640607288
MSTRG.21213|-	0.902491104003341	1.81973345645236	4.85213403833925	0.000265506279933731	0.00667788522257566	0.187695521456257
MSTRG.36079|PDZD11	0.19533792473966	3.58345495864131	4.84777332740992	0.000266396287703443	0.00669182099754425	-0.0127810086749758
MSTRG.9263|ABCB1A	-0.359532432933495	5.09196900858698	-4.84895133264006	0.000267081223157729	0.00669614074542413	-0.213259210155573
MSTRG.24424|ASXL2	-0.467631694218461	3.18939251383487	-4.84863042856596	0.000267240556858041	0.00669614074542413	0.021225066369932
MSTRG.25366|-	-0.903553362884265	0.996875636272854	-4.84652573355756	0.000268288013322662	0.00671394123792391	0.239438831025496
MSTRG.14753|AEN	-0.343609321745182	1.85734383392682	-4.84053156252482	0.000270010895093858	0.00674832193306073	0.211665378172036
MSTRG.22894|ARHGEF15	-0.713582990026476	0.744377675427032	-4.84242834485301	0.000270339402740083	0.00674832193306073	0.235748890406552
MSTRG.10847|MLXIP	-0.281032938715725	4.87126156186512	-4.8399611052112	0.000270735355986389	0.0067497475484967	-0.182250571132753
MSTRG.10840|SETD1B	-0.419445067935488	3.08034394315325	-4.84071779058585	0.000271107520217979	0.00675057725342767	0.00117026572443013
MSTRG.28945|RICTOR	-0.461052126277633	4.99680185531242	-4.83625731854691	0.000273459687976685	0.00680064542383966	-0.15778094099783
MSTRG.34450|OTUB1	0.170838402304812	10.4575056620599	4.8288240074455	0.000275962339599587	0.0068543264399299	-0.406951061681477
MSTRG.30307|-	-0.532476210237087	3.17575710830913	-4.82879468708693	0.000277282947938356	0.00687855083802248	0.0129852738295826
MSTRG.20837|ZWINT	-0.326274322356129	12.2550673244908	-4.82760816033275	0.000277895912146176	0.0068851823009351	-0.519818725412534
MSTRG.4247|SLC23A2	-0.322983151963637	5.79864576309478	-4.82666676670918	0.000278383237957829	0.00688868832313037	-0.249648483837456
MSTRG.30505|-	0.745760185883996	3.19095896319675	4.82485422167861	0.000279324021775201	0.00690339269697519	-0.0207509951336649
MSTRG.26054|TRIM27	-0.334375354215571	2.86046678905114	-4.81809939677096	0.000281533339290621	0.00694937313341904	0.0592145305525769
MSTRG.25696|RIAN|MIR1188|MIR370|AF357425|AF357426|DQ267100|AF357359|DQ267101|AF357355|DQ267102	-0.364480897197049	2.86059564737444	-4.81711766281847	0.000282049094426212	0.00695348757545811	0.0492859213452927
MSTRG.31923|SMOK4A	0.437322553871347	0.842858011160895	4.81279895921124	0.00028432957431254	0.00700104464809123	0.166294897908973
MSTRG.1826|SFT2D2	-0.464072665004058	0.542865485521248	-4.80805846324939	0.000286854770353955	0.00705450250055651	0.211742917015613
MSTRG.24644|-	-0.518979420538978	0.491382625137491	-4.80769401653863	0.000287345990578668	0.00705786946032929	0.194844568496755
MSTRG.22021|SLC1A4	-0.298159602292963	5.92325456928066	-4.80657369416233	0.000288998453186757	0.00708971574812832	-0.320024833335767
MSTRG.14568|-	-0.702854199046741	0.394017094415007	-4.80512664586196	0.000289778931601706	0.00710011847171708	0.214685634575179
MSTRG.31002|-	0.507510834863907	0.277361378564827	4.80162056942139	0.00029032137562558	0.00710163527307037	0.270061666819571
MSTRG.13414|ETNK1	-0.529003161240487	9.44347280660989	-4.80358839225294	0.000290610995691467	0.00710163527307037	-0.477306267437362
MSTRG.30447|ABAT	-0.263832331274948	8.31558980141171	-4.80260773458798	0.000290910360583606	0.00710163527307037	-0.406923058103524
MSTRG.34726|-	0.697828506709413	2.36197699310348	4.80196179285644	0.000291493538450074	0.00710716191667745	0.0381680641954647
MSTRG.29806|-	0.595792897126193	2.24797766041937	4.79924707825668	0.000292972643925734	0.00712041441496215	0.0327090059324444
MSTRG.32034|-	0.532474965013256	3.98717093392169	4.79853313113215	0.000293362925163385	0.00712041441496215	-0.15350123244724
MSTRG.67|-	0.735341188419272	2.41971168686574	4.79771687798231	0.000293809791804028	0.00712041441496215	0.0199617912110588
MSTRG.25021|-	0.703197542564873	1.94127178281167	4.79768015918691	0.000293829910461832	0.00712041441496215	0.0777400347210113
MSTRG.36863|NDRG2	-0.606337744416468	3.4158525479565	-4.79658974558762	0.000294428011309907	0.00712041441496215	-0.0819292874926232
MSTRG.4536|XKR7	-0.533628777637112	2.1299487972769	-4.79589234096513	0.000294535129549875	0.00712041441496215	0.10910148721198
MSTRG.30423|ROGDI	0.2401198960413	6.96931025516125	4.79409035710716	0.00029453923081972	0.00712041441496215	-0.343875373673082
MSTRG.6640|ENPEP	-0.671902125104271	1.73970939074905	-4.79400137294148	0.000295852807022109	0.00713358784203975	0.0527620927308821
MSTRG.31675|-	0.63312246402452	1.33098991455061	4.79390755770505	0.000295904582397708	0.00713358784203975	0.0927829271543112
MSTRG.28268|AMER2	-1.01808606110709	2.43053036786436	-4.7934477293099	0.000296158491233277	0.00713358784203975	0.0460637747886254
MSTRG.1094|HDLBP	-0.232593064107862	3.06853743740448	-4.78620235012644	0.000298801032739261	0.00718854658474164	0.0180769710110606
MSTRG.20424|-	0.732562518851664	0.780454175729681	4.78156917684752	0.000302796371901723	0.00727587904497264	0.133852859939992
MSTRG.28375|CLU	-0.317942663490135	8.98366289585214	-4.7783507642072	0.000304621241240493	0.00731090978977184	-0.482646072156911
MSTRG.18463|-	0.645053022451922	1.65058567132856	4.77548561795138	0.000306255381956612	0.00732506834315242	0.0733519676822327
MSTRG.23839|ARL4D	-0.736965820949873	2.90914127357291	-4.77547979492944	0.000306258712348602	0.00732506834315242	-0.0605437102076509
MSTRG.17763|HSBP1	0.173457286550465	5.83209210694969	4.77291493168077	0.00030631435390793	0.00732506834315242	-0.38105253070511
MSTRG.19864|CMTM6	-0.421174956786239	2.20555576286609	-4.77180005112959	0.000307173631797103	0.00733680904724016	-0.00327341151017357
MSTRG.12147|TRIL	-0.460950408148216	2.47860288682736	-4.77053007817385	0.000308655850254376	0.00734769929001112	-0.0345673141349314
MSTRG.26700|UQCRB	0.236237629562237	3.568390232614	4.76845479878701	0.000308879922687966	0.00734769929001112	-0.13479403700003
MSTRG.20704|SGPL1	-0.251934477406666	6.49516192314829	-4.76990734322078	0.000308886924059404	0.00734769929001112	-0.435597692726045
MSTRG.12340|RETSAT	-0.553018667676444	0.512603577973376	-4.76929763399595	0.000309239118868924	0.00734769929001112	0.134259622853172
MSTRG.36298|NGFRAP1	0.165570838721752	5.39413622336774	4.76742769234705	0.000309473880738922	0.00734769929001112	-0.372878754880754
MSTRG.2467|-	0.498788370388441	1.2950693582318	4.76760355746962	0.000310219874750995	0.00735664274409501	0.0781714301928771
MSTRG.17654|PHLPP2	0.77146204134381	1.6811619663051	4.76616705722893	0.000311633255951769	0.00738137272123572	0.073860090534696
MSTRG.32551|VEGFA	-0.45700633436845	6.53763111770161	-4.76433652386554	0.000312701116305641	0.00738466269607017	-0.459886264032058
MSTRG.8635|TRNP1	0.180489529799832	7.85177507593806	4.76126539091661	0.000313062334417426	0.00738466269607017	-0.397937525482413
MSTRG.5010|OGFR	-0.294482802650723	4.14422394232363	-4.76083048723751	0.00031346866791899	0.00738466269607017	-0.248127320755719
MSTRG.36401|-	0.596681867306049	2.55955220009054	4.76265264752429	0.00031368676632892	0.00738466269607017	-0.0419200111224116
MSTRG.11090|POLR2J	0.210861063323666	4.61472980868692	4.75984821855615	0.000313893659006447	0.00738466269607017	-0.295678394741717
MSTRG.10380|AFF1	-0.516187531056181	2.01724143015981	-4.76175649672253	0.000313998704611996	0.00738466269607017	0.00938631834159409
MSTRG.9148|GM16023	-0.890893198404928	1.28916743892919	-4.76149344764144	0.000314367166981301	0.00738466269607017	0.0593848424157883
MSTRG.26845|-	0.609239081176148	1.13775017947589	4.75930528434043	0.000315655690067132	0.00740619710970232	0.0642031488465369
MSTRG.14374|NOMO1|GM39010	-0.255247244239659	5.62391064180555	-4.75366666740425	0.000317774232882811	0.00744713261061836	-0.386313544488804
MSTRG.29837|TEF	-0.273134688206771	8.10870201086776	-4.75425778439444	0.00031864884717522	0.00745885433105802	-0.54989780751842
MSTRG.9452|ATG9B	-0.349643851745379	1.27824147025979	-4.74856735700123	0.000320593090687534	0.00749555676818742	0.0295992401725726
MSTRG.29555|-	-0.400119346975052	0.531962451689718	-4.74694713668582	0.000321567378419373	0.00750952189696825	0.102882806872594
MSTRG.22195|-	0.553362358617165	0.567040710120488	4.74637686376809	0.000322785111727031	0.00752195419359927	0.0899409231596975
MSTRG.6027|SLC50A1	0.26459079569679	4.28350928459346	4.74481368458743	0.00032285496162286	0.00752195419359927	-0.271780138287361
MSTRG.18851|CHRNA5	-0.404357927211352	1.94401730831583	-4.74202109573735	0.000324548410799278	0.00755257516719816	0.0422937305888507
MSTRG.629|TMEM237|MPP4|ALS2	-0.327005260275912	4.45351561656604	-4.74270692176854	0.000325143836670085	0.00755760236460688	-0.313411963468766
MSTRG.9726|-	-0.371353156989783	1.79828375049153	-4.73962269201485	0.000326010155740818	0.0075689071123043	-0.000611049521251239
MSTRG.37615|GM13309	-1.8834887436769	0.392312870899364	-4.74055337131715	0.000326924534971012	0.00758130004263395	0.14825277038005
MSTRG.16336|ANK1	-0.400994739877944	2.35700263751325	-4.73617557652527	0.000328343705981778	0.00760421018357111	-0.0986998024147381
MSTRG.34047|-	1.06605772396274	2.19913696502893	4.73769908375247	0.000328675952211582	0.00760421018357111	-0.0730082522877771
MSTRG.33875|CAMK2A|MIR6982|CAMK2A	-0.285504504067593	11.0641094688846	-4.73587818606015	0.000329798339974614	0.00762016279863872	-0.612960694639688
MSTRG.14292|RPS11	0.235483794007333	10.9587623514466	4.73415258312108	0.000330259125862032	0.00762016279863872	-0.596245297655881
MSTRG.34301|CTSF	-0.314347423518977	3.40506130923572	-4.73230367415833	0.000330513085242161	0.00762016279863872	-0.23555397180663
MSTRG.28665|KLF12	-0.555370578400218	2.7545055396831	-4.73245626315393	0.000331918325788379	0.00763157142890647	-0.130838723527341
MSTRG.21727|PTGES3	0.231114687568898	4.10255459154799	4.72996169186497	0.000331967504207761	0.00763157142890647	-0.29628629273902
MSTRG.17990|-	-0.697181668195159	5.43223620182336	-4.7320720269792	0.000332157250444875	0.00763157142890647	-0.387934705456639
MSTRG.9765|MRFAP1	0.250840264637248	8.83964199885771	4.72934941320661	0.000333597115257243	0.00764861104931637	-0.582211113741107
MSTRG.9319|PHTF2	-0.430087667926604	2.05441656857649	-4.72759943075876	0.000333666817362245	0.00764861104931637	-0.0652325274678622
GENE26160|LGR5	-0.697097110237887	1.52581497214502	-4.72832423254104	0.000334497043617647	0.00765882886076267	-0.0247356532421659
MSTRG.34056|-	0.612785089783954	1.70719828386218	4.72733809284993	0.000335115530720547	0.00766418067962492	-0.0367571359012144
MSTRG.923|-	0.49482926728979	1.01128826804079	4.72521040992475	0.0003358396320175	0.00767193287819793	0.000261821469426771
MSTRG.17692|ZNRF1	-0.285275292548878	3.2292397468757	-4.7217344293134	0.000337129480599348	0.00769257646453494	-0.186088484882337
MSTRG.31957|LOC108168347	0.600626767523162	2.48763557859525	4.71855617004013	0.000340675814801336	0.00776460209478561	-0.0926870861863476
MSTRG.27984|PARP2	0.216162772770534	3.94403146888255	4.71488660177642	0.000341489231847161	0.00777424628388052	-0.299348843127381
MSTRG.498|SLC40A1	-0.334886258247021	0.901169434651255	-4.71108649080514	0.000343933727615018	0.00782095873754698	0.000553927459624681
MSTRG.29868|NDUFA6	0.394782562846005	6.63854499876258	4.71243898234253	0.000344605221953865	0.0078259841706138	-0.552036442441646
MSTRG.36707|TRNS2|TRNL2	0.522365435866603	2.03109316854694	4.71146262090316	0.00034523671648369	0.0078259841706138	-0.113850431300247
MSTRG.2356|TAF3	0.310758105219478	5.95579996391592	4.71131339663513	0.000345333337649073	0.0078259841706138	-0.507515383348655
MSTRG.3288|CERS6|NOSTRIN	-0.42190960291488	3.4408072522503	-4.70843653647833	0.000347201550169244	0.00785938054474016	-0.213522854251168
MSTRG.4475|-	0.633972223536857	0.957021512647012	4.70611489887546	0.000348716822911016	0.0078847208994182	-0.0282011659717911
MSTRG.17984|-	0.941244682382166	2.13790706265673	4.7052853009841	0.000349259936657902	0.00788804754900839	-0.134671556992133
MSTRG.9734|-	0.538680206976391	0.392319734906048	4.69839876559535	0.00035256195100843	0.00795360596159449	0.0261322303037135
MSTRG.7060|A630034I12RIK	-0.637411915270171	2.93449419040284	-4.6986250363331	0.000353652038113697	0.00796917262355751	-0.240508464750389
MSTRG.6767|DDIT4L	-0.536924352438009	2.42275473507615	-4.69801140347196	0.00035405955975723	0.00796934059928138	-0.170872780802179
MSTRG.3831|FMN1	-0.425445449362005	4.34248249211914	-4.69628498407103	0.000355208703790164	0.00798511275142411	-0.41074143270508
MSTRG.30449|TMEM186	-0.204782889312798	4.75392588309489	-4.69320233851562	0.000355683318966527	0.00798511275142411	-0.381352162600153
MSTRG.34572|DDB1	-0.333844933530826	7.01732567855154	-4.69515511426336	0.000355962857593605	0.00798511275142411	-0.606113014427893
MSTRG.26|RGS20	-0.408854729651572	1.82177397800441	-4.69169769927252	0.000356690577974774	0.00799243679781496	-0.0376798068388755
MSTRG.28418|NEFM	0.309718889459517	5.70161280796756	4.6910335943628	0.000358727906934934	0.00802905607431898	-0.548300785955888
MSTRG.22879|MYH10	-0.244270973938764	7.86804334034066	-4.68828838586266	0.000360078387004171	0.00805023733908315	-0.643505570164566
MSTRG.27837|-	0.513085251826744	0.25990425984381	4.68563474361223	0.00036077930400915	0.00805522262246354	0.0470790164624475
MSTRG.22955|NLGN2	0.270299314944035	4.51816376414977	4.6851472874443	0.000361110130615459	0.00805522262246354	-0.228423965757075
MSTRG.37831|TMEM51	-1.92819618621514	0.886763950304862	-4.68656261518603	0.000361752519246034	0.00806052593219352	-0.0247430227907666
MSTRG.21272|GM40733	0.33197365160386	2.43241698020804	4.68083831022472	0.000364048215678479	0.00809846227602273	-0.16223127859854
MSTRG.10927|GLT1D1	-0.964891719196934	1.91397433462526	-4.68286412197099	0.000364274462098518	0.00809846227602273	-0.169724773499206
MSTRG.12527|PCBP1	0.165698430906371	8.07247046137737	4.67961694536949	0.000364885491216284	0.00809846227602273	-0.688328940517575
MSTRG.6087|LOR	0.208372350330324	4.47350009267227	4.67863589592836	0.000365559465661378	0.00809846227602273	-0.342400335451014
MSTRG.36445|WNK3	-0.374636764981534	4.33871994182176	-4.67985505220138	0.000366339701433655	0.00809846227602273	-0.417345197782942
MSTRG.16028|CCND1	-0.427843145578224	3.7622276658316	-4.67956086633623	0.000366542260735267	0.00809846227602273	-0.36594070119833
MSTRG.1511|SYT2	-0.795601297676958	0.780608652956529	-4.67916379095413	0.00036681584735574	0.00809846227602273	-0.0704745734151109
MSTRG.20862|BCR	-0.345307395492832	4.64509464113675	-4.67795525998151	0.000367649829700382	0.00809846227602273	-0.481912689898779
MSTRG.24334|1810043H04RIK	0.24161488321192	3.097854155417	4.67540849001371	0.000367785763256415	0.00809846227602273	-0.244312670543441
MSTRG.14651|PCSK6	-0.500201687674622	0.911439845188229	-4.67663317457859	0.00036790562638078	0.00809846227602273	-0.0853122344242054
MSTRG.3405|OSBPL6	-0.396335608823609	4.52503342027378	-4.67755405435588	0.000367927126496013	0.00809846227602273	-0.476551740882633
GENE16808|CCDC8	-0.464978298895355	0.924710124993767	-4.67399276312167	0.000368766762421302	0.00810798444528956	-0.0350256985839863
MSTRG.35457|AA414768	0.315868605117996	6.33589717017112	4.67473108613067	0.000369884366786553	0.00812359050318427	-0.6079501155445
MSTRG.25722|-	0.865316331513222	1.21448173694313	4.67322206961359	0.000370935018819431	0.00813769336440866	-0.123256433179193
MSTRG.35635|ELF4	-0.64108271387066	0.231940298850578	-4.66856830162964	0.000373676662135863	0.00818882190291131	-0.00275407978436082
MSTRG.27954|-	-0.527900435951252	1.08974368967535	-4.66666685059824	0.000375350684583384	0.0082120344858136	-0.126961184295483
MSTRG.26871|ARRDC3	-0.558101784984946	2.80020915352485	-4.66636088981212	0.000375751144190518	0.0082120344858136	-0.260219126761661
MSTRG.30359|PCBP2	0.183691368014686	7.9322027535789	4.66371134824923	0.000375972663205924	0.0082120344858136	-0.681494551100106
MSTRG.4397|NAA20	0.263528046973606	6.5418180032542	4.66343559751565	0.000377540268541333	0.00823419653986335	-0.647601694618387
MSTRG.29969|PPARA	-0.336309232342217	5.39537851430041	-4.66313160261831	0.000378040222535577	0.00823419653986335	-0.550406012681596
MSTRG.19112|FAM96A	0.27446431423306	5.85017537765754	4.6619235384994	0.000378227401303964	0.00823419653986335	-0.560972261992144
MSTRG.314|RAB23	-0.253969705388991	7.64856994270982	-4.66137633978663	0.000379005784492034	0.00824213452738135	-0.683526865381699
MSTRG.6369|-	0.690900275486147	1.29841591325665	4.65932470188278	0.000380757257822781	0.00827119364866936	-0.16312885899339
MSTRG.16985|RAB3A	0.261990494287933	5.3475174516037	4.65672282502014	0.00038161513433053	0.00828079899331608	-0.562307408349294
MSTRG.6720|TET2	-0.466703065544255	4.36861870412635	-4.65558608890009	0.000383445195264933	0.00831145624556851	-0.50304327462741
MSTRG.11060|FZD9	-0.461643874092961	0.465209863726694	-4.65150453787475	0.000384717261658661	0.00832996505678318	-0.0975181512788668
MSTRG.11894|-	1.09682494451881	3.54853241433894	4.65212681782682	0.000385949757669104	0.00834757782059561	-0.399530319267447
MSTRG.30793|ETV5	-0.2799912111259	7.14503356872339	-4.65040205694641	0.000387204817434082	0.00836563987341315	-0.659903110438487
MSTRG.4955|-	1.04548322604393	-0.524093352312495	4.64698884175943	0.000389700960608077	0.00840475638541974	0.103276738796618
MSTRG.30364|SMUG1	-0.330183378895502	4.46285787172312	-4.64642378110038	0.000390115800254384	0.00840475638541974	-0.543686271599868
MSTRG.34378|MAP3K11	-0.368818242384119	2.24897271412875	-4.64352433385669	0.000390547377432084	0.00840475638541974	-0.233806183871574
MSTRG.35343|CSF2RA	0.497124382302275	4.05766769169655	4.64555007771584	0.000390758128335184	0.00840475638541974	-0.44079132097025
MSTRG.2198|ANGEL2	0.165410100434012	7.8167125973041	4.64196651949822	0.000391696078385663	0.00840475638541974	-0.719040535724996
MSTRG.30524|EMP2	-0.234904933414042	3.91815895913046	-4.64179150468668	0.000391825348639664	0.00840475638541974	-0.439400584234642
MSTRG.22175|-	0.500492359277707	0.521723143031745	4.64117914275803	0.000392533441500274	0.00840475638541974	-0.100179686781106
MSTRG.25295|MAP3K9	-0.485599366663864	2.48825298384952	-4.64302447947067	0.000392621044712914	0.00840475638541974	-0.306824816870763
MSTRG.11692|CALU	-0.235006450316859	7.26343940784392	-4.64182740464669	0.00039281266038282	0.00840475638541974	-0.697111538535945
MSTRG.14997|4930567K12RIK	0.735001061908134	1.67777218193812	4.64055556180047	0.000394451021126505	0.00843075573051501	-0.223592978408632
MSTRG.900|-	0.878127847363578	3.76359759942774	4.63988278682921	0.000394951211780225	0.00843239886244596	-0.434569473877245
MSTRG.19355|-	0.528008077412804	1.45844879140496	4.63740239196	0.000396259284921136	0.00845126868911031	-0.159203841583239
MSTRG.684|INO80D	-0.464180363388091	4.03961177333424	-4.63716669155188	0.000396977228494932	0.00845752555253374	-0.482043037763255
MSTRG.14917|-	-0.654151917499816	4.37285610432941	-4.63613519634743	0.000397749461353052	0.00846492443392393	-0.539851625638965
MSTRG.811|USP37	-0.369937680235397	3.51146840216765	-4.63477830521975	0.00039864250558075	0.00847487589238905	-0.449005529429941
MSTRG.3152|-	0.731128531997338	2.24013331542335	4.63141034988138	0.00040130661623097	0.00850985797625426	-0.235379392128412
MSTRG.33259|SNRPD1	0.378937341554025	5.47233278326399	4.631399468123	0.000401314846500498	0.00850985797625426	-0.631132930577746
MSTRG.31778|TULP4	-0.323329931767252	4.2535470623854	-4.63013305944494	0.000401569603297139	0.00850985797625426	-0.495515967398141
MSTRG.20009|FAM198A	-0.646726017433457	1.92236100354177	-4.6251412523586	0.000406077161587351	0.00859623491904361	-0.261466809301438
MSTRG.4174|-	-0.618000870689159	2.80168504696824	-4.62313657549081	0.000407614971694061	0.00861421966050573	-0.353794486832718
MSTRG.35249|VTI1A	-0.152553673732874	7.19997658741277	-4.62062151649615	0.000407791623486792	0.00861421966050573	-0.697310641848234
MSTRG.6769|H2AFZ	0.252556265683342	6.97955186337278	4.62079776755863	0.00040886893346202	0.00862529182237602	-0.74602998240147
MSTRG.33974|-	0.689404817043928	0.610697392383307	4.62110213150327	0.000409181765669947	0.00862529182237602	-0.130302590847655
MSTRG.3895|GPR176	-0.623430579028288	2.01972467597324	-4.61805746930871	0.000411538189459104	0.00865931913344394	-0.307129947533272
MSTRG.16021|NADSYN1	-0.291098838722869	0.835572481930414	-4.61561418557052	0.000411665422659207	0.00865931913344394	-0.156833930650438
MSTRG.35180|-	0.923585468330912	1.61318927437149	4.61582122402805	0.000413277859123507	0.008684066406899	-0.244328756006861
MSTRG.23034|SLC13A5	-0.479925757479075	0.542253676028174	-4.61206969425995	0.000414673899580015	0.00870421926199568	-0.17703241677817
MSTRG.11954|TCAF1	0.5758893952536	6.06696499026017	4.61228820546579	0.000416041833496597	0.00872374034026548	-0.65767090665021
MSTRG.20395|-	0.909969083321864	3.05237834224023	4.61078480992407	0.000417223761817408	0.0087391988927804	-0.420956663804995
MSTRG.26143|ACOT13	0.255601234243294	4.44817510755244	4.60796503908081	0.000417656493269425	0.0087391988927804	-0.575887890807763
MSTRG.24653|ASAP2	-0.376606633352532	2.3498037073202	-4.60676790721096	0.000418602241531488	0.00874979711574736	-0.314850214633237
MSTRG.6362|-	0.611497527945936	1.5056189349262	4.60783970461313	0.000419549180586966	0.00876039798458319	-0.246579640302398
MSTRG.30029|-	0.575055191173729	1.237534657105	4.60164802196996	0.00042448179528573	0.00884608973256689	-0.22521894297673
MSTRG.13175|-	1.33973165894596	4.65086532050314	4.60157383977953	0.000424541254233632	0.00884608973256689	-0.625347217520103
GENE6721|FREM2	-0.669542284921464	2.80906464736896	-4.59703739085456	0.000428193723205546	0.00891287248302453	-0.411812841957289
MSTRG.9761|-	0.99806968571951	5.06940025295173	4.59429606935034	0.000430416574283007	0.00894978931076983	-0.672514783686482
MSTRG.14554|NDN	0.223033884999745	6.52242198840319	4.59102806343036	0.000431495409710205	0.00896286607030999	-0.7791254892263
MSTRG.23124|MYO1C	-0.378865754851663	2.36633527782373	-4.58799499859992	0.00043372563760116	0.00899958243831339	-0.364109546538587
MSTRG.33913|-	0.81122773131042	1.51240022135613	4.58970431693173	0.000434166602571243	0.00899958243831339	-0.284465290329587
MSTRG.5701|-	0.672524888652077	0.161795117224437	4.58814331229704	0.000435449123193823	0.00901430293533775	-0.160257256777993
MSTRG.21044|ATP5D	0.316162003627129	6.27929886806805	4.58773915722479	0.000435781813590876	0.00901430293533775	-0.757080392238763
MSTRG.30261|ASIC1|SMARCD1|GPD1	-0.174264707981597	7.73468020477324	-4.58369317838262	0.000437269900032322	0.0090283527407754	-0.826898219786332
MSTRG.10230|SLC4A4	-0.393129232474152	2.3003974351698	-4.58312754235427	0.000437738144808387	0.0090283527407754	-0.342691556390815
MSTRG.26110|ABT1	-0.267046668614339	1.27921529748157	-4.58269662130061	0.00043809521705478	0.0090283527407754	-0.238563873553806
MSTRG.9257|-	0.412546840869203	0.762087653799708	4.58235828761928	0.00043837577964553	0.0090283527407754	-0.242521686177534
MSTRG.71|-	0.88330898343	6.81359182460787	4.58417492714771	0.000438727181379046	0.0090283527407754	-0.798083694213664
MSTRG.1858|POU2F1	-0.333649676698641	1.22101188273984	-4.58110065072901	0.000439420299221389	0.00903328416975239	-0.277037483875425
MSTRG.2068|-	0.711949662878095	4.9599375474207	4.57904933072109	0.000442998874049492	0.00909746141346999	-0.702022914760385
MSTRG.14966|-	0.486147771137271	0.651491650113649	4.57529801488463	0.000444567123892559	0.00912026478675568	-0.232445472485063
MSTRG.1712|-	-0.353490475293463	2.35436080398554	-4.57350578046287	0.000445782970565578	0.00913579914986246	-0.383561583214077
MSTRG.8596|PHACTR4	-0.574095106862221	1.66833112329431	-4.57510150533286	0.000446318253166559	0.00913736855403685	-0.33703949141861
MSTRG.11346|PTCD1	-0.393048118366522	1.35034370934325	-4.57181710623731	0.000447210544353305	0.0091462361843099	-0.33339205023481
MSTRG.12484|RAB11FIP5|MIR705	-0.248846195004621	3.90486912438914	-4.56912492154815	0.000449496228346604	0.00918355371145062	-0.613050479407701
MSTRG.8375|-	0.727618282202694	1.16508097819873	4.56881432374193	0.000451657669138319	0.00920500861040839	-0.334893076095335
MSTRG.13033|ADIPOR2	-0.555583828263352	1.65267071271425	-4.56880940353685	0.000451661873353884	0.00920500861040839	-0.331252910878791
MSTRG.31931|DLL1	-0.465922298147992	2.07895607227527	-4.56779305422924	0.000451932651655593	0.00920500861040839	-0.384710967218116
MSTRG.18836|ACSBG1	-0.395913084455982	4.54757284551306	-4.56674398354208	0.000453430303907813	0.00922607931955427	-0.65783514220201
MSTRG.4783|PIGT	-0.40244723697427	5.68810619731314	-4.56468967313983	0.000455196309433316	0.0092475079707157	-0.776036013521312
MSTRG.17456|4930513N10RIK|SAP18B	0.268390984223405	8.03512044766195	4.5643976956478	0.00045544788574353	0.0092475079707157	-0.897874886339447
MSTRG.36720|-	-0.967804606872585	2.59483895874225	-4.56338256330761	0.000456323670231943	0.0092475079707157	-0.432573091660337
MSTRG.31833|-	-0.505373138716294	0.72727102675277	-4.5616452933946	0.000456340378273772	0.0092475079707157	-0.231636893144651
MSTRG.4890|-	-0.436988670382584	1.67226540037987	-4.55649947739013	0.000460548687519981	0.00932330269857523	-0.338344232183559
MSTRG.24071|GNA13	-0.373948116776869	3.70248368568917	-4.55735513656973	0.000461559614122315	0.00933428173940763	-0.615589654915818
MSTRG.4770|KCNS1	-0.428796052541351	1.68650391541221	-4.55386315068682	0.00046268335162145	0.0093475176108512	-0.350238778346381
MSTRG.20669|P4HA1	-0.324318633655421	3.50614464424633	-4.55310921270556	0.000464399604787759	0.00937268503279854	-0.602771971586829
MSTRG.35095|LZTS2	-0.388390186939203	2.54128928433048	-4.55033725895578	0.000465994958875883	0.00939536394818582	-0.432520949060862
MSTRG.16230|CSMD1	-0.387496368576055	3.3288542225048	-4.55120267389738	0.000466968120852286	0.00940546508329378	-0.590002081833308
MSTRG.32740|NDUFA11	0.286594436960952	6.44049180993631	4.54984891460633	0.000468166933218854	0.00941756424758798	-0.838911670400859
MSTRG.34069|-	0.630252234573794	7.91499215972137	4.54945724431888	0.000468514365931712	0.00941756424758798	-0.857460174101679
MSTRG.34031|TCF4	0.216415604000963	8.74215698944051	4.54671673416028	0.000469425737895844	0.00942637167226332	-0.911410629937604
MSTRG.1928|TOMM40L	0.262127007510203	5.8347420730688	4.54586176464751	0.000470237494588646	0.00943220407552536	-0.742359632382953
MSTRG.37850|-	0.523803389522902	2.06048135428411	4.54615132686727	0.00047066319533495	0.00943220407552536	-0.300037311565334
MSTRG.33213|-	1.22755018455859	2.80720698490631	4.54639417943861	0.000471240659116244	0.00943373098602161	-0.520780664739096
MSTRG.12165|PLEKHA8	-0.416171818245599	6.52077542211613	-4.54561009907606	0.000471941159785826	0.00943373098602161	-0.869525694457559
MSTRG.6535|-	-0.577044674502615	2.78114778008104	-4.54523297424155	0.000472278467109236	0.00943373098602161	-0.468499432484117
MSTRG.28278|TNFRSF19	-0.252612965766756	6.31026644330886	-4.54414512529315	0.000472633711046665	0.00943373098602161	-0.866098202384315
MSTRG.36080|GDPD2	-0.268999261264407	1.63147230359631	-4.54037306122193	0.000474671774056745	0.00945587035394045	-0.353248215233946
MSTRG.20496|-	-0.413665006542939	0.623343091295986	-4.54035028135081	0.0004746922868444	0.00945587035394045	-0.308306796107786
MSTRG.17349|-	0.655252979202826	2.45223184750935	4.5413589084792	0.000475757932664138	0.00946763038828136	-0.465677620134181
MSTRG.1024|ARL4C	-0.416085273642524	2.83562585726861	-4.54065811810572	0.000476246935293274	0.00946790314475252	-0.536329235513556
MSTRG.33678|ARHGAP26|GM5820|ARHGAP26	-0.308333975616625	5.73022169604904	-4.53953403443001	0.00047740608009927	0.00948148466159267	-0.824874600590655
MSTRG.8017|PRKAA2	-0.322350080535197	6.21773291439341	-4.53662057722385	0.000480049603661026	0.00952449014435023	-0.824634849227973
MSTRG.31958|CHD1	-0.29380394334182	5.24147897971137	-4.53102005554628	0.000484577511427058	0.00958896362244542	-0.77233859250145
MSTRG.14825|ZFP592	-0.229258527329873	4.98027954881932	-4.52930895295154	0.000484743157796242	0.00958896362244542	-0.776341924463948
MSTRG.2865|SLC25A25	-0.270292551585327	5.46655904928757	-4.5308397151677	0.000484743291556352	0.00958896362244542	-0.848802065750525
MSTRG.13780|RELB	-0.389479931754087	0.457923687750008	-4.52858456934959	0.00048541018260957	0.00959262979918911	-0.277759352934182
MSTRG.30040|LOC102640133	-0.60360620920245	1.3895488951809	-4.52877639278489	0.000487242313624323	0.00961929324816304	-0.411787714254363
MSTRG.7116|-	0.592291194748893	1.49635373943422	4.52772628029412	0.000488213611864909	0.00962892588945444	-0.393422394037104
MSTRG.1390|ZRANB3	-0.321441588755044	2.40662411389384	-4.52450796262386	0.000489181679753917	0.00963847582660537	-0.505276149604007
MSTRG.3029|-	0.659643457946635	0.928382507628582	4.52615739925226	0.000489668464437283	0.00963853341066272	-0.387449631979891
MSTRG.29804|TNRC6B|MIR5113	-0.232971500358882	5.12399662991032	-4.5227475090589	0.000490819701441034	0.00965165691283849	-0.72437083967711
MSTRG.8297|TIE1	-0.369657492931949	2.84012341018341	-4.52090863526187	0.000492993002710189	0.00968483295264986	-0.547331456398664
MSTRG.33434|-	0.896075751293294	0.657885816291583	4.5216536715276	0.000493869740287202	0.00968637528551483	-0.356602223785641
MSTRG.13481|DENND5B	-1.0519975007432	0.910001655166264	-4.52146767754512	0.000494044040666821	0.00968637528551483	-0.252744431892483
MSTRG.5201|YTHDF3	-0.327491581381646	5.92099906659042	-4.52039132561942	0.000495053967669111	0.00968769079275602	-0.822102569328371
MSTRG.11621|-	0.715391583682644	2.50526839707347	4.52035956927573	0.000495083796537431	0.00968769079275602	-0.506282128262341
MSTRG.29365|-	0.722352581556713	0.548461222639204	4.519677018156	0.00049572536781184	0.00969072554152291	-0.290480856970481
MSTRG.29982|CERK	-0.272585059532952	4.75860257698583	-4.51762335454208	0.000496427274238253	0.00969236534374244	-0.775062613327353
MSTRG.27112|GM10257	0.285848779424749	2.73565359183592	4.51638991806709	0.000496782380319329	0.00969236534374244	-0.497151502524238
MSTRG.28414|GM31107	-0.481353274104638	1.22783032794782	-4.51157799523815	0.000502755233404037	0.00979929965695539	-0.447288533914462
MSTRG.5589|DCLK1	-0.26095317001565	7.54538951816041	-4.50701404873834	0.00050778477959285	0.00988765670526839	-0.995958547313765
MSTRG.3828|GM39908	0.902984095119467	3.25385209004412	4.50629971565057	0.000508474010358477	0.00989140848275475	-0.661715604160888
MSTRG.433|D930019O06RIK	-0.412358270652001	1.4044310424231	-4.49997374038887	0.000512526624349151	0.00993869571497513	-0.455255164006335
MSTRG.2479|-	0.696205473786189	1.26273657230471	4.50206252932209	0.000512582169156704	0.00993869571497513	-0.476096415598945
MSTRG.3479|MED19	0.134806057384809	5.41982490930397	4.4998643911109	0.000512633204679575	0.00993869571497513	-0.856922742563448
MSTRG.34657|ZFAND5	0.177339906511729	7.61870502120781	4.4994125671909	0.00051307382970462	0.00993869571497513	-0.979883977596392
MSTRG.4699|RPRD1B	-0.272990375723686	3.29089843163091	-4.49867410157164	0.000513794832139921	0.00993869571497513	-0.648751841639633
MSTRG.3063|-	0.494259916298117	0.923547404746468	4.50003723589511	0.000513898423013272	0.00993869571497513	-0.429006356594007
MSTRG.20799|ARID5B	-0.492395180099664	3.98095110143013	-4.50014936848249	0.000514448267419849	0.00993967942483356	-0.716395028211209
MSTRG.4380|DZANK1	-0.440731903498319	5.10967538508694	-4.49875574699977	0.00051581201350486	0.00995062474530433	-0.850818793343392
MSTRG.3753|-	0.948775911626903	1.83038299635457	4.49763604746324	0.00051691040879754	0.00995062474530433	-0.521512146925332
MSTRG.5766|-	0.694612581149047	1.00650620374102	4.49742477047325	0.000517117936062373	0.00995062474530433	-0.438588112594464
MSTRG.1607|UCHL5	0.243926642903671	4.44433976811056	4.49449519066897	0.000517894638241858	0.00995062474530433	-0.76318487884429
MSTRG.20413|-	0.703324120925102	1.94855417727973	4.49657624624603	0.000517952266054769	0.00995062474530433	-0.519029770614293
MSTRG.14758|MFGE8	-0.418489796811982	3.98791726984547	-4.49651561025095	0.000518011940807259	0.00995062474530433	-0.751307406291956
MSTRG.23162|CPD	-0.30656303822634	5.0702111312353	-4.49475155074801	0.000519751140374731	0.00997441494823183	-0.850731642599654
MSTRG.20719|AIFM2	-0.864090695941598	0.337821866445077	-4.49421307667769	0.000520283223947827	0.00997495236845707	-0.372077933834791
MSTRG.12510|DUSP11	-0.714024934182221	3.66971750769936	-4.4937101936914	0.000520780645742739	0.00997495236845707	-0.730837661746361
MSTRG.25230|ATP6V1D	0.203766628166612	4.94862348916513	4.48833677343264	0.000523998018669132	0.0100269361497494	-0.888222542497337
MSTRG.29902|SERHL	-0.399780081730293	1.72167766005682	-4.486922747595	0.000525409839652838	0.0100443032686032	-0.463991551186767
MSTRG.21273|GNPTAB	-0.319066412937426	7.29720184766571	-4.48840287952612	0.000526060299923397	0.0100470960445581	-1.00090645324436
MSTRG.12621|WNT7A	-0.524192781582279	1.53038500296624	-4.48776372931878	0.000526699829654501	0.010047554376282	-0.503577350870797
MSTRG.283|-	0.666433213802545	0.971945257527811	4.48737110077305	0.000527093088514795	0.010047554376282	-0.437593990972054
MSTRG.14602|MTMR10	-0.390035699474015	2.69235735356123	-4.48133492384377	0.000531971408177381	0.0101308512914851	-0.591052594762853
MSTRG.32084|RAB26	0.315113021037466	4.63988408625908	4.48052787429896	0.000533627278257177	0.0101467867266544	-0.814112042787801
MSTRG.8691|RSRP1	0.154148541150235	5.119924172819	4.47818522050507	0.000534221105391329	0.0101467867266544	-0.75208578984576
MSTRG.34196|ZFP516	-0.386205895775386	6.43228736764861	-4.48019297634385	0.000534336309049219	0.0101467867266544	-1.00178156103405
MSTRG.31225|-	0.529837663491566	1.36208028380356	4.47864254312406	0.000535914225034852	0.0101670584406612	-0.494363260356085
MSTRG.13466|KLHL42	-0.502128692986513	1.92926421713521	-4.47767596671265	0.000536900363469233	0.0101760753951542	-0.549512455083484
MSTRG.1614|BRINP3	-0.473144032068477	3.14166897100059	-4.47710069119362	0.00053748816894595	0.0101775326287104	-0.672759595105649
MSTRG.3890|SPRED1	-0.259637360880875	8.08170801263758	-4.47583840608904	0.000538780272209047	0.0101809167613321	-1.06763710432209
MSTRG.9270|CROT	-0.254679946883481	5.48309881289077	-4.47412843809375	0.000538851558220484	0.0101809167613321	-0.891964037941715
MSTRG.10618|1500011B03RIK|2610524H06RIK	0.196588349450046	6.53865771954661	4.47331324656149	0.000539200159799468	0.0101809167613321	-0.992049471689878
MSTRG.22522|JADE2	-0.299542034251721	5.82224443599454	-4.47472786682568	0.000539919691097356	0.0101848487184274	-0.975648744237527
MSTRG.2846|-	1.055784278799	1.71430664447653	4.4703842488238	0.000544400161136863	0.0102596510973002	-0.532982128381751
MSTRG.23419|GGNBP2|PIGW	0.199648564049278	4.78548018646541	4.46579453694587	0.000546978121271371	0.010297931790522	-0.876334815308733
MSTRG.31933|-	-0.47768819205721	0.610020860767781	-4.4657048225173	0.000547544597682175	0.010297931790522	-0.450544369608697
MSTRG.32206|PACSIN1	-0.294244897861444	7.44542764807703	-4.46638478065798	0.000548559508414781	0.010297931790522	-1.07457104585186
MSTRG.5603|WWTR1	-0.290391242951173	3.72486168933516	-4.46357798608375	0.000549507406716917	0.010297931790522	-0.786518257072716
MSTRG.13457|STK38L	-0.427225279263945	3.00337576733731	-4.46491716515611	0.000550093989738924	0.010297931790522	-0.679036266527592
MSTRG.3461|ITGAV	-0.522930982592026	3.09111899255208	-4.46455750668557	0.000550470708632575	0.010297931790522	-0.698445781093959
MSTRG.21775|MYL6|MYL6B	0.196123785563947	4.80835909077613	4.46244083807718	0.00055048463772447	0.010297931790522	-0.868765625896975
MSTRG.20682|DDIT4	-0.480627196213302	2.44980537103677	-4.4644654865921	0.000550567136390861	0.010297931790522	-0.589133842266015
MSTRG.25238|GM40462	-0.449445869034322	0.603317518719553	-4.45905488707662	0.000554048366707725	0.0103416395205732	-0.464534039352555
MSTRG.29413|TAF2	-0.400248179602577	5.90042337181143	-4.46039191399968	0.00055485330848087	0.0103416395205732	-1.00908624502243
MSTRG.35242|GPAM	-0.328799104008158	6.76158838172616	-4.46034339015275	0.000554904571405955	0.0103416395205732	-1.02538826361066
MSTRG.18912|SCAMP2	-0.260286400373624	2.34418306194238	-4.45817290209403	0.000554980554593007	0.0103416395205732	-0.577286419863872
MSTRG.36116|GM32262	0.730740644545657	3.06955979438083	4.45837179426462	0.000556991591170533	0.0103694135477729	-0.71053890423794
MSTRG.9318|-	1.05833571244208	3.48316685885676	4.45620160633408	0.00055929817825525	0.0104026327832349	-0.775518792860982
MSTRG.24412|-	0.63041518430982	1.37341511594317	4.45375976682542	0.000561905255752082	0.0104413737822588	-0.576313574519387
MSTRG.5081|PPDPF	0.236821391006202	5.67280415362002	4.45059034887155	0.000563413203293734	0.0104596374740086	-0.987317153410189
MSTRG.9902|-	0.806738143859919	1.33051175966446	4.45090863028065	0.000564965171391813	0.0104786836258146	-0.544895837067816
MSTRG.20006|HIGD1A	0.227237229414872	5.95037762548568	4.44870957234989	0.000565495796323354	0.0104787686165221	-1.03380254144376
MSTRG.10278|SCARB2	-0.372626617275666	3.28345754776933	-4.44886445333067	0.000566460211367186	0.0104846115042693	-0.729949912426144
MSTRG.33615|-	0.86899029109541	2.06232548000247	4.44914754360466	0.000566863784643476	0.0104846115042693	-0.57377929331403
MSTRG.1720|FAM20B	-0.179403344833415	5.368544870047	-4.44517326747498	0.000568909008128105	0.0105126785175435	-0.900876679262996
MSTRG.231|-	0.662539825583406	2.10718360943361	4.44505930336711	0.000571296655573387	0.0105324922955307	-0.61236741655626
MSTRG.20406|-	0.736622642044379	3.0488140143402	4.44494434897863	0.00057142181508893	0.0105324922955307	-0.722915555000141
MSTRG.16723|-	0.674224493269974	0.498858452607327	4.44481059517234	0.000571567478487386	0.0105324922955307	-0.492016533543745
MSTRG.24855|-	0.770502072361662	3.94385137422346	4.44123224928466	0.000575478671396137	0.0105947644493633	-0.850395862299553
MSTRG.16706|DCTD	-0.302290009508504	1.55806527924048	-4.43695919920124	0.000577895063036715	0.0106294271982376	-0.536952063395672
MSTRG.23998|-	-0.300736468569563	3.0676371219171	-4.43524088997659	0.000579793273158313	0.0106545036912487	-0.740719692867294
MSTRG.21974|GRB10|LOC102631979	-0.265708920724173	3.07961068434268	-4.43414624945592	0.00058100586436054	0.0106591193356716	-0.697320887952541
MSTRG.4647|SCAND1	0.338335876678762	5.54529015083961	4.43611970659711	0.000581114638480892	0.0106591193356716	-0.993014608879778
MSTRG.17074|CHERP|MIR7068|SLC35E1	-0.264054955769694	3.70631204931757	-4.43331317015456	0.000581930459568521	0.0106596679681182	-0.741537777975891
MSTRG.15639|-	0.45617520018503	0.342857896365517	4.4329800870553	0.000582300556422381	0.0106596679681182	-0.462634120548494
MSTRG.6041|SHC1|PYGO2	-0.188269083086183	3.74730021409546	-4.43257595708553	0.00058274992054622	0.0106596679681182	-0.810249692607711
MSTRG.31415|-	0.735672757458572	1.91332316792268	4.43389540664846	0.000583584373989638	0.0106651382842877	-0.556784126133902
MSTRG.27171|-	0.539296465392863	1.22507450702372	4.43195794524548	0.000585744425412206	0.010694801974529	-0.570754820063734
MSTRG.14147|TSHZ3	-0.545442747956538	0.297936147858911	-4.42870849902092	0.000588446390311094	0.0107342967902903	-0.490121217954025
MSTRG.25461|-	1.54455064428194	1.72197470332604	4.42774324900283	0.000590471811084962	0.0107613892743023	-0.648819248987234
MSTRG.28403|PNMA2	-0.237098391925384	4.3943556574058	-4.42388298952434	0.000592502791906661	0.0107735820036446	-0.863721935966339
MSTRG.27002|WDR41	-0.217031707648688	3.09688323885429	-4.42349281868008	0.000592944454206205	0.0107735820036446	-0.744590363423595
MSTRG.5971|-	0.455629543776221	0.882155300309296	4.42448806361727	0.00059320487799757	0.0107735820036446	-0.582912949126842
MSTRG.12253|-	0.447682138412599	0.593601936660349	4.42317524415931	0.000593304189658541	0.0107735820036446	-0.494967311920222
MSTRG.662|RAPH1	-0.777770776921172	2.77821863594407	-4.42341981876941	0.000595361978067494	0.0107960940389288	-0.72837848253574
MSTRG.12482|SFXN5	-0.302857545385539	5.40234971286216	-4.42259724380079	0.000596297090526697	0.0107960940389288	-1.03157421656242
MSTRG.19578|MSL2	-0.240344931425916	5.04959370290832	-4.42026436081528	0.000596612002996415	0.0107960940389288	-0.95075289569017
MSTRG.27503|-	1.15346939730406	6.41336616375735	4.42223284685327	0.00059671182413959	0.0107960940389288	-1.11277996890247
MSTRG.1890|CCDC190	-0.428002119806725	2.41921121397901	-4.42091054014028	0.000597466108790687	0.0107999318394832	-0.690534018371248
MSTRG.4889|-	-0.440869026626285	1.30534873657583	-4.416074339388	0.000601936666929421	0.0108708779739203	-0.605139629708238
MSTRG.31999|-	0.636531231204322	1.69075590067995	4.41542930995254	0.000604509938153329	0.0108966422948768	-0.646487665849904
MSTRG.21968|VWC2	-0.569773390102595	1.96435144333378	-4.41488707581807	0.000605135934424377	0.0108966422948768	-0.669650235249593
MSTRG.3480|ZDHHC5	-0.325450081924303	3.35522832498697	-4.41315389325356	0.00060570946544023	0.0108966422948768	-0.834455603210124
MSTRG.30245|PRPF40B	0.191463680432499	4.6705894414718	4.4123144752213	0.000605742981540816	0.0108966422948768	-0.933843610702052
MSTRG.15715|ZFP646	-0.216870738442696	4.7523280119072	-4.41200754892262	0.000606098376642745	0.0108966422948768	-0.9616022207006
MSTRG.35512|UBA1	-0.181578975822559	8.1712833517064	-4.41052320996527	0.000607820147919303	0.01090218929138	-1.20333735490778
MSTRG.3827|SLC12A6	-0.347962347073839	8.01084481158289	-4.41219291265537	0.000608256188110986	0.01090218929138	-1.19260963008233
MSTRG.29431|-	-0.334265356956704	1.54279496875904	-4.40995996722592	0.000608474802494798	0.01090218929138	-0.591104867887894
MSTRG.25901|-	0.700477886335442	2.33010869440489	4.4119002696318	0.000608596109036874	0.01090218929138	-0.657714444717612
MSTRG.21237|CRY1	-0.3617129504115	2.75292586755779	-4.40937407389547	0.000610075352654616	0.0109188688453549	-0.772725542183666
MSTRG.17039|ZFP882|ZFP617	-0.308896795902615	3.48637591100275	-4.40593414614673	0.000613408013410414	0.0109686603475184	-0.840547532503727
MSTRG.34187|-	0.264902945014264	6.87480830165269	4.40543256660943	0.000615187878341646	0.0109834546689224	-1.02830661492236
MSTRG.16235|-	0.699200785277661	2.41503534588674	4.40556133450675	0.000616007305065535	0.0109834546689224	-0.716468320693249
MSTRG.35998|-	0.936609416102774	3.76684267496038	4.40536646599976	0.000616236602311584	0.0109834546689224	-0.897513067287781
MSTRG.1683|MR1	-0.454956689219323	1.74296832650214	-4.40396217936581	0.000616440879510805	0.0109834546689224	-0.616144054297334
MSTRG.36383|-	0.970443672164043	2.01057083732767	4.40449601572294	0.000617261913782809	0.0109882549799406	-0.67657036938641
MSTRG.22380|SGCD	-0.516475496606575	3.17271004123058	-4.40280205824025	0.000619262277106317	0.0110029735973823	-0.81740601223681
MSTRG.7526|-	0.273380997304297	0.996997886092984	4.40001984012143	0.00062014830831077	0.0110029735973823	-0.594144625090213
MSTRG.8790|HTR6	-0.491381841728408	1.32288124475831	-4.40125828694897	0.000620375705252038	0.0110029735973823	-0.641700109244471
MSTRG.6050|ADAR	-0.150146258915111	6.28208157753793	-4.39961060242771	0.00062063381899422	0.0110029735973823	-1.05335439025091
MSTRG.26294|HIVEP1	-0.39173114769309	4.58383400124583	-4.40116754074834	0.000621198772486286	0.0110029735973823	-0.971991461106671
MSTRG.13756|CD3EAP	0.248416119749285	4.89471140747076	4.39846136882461	0.000621999336751845	0.0110029735973823	-1.00427894550002
MSTRG.10114|SLAIN2	-0.40536452808698	2.92970913332548	-4.40026728190352	0.000622221255962391	0.0110029735973823	-0.802896696253135
MSTRG.3255|-	0.360915790076259	0.548913425918347	4.39803427826034	0.000622507592582826	0.0110029735973823	-0.487222332903483
MSTRG.22233|PANK3	-0.426539109441804	5.49279217024749	-4.39897852445591	0.000623801975025523	0.0110064339412075	-1.05438480959507
MSTRG.13411|ST8SIA1	-0.330692228676368	6.14268090998497	-4.39892809583334	0.000623862077396066	0.0110064339412075	-1.08878501099948
MSTRG.14448|GAS2	-0.47497636329803	2.44135744483575	-4.39850970220259	0.000624360961524322	0.0110064339412075	-0.712666290598698
MSTRG.20790|REEP3	-0.365050876400551	4.61263731872372	-4.39618821552709	0.000627136522227393	0.0110301648827051	-1.00787252918266
MSTRG.15875|PWWP2B	-0.422691855676371	1.33251884706486	-4.39391291382456	0.000627434199564614	0.0110301648827051	-0.592683231415076
MSTRG.32189|GRM4	-0.543290918575906	0.725513886723172	-4.39511101013898	0.00062766294146719	0.0110301648827051	-0.542477585074471
MSTRG.26542|-	0.628683710761812	1.04514791838506	4.39553312769852	0.000627922036997366	0.0110301648827051	-0.645486946737321
MSTRG.33592|PCDHB2	-0.805633362476103	1.21224156081912	-4.39458702015256	0.000629058300126687	0.0110403888445142	-0.633749395150074
MSTRG.30569|RSL1D1	0.242094622885064	4.52024046998617	4.39196913727578	0.000629771657775171	0.0110431790694379	-1.00865723051865
MSTRG.9458|ASIC3	-0.325872388722951	0.448272181247099	-4.39003845730058	0.000632102234838247	0.0110592390400898	-0.546580874399139
MSTRG.30487|-	0.958119013056322	1.7388331417108	4.3920565493158	0.000632107770080104	0.0110592390400898	-0.726253728757488
MSTRG.20285|LOC108167797	0.302920305523766	0.64602193185777	4.38983109415901	0.000632353075635655	0.0110592390400898	-0.498795989341986
MSTRG.24238|44083	-0.374536530708464	4.27291544688933	-4.38953125483131	0.00063516616547919	0.0110909955387621	-0.99266362502216
MSTRG.21129|CACTIN	-0.241707613515441	2.6509135276479	-4.38741572621948	0.000635282425187127	0.0110909955387621	-0.592293057073438
MSTRG.27519|-	0.827425409871612	5.89476036650133	4.3887705853199	0.000636090395910832	0.011095377133576	-1.13619854037338
MSTRG.3909|BAHD1	-0.275482984811206	3.46723861427278	-4.38535315063289	0.000637794956764556	0.0111144514896082	-0.859596769452184
MSTRG.23633|SP2	0.253011958551563	6.06452923796065	4.3863107256467	0.000638299824503604	0.0111144514896082	-1.13489092666202
MSTRG.6083|S100A6	0.379905998778923	2.50010229242585	4.38469411634597	0.000638986069817968	0.0111166834155231	-0.754770284342434
MSTRG.7705|-	0.475634443215428	0.734509811934224	4.38309102825156	0.000642032789872883	0.0111599416878428	-0.627760569522119
MSTRG.3108|GM13493	0.310339204389878	2.94463361314076	4.38052021310216	0.000643722321441328	0.0111652645998324	-0.846397520688285
MSTRG.4553|NOL4L	-0.414593085225151	3.11316219838885	-4.38243913643644	0.000643837131262031	0.0111652645998324	-0.840358953344508
MSTRG.20812|CCDC6	-0.398596778604035	3.55278679699701	-4.38229019211357	0.000644020533393949	0.0111652645998324	-0.932449862251769
MSTRG.4949|RBM38	-0.620531011003737	1.10340694533344	-4.38037935136438	0.000646378213875713	0.0111887400683246	-0.670660209963108
MSTRG.34384|-	2.42362699664744	1.20118465456489	4.38028247303942	0.000646497982863533	0.0111887400683246	-0.642254299735999
MSTRG.35870|TBL1X	1.24511972529251	3.99367359468444	4.37958904997302	0.000647355916408188	0.0111902823235156	-0.934750116215994
MSTRG.35229|DUSP5	-0.954521646990432	3.32875887228733	-4.37904309643482	0.000648032218046262	0.0111902823235156	-0.916923806250004
MSTRG.23230|IFT20	0.258006473785959	3.41863704112508	4.37684122577136	0.00064827237958519	0.0111902823235156	-0.936626041294526
MSTRG.17899|TCF25	-0.167758815083675	8.66076795767811	-4.376108088325	0.00064918304649744	0.0111962998149169	-1.26306318285466
MSTRG.32349|-	0.758881264772323	1.20182412585838	4.37657706957446	0.000651096082834049	0.0111964054324196	-0.697893978990737
MSTRG.33729|JAKMIP2	0.212098255967355	6.39593938146458	4.37453201784106	0.000651145219545769	0.0111964054324196	-1.18223920659731
MSTRG.17351|-	0.552799849543366	1.83277091814191	4.37643918000084	0.000651267840116439	0.0111964054324196	-0.71769051469505
MSTRG.19173|-	0.908480677861058	2.84230231015236	4.37630305543585	0.000651437444587066	0.0111964054324196	-0.81082421493024
MSTRG.31795|-	-0.704768280916738	0.324270302132486	-4.3740112086751	0.000654299802928695	0.0112316534717993	-0.58780877395263
MSTRG.35203|AA387883	-0.583829982789756	2.39174755476587	-4.37375870884182	0.000654615947829267	0.0112316534717993	-0.77150456837976
MSTRG.16178|TMEM255B	-0.476198707614561	1.19420470738394	-4.3699189372927	0.000658608323469865	0.0112904284023405	-0.68817768284357
MSTRG.25962|-	-0.339255092727888	2.90818540512458	-4.36795194567924	0.000659403373980802	0.011294338099482	-0.831980059349949
MSTRG.20432|ZUFSP	0.583213176801488	5.88671323350349	4.36538282948495	0.000665192575335629	0.0113837079902798	-1.17242159290411
MSTRG.6203|-	0.477967394987887	0.376373058264736	4.36284014551187	0.000666291427373175	0.011383719484678	-0.640521922984472
MSTRG.17118|NR3C2	-0.59834773338677	5.65107820260002	-4.36446188972303	0.000666366164367951	0.011383719484678	-1.09832478997433
MSTRG.2405|RBM17	0.232013469588274	5.81458535446872	4.36311280229164	0.000666907662581288	0.011383719484678	-1.19664558721693
MSTRG.709|PLEKHM3	-0.514689835271898	5.49288319008636	-4.36212069965166	0.000669359228647352	0.0113963099919079	-1.0826701184569
MSTRG.26547|-	0.437020255594467	0.298641122145218	4.35981562681097	0.000669763769280915	0.0113963099919079	-0.590765544275733
MSTRG.27252|IL6ST	-0.294033987102343	4.45630917319417	-4.36074390991659	0.000670091235555141	0.0113963099919079	-1.04944294573023
MSTRG.8155|-	0.613023288979552	1.70038883733694	4.36124131129166	0.000670487039554931	0.0113963099919079	-0.779278157341007
MSTRG.16164|PCID2	-0.728388525278927	1.41516243478801	-4.36122670488563	0.000670505788680524	0.0113963099919079	-0.720367060964567
MSTRG.21726|NACA	0.244289012797187	5.54605412598446	4.35548651825336	0.000676873590641011	0.0114947330993768	-1.19519430495224
MSTRG.20445|AMD2	-0.247670539705045	4.01821751750768	-4.35192644930062	0.000679969310053816	0.0115374690428211	-0.987549052549336
MSTRG.31862|-	1.24829083194867	4.86454550401292	4.35023699198185	0.000684766355398058	0.0116089751485356	-1.13993123235304
MSTRG.7994|-	0.998569288906149	1.7652919865797	4.34612891909854	0.000690176846961345	0.0116907506730187	-0.783979358417124
MSTRG.26965|SERINC5	-0.273329569516655	5.66012688343347	-4.34329602590339	0.000693555566911348	0.0117267892930751	-1.18386427425052
MSTRG.1698|FAM163A	-0.381128821237586	3.16319675311876	-4.34286963825236	0.000693633389409194	0.0117267892930751	-0.892455426554362
MSTRG.13013|CSGALNACT2	-0.301300767811974	2.23503553690413	-4.34090818254367	0.000694490879055735	0.0117267892930751	-0.785823909975204
MSTRG.19255|-	0.701384035924749	0.902128184157865	4.34275055358377	0.000694659205111879	0.0117267892930751	-0.703758332910742
MSTRG.29358|-	0.576598732495138	3.04036858677899	4.34079281853682	0.000697270378095754	0.0117609025670342	-0.922849981671806
MSTRG.32946|SPAST	-0.248051814006605	5.646596217778	-4.33772516056401	0.000700313324287244	0.0117908362041442	-1.21064439954508
MSTRG.12076|ZFP467	-0.347134118808576	1.32310550338409	-4.33630822975633	0.000700647360317831	0.0117908362041442	-0.80081190936576
MSTRG.1249|DBI	0.336091162656684	5.26301103529191	4.33814294338248	0.000700820786431058	0.0117908362041442	-1.17935586972751
MSTRG.4820|TRP53RKA	-0.271448812529211	2.66471350363278	-4.3339237248899	0.00070386077599113	0.0118281422654731	-0.880843171715664
MSTRG.6937|-	0.659584270282754	1.08486064081833	4.33537216657252	0.000704553059462948	0.0118281422654731	-0.781153103082875
MSTRG.16329|-	0.517762028832627	1.21469965686445	4.33517492688717	0.000704819521541995	0.0118281422654731	-0.785209621277094
MSTRG.267|COL19A1	-0.542814415396522	2.91999724801145	-4.3323836063343	0.000708601595606207	0.0118782956430416	-0.915684804368766
MSTRG.25031|RPL17-PS3	0.386834396929265	5.90601881558745	4.3320295140695	0.000709082858124899	0.0118782956430416	-1.24610898815756
MSTRG.8696|RCAN3|MIR700	-0.48876449946595	2.12244869236628	-4.33106495937142	0.00071039553172679	0.0118782956430416	-0.824873047581276
MSTRG.26389|ZFP169	-2.88741045446491	1.43639871566993	-4.33059045577238	0.0007110422053127	0.0118782956430416	-0.75725923943446
MSTRG.2851|SWI5	0.217801943242286	6.14027154125996	4.32849160889142	0.000711237895184285	0.0118782956430416	-1.23250656406258
MSTRG.4960|STX16	-0.252550698932344	6.81179389454951	-4.33033846227608	0.000711385878621921	0.0118782956430416	-1.30319245857576
MSTRG.32087|-	0.63994774818457	1.65841011612201	4.32905261405148	0.000713142201511199	0.0118976487890311	-0.791675189152052
MSTRG.7678|COL27A1	0.504938264225282	2.83185433865353	4.3246815266539	0.00071914600169169	0.0119786682717697	-0.926296678659394
MSTRG.19117|APH1C|RAB8B	-0.281377797517308	5.57225875670753	-4.32464153721088	0.000719201167321114	0.0119786682717697	-1.21458491075578
MSTRG.12871|-	0.752873797731216	1.28661902850428	4.3235667067277	0.000720685531354454	0.0119933632285553	-0.804745887845341
MSTRG.18604|MCAM	-0.47605950380264	1.35077682901031	-4.32073280066429	0.000723519364224135	0.0120117524526662	-0.775002822632761
MSTRG.19056|TIPIN	0.332813076412715	4.18282490677109	4.32144737040825	0.00072362161024793	0.0120117524526662	-1.12181829928484
MSTRG.13254|-	0.830335917409918	1.92420301027514	4.32103724833013	0.000724191201593518	0.0120117524526662	-0.848902515060506
MSTRG.30155|SLC38A2	-0.333343348930211	5.72204033275731	-4.32086674969664	0.00072442813137784	0.0120117524526662	-1.2537936028356
MSTRG.4944|GM14303	0.61620719854058	4.85459745454415	4.32059527513234	0.000724805544583572	0.0120117524526662	-1.18458926270449
MSTRG.33507|KDM3B	-0.23246543455144	4.48444001571122	-4.31760999777509	0.000726255647512683	0.0120257793004594	-1.16787913400002
MSTRG.28505|CBX3-PS6	0.242506780494232	4.19357528111208	4.31691866134834	0.000727220699960732	0.0120317577601477	-1.08654917184537
MSTRG.25006|-	0.734004454392628	0.635797497758609	4.31474670359511	0.000732985671533945	0.012107926489354	-0.731231146455064
MSTRG.10624|-	0.463257757286255	2.19873032436814	4.31438405104923	0.000733496009278684	0.012107926489354	-0.887831923248622
MSTRG.18376|-	1.23072979405609	1.33652584377999	4.31427612622578	0.000733647955454328	0.012107926489354	-0.810557794208257
MSTRG.37868|AP2B1	-1.37872539904114	-0.0418550017542193	-4.31344175342695	0.000734823751673318	0.0121139589327951	-0.622169420450735
MSTRG.33452|AMMECR1L	-0.343335089141562	4.4079775081607	-4.31315397555681	0.000735229736433197	0.0121139589327951	-1.14109063653497
MSTRG.27831|GLUD1	-0.197793794831117	6.68777712901087	-4.30743324102209	0.000740595438586422	0.0121922819311087	-1.32782264934733
MSTRG.18250|PDE4A	-0.393462913087804	3.23101548943933	-4.30849722152689	0.000741831414440803	0.0121947574374676	-1.01570298222759
MSTRG.11351|-	0.939986156256458	2.88296002358086	4.30802936311536	0.000742498034526878	0.0121947574374676	-1.00359847052241
MSTRG.643|BMPR2	-0.398871658933574	8.20353179884481	-4.30797020550247	0.000742582368054628	0.0121947574374676	-1.37772786996718
MSTRG.11721|KLHDC10	-0.20072291201952	7.71951614609191	-4.30575850469082	0.000743274179524799	0.0121960639671614	-1.3638819910402
MSTRG.20448|LAMA4	-0.648519847176019	0.470517484783556	-4.30638478470367	0.000744846171112762	0.0122117989535524	-0.763185993840728
MSTRG.20898|GSTT3	-0.461906114078335	0.90318289170098	-4.30490083275012	0.00074569707325888	0.0122156954764119	-0.767592099505992
MSTRG.35848|FUNDC2	-0.14986247603218	5.36432443086267	-4.30319268218697	0.000746656232989285	0.0122213575687318	-1.14043826946129
MSTRG.16490|-	-0.371318193438591	1.32429015853539	-4.30212871475034	0.000748184880834628	0.0122274028604802	-0.829001432365
MSTRG.7682|GM38592	-0.766561939273424	1.25284521304429	-4.30346172486544	0.000749038574563996	0.0122274028604802	-0.841602880399227
MSTRG.18161|-	1.09200569667554	0.452850814853661	4.30319197925674	0.000749426677214155	0.0122274028604802	-0.744668345505312
MSTRG.8529|-	-0.578018932834761	2.49349071581492	-4.30315432601205	0.000749480868104734	0.0122274028604802	-0.923793482134262
MSTRG.35727|C030023E24RIK	-0.668137770587482	4.02742540319584	-4.29994147377988	0.000754119689329064	0.0122930149029746	-1.16137382020621
MSTRG.36442|FGD1	-0.372937765141765	3.2866471327779	-4.29905522635826	0.000755404464186451	0.0123024928825046	-1.06456451220926
MSTRG.17742|ATMIN	-0.308280015392402	2.99415572810708	-4.29676770937763	0.000755936309647873	0.0123024928825046	-1.01988745696312
MSTRG.10962|-	-0.386057550226284	2.35625492454345	-4.29604715671474	0.000758491492933922	0.012334000440199	-0.944164238702858
MSTRG.33511|EGR1	-0.741924778776443	6.70570168147322	-4.2958549376559	0.000760062603380942	0.0123494674219807	-1.38083418870111
MSTRG.26248|GM40913|LY86	0.422825537475959	4.54754194312943	4.29434018345753	0.000762277660187165	0.0123631679154237	-1.23090684284456
MSTRG.3298|CCDC173	0.594543312718551	2.37640176486107	4.29414252959912	0.000762567182133591	0.0123631679154237	-0.951576890503708
MSTRG.11888|ADCK2	-0.278075806298156	1.264732826709	-4.29208958092765	0.000762767739360228	0.0123631679154237	-0.848573694516309
MSTRG.37385|IQCC	0.94611674046396	-0.215935010577088	4.29294014608382	0.000764330859511428	0.0123705731021098	-0.601116957206855
MSTRG.17335|-	0.94573306008002	1.17602997550068	4.29282021088688	0.000764507012182454	0.0123705731021098	-0.854114270730634
MSTRG.25452|-	0.921582464290224	0.962839250390088	4.29242507651239	0.000765087653704782	0.0123705731021098	-0.838751124571824
MSTRG.12395|-	0.645478612827367	1.01532688302902	4.29186742126644	0.000765907886854192	0.012373791651367	-0.830978177839305
MSTRG.1102|-	-0.686178375197233	1.75583279362186	-4.29004829012172	0.000768589858285055	0.0124067067613125	-0.902422295259919
MSTRG.33072|PREPL	0.35698809684555	6.12871792060532	4.28949965090498	0.000769400616476086	0.0124067067613125	-1.12951347219395
MSTRG.10282|-	0.939878343883992	1.17628470319017	4.28922032380903	0.000769813732780236	0.0124067067613125	-0.85439202906917
MSTRG.37238|PPARD	-2.10199030088379	1.31452907799091	-4.28665915223924	0.000773612263218813	0.0124577431646398	-0.728179671891898
MSTRG.16613|ZDHHC2	-0.62500441653034	2.57956492132302	-4.28624303785157	0.000774231226798398	0.0124577431646398	-1.00840826550253
MSTRG.9043|-	0.641254787187546	1.04254052975229	4.28525214892908	0.00077570720645456	0.012464567598839	-0.846995520996324
MSTRG.20917|DIP2A	-0.814402901711987	6.01009798051746	-4.28511828943598	0.000775906818401625	0.012464567598839	-1.34759386856302
MSTRG.6642|ELOVL6	-0.312997485415947	5.77351238357314	-4.28401841330513	0.000777548957574708	0.0124771028733157	-1.35042134881584
MSTRG.28446|-	-0.422345955607057	1.2367186181368	-4.28151603820663	0.000778442726631116	0.0124771028733157	-0.755002302088481
MSTRG.30596|BFAR|3110001I22RIK	0.230399141589233	4.55222724881687	4.2814336142626	0.000778566208410214	0.0124771028733157	-1.1787989171212
MSTRG.21330|CDK17	-0.145699748816168	5.55696972152478	-4.27961570382358	0.000781294793057438	0.0125039557196958	-1.27548952126126
MSTRG.15421|FAR1	-0.521907645173867	2.28052376265018	-4.28121662354592	0.000781748233542474	0.0125039557196958	-0.92718088424156
MSTRG.20878|ANK3	0.13844924677079	6.03818317618777	4.279063913344	0.000782124941101455	0.0125039557196958	-1.24292828844077
MSTRG.31473|-	0.725801897533341	2.05719596430201	4.27818420590669	0.000786319417123334	0.0125609324692035	-0.929329355374601
MSTRG.15260|NUP98	-0.295749736121076	2.95196736814291	-4.27546739017558	0.000787558005548251	0.0125706373962509	-1.06189644546492
MSTRG.21695|KIF5A	-0.397150046919123	11.0261222538086	-4.2763641209113	0.000789076253404616	0.012584787003859	-1.5585025773341
MSTRG.19791|NME6	-0.361064901215394	1.25117807481636	-4.27323832913505	0.000790944753855029	0.0126044955974337	-0.872282602768037
MSTRG.13121|FOXJ2|MIR7231	-0.386554198219618	2.40204077937415	-4.27274300307378	0.00079324780387064	0.0126220780473359	-0.980537779149988
MSTRG.29844|ACO2	-0.166715127744439	6.02483618614162	-4.27146864841929	0.000793644180887634	0.0126220780473359	-1.30297818814001
MSTRG.34252|LRP5	-0.397781333205034	1.07123947089914	-4.27112798956947	0.000794164897840048	0.0126220780473359	-0.876290001893448
MSTRG.2476|-	0.787530779315589	3.2202868537516	4.27270752087211	0.000794644844466041	0.0126220780473359	-1.09108150781817
MSTRG.32592|-	0.794495456229315	0.908587383948253	4.2723337898781	0.00079521626252041	0.0126220780473359	-0.837363185282955
MSTRG.7333|KIF24	-0.580771814024708	0.407430125064137	-4.26924736383217	0.000799453577299215	0.0126792318947455	-0.767476542798534
MSTRG.7840|HAUS6	-0.397606385096519	1.55471626696866	-4.26653713180614	0.000801216595803805	0.01268037857881	-0.840735577475997
MSTRG.33197|9430020K01RIK	-0.257285194401095	5.93329880415482	-4.26762407470245	0.0008012731204451	0.01268037857881	-1.30827351604055
MSTRG.28442|RHOBTB2	-0.276188082367559	4.94219681658947	-4.2681941864214	0.000801435573831414	0.01268037857881	-1.3197694507008
MSTRG.7117|-	0.524714768925376	2.13928186044471	4.26656747863898	0.00080408635062813	0.0127122223051685	-0.947305085699135
MSTRG.4290|-	0.391917810999684	1.41835866914218	4.26405939484752	0.000805049144745947	0.0127173504863912	-0.891207621157291
MSTRG.3060|-	0.952472711808321	1.96164210793672	4.26432175774084	0.000807568274603367	0.0127211784371393	-0.966647877340531
MSTRG.24744|-	0.594232510882526	1.38257519578759	4.26397086137454	0.000808113725403135	0.0127211784371393	-0.90475080653473
MSTRG.5118|GM5466	0.591008745340608	1.46622979226531	4.26326040811135	0.000809219247497056	0.0127211784371393	-0.910364492133097
MSTRG.32003|GM9620	-0.606696180482875	0.989395058593455	-4.26315170182876	0.000809388540042414	0.0127211784371393	-0.901648311859172
MSTRG.21976|COBL	-0.688889514851759	2.76542579841834	-4.26312726447511	0.00080942660229307	0.0127211784371393	-0.928134985134902
MSTRG.7375|-	0.575648819464759	1.58430860821018	4.26271325305132	0.000810071722533224	0.0127211784371393	-0.903996912049891
MSTRG.28165|DHRS4	-0.345458331535245	1.20906583746862	-4.26061121374667	0.000810414105570886	0.0127211784371393	-0.87689015310743
MSTRG.14183|HMGB1-PS7	0.380117663902516	2.36401343564651	4.25989500771523	0.000811993897312339	0.0127211784371393	-0.98296097449144
MSTRG.14970|-	0.295173405690251	1.07699865850981	4.25951049848259	0.000812134402368486	0.0127211784371393	-0.802702178449855
MSTRG.10577|2900026A02RIK	-0.321985872882738	5.3080779322402	-4.26138728284815	0.000812141427628486	0.0127211784371393	-1.30987120128534
MSTRG.30650|PPM1F	-0.32398826359974	5.11602358793597	-4.26100280818556	0.000812742568023629	0.0127211784371393	-1.34000345213346
MSTRG.9585|HADHA	-0.258914945365732	5.92795125495896	-4.26050242378246	0.000812954826831242	0.0127211784371393	-1.36345063574164
MSTRG.6562|F3	-0.245532967631368	5.5944308934191	-4.25799178348709	0.000816269741813681	0.0127548737397594	-1.37711837543233
MSTRG.26968|MTX3	-0.326790550333861	3.02546742336255	-4.25691495857554	0.000816388755933394	0.0127548737397594	-1.06716123539337
MSTRG.2589|SPOPL	-0.407292858418082	0.670910502233273	-4.25545486271764	0.00081850532056912	0.0127639735967666	-0.803825881851552
MSTRG.18962|ADPGK	-0.304287685978741	1.74169993673962	-4.25525068619742	0.000818827410061619	0.0127639735967666	-0.938476907402981
MSTRG.11338|SMURF1|MIR7039	-0.614294072351185	2.4127447992631	-4.25664457999826	0.000819588833350372	0.0127639735967666	-0.978293784943388
MSTRG.29439|MTSS1	-0.982022837519412	2.25034055238095	-4.25664341882628	0.000819590665280446	0.0127639735967666	-0.985649061547061
MSTRG.25965|GNG4	-0.385020735449961	4.06470022878764	-4.25607991932084	0.000820480169731816	0.0127639735967666	-1.2053232448888
MSTRG.11228|SNX8	-0.353238958808735	0.954864410420917	-4.25399206073429	0.000820815771960743	0.0127639735967666	-0.917812121876291
MSTRG.21147|CELF5	-0.167794500633817	7.97876842562747	-4.25311416582276	0.000822205592500176	0.0127756126385363	-1.40358163706206
MSTRG.18945|-	-0.388059202570485	2.54925108716217	-4.2535044491342	0.000823354179503878	0.0127834881182519	-1.0524767926849
MSTRG.18890|PTPN9	-0.365763009751427	3.27026952032248	-4.25301635322027	0.000825333484097573	0.0127939448085915	-1.15216286375909
MSTRG.37871|DENND6A	-0.295783471676166	3.28005636929637	-4.251125935788	0.000825362149935911	0.0127939448085915	-1.10621522333128
MSTRG.18698|SIK3	-0.321200819020897	7.06212499228605	-4.2526257024189	0.000825954469068711	0.0127939448085915	-1.46535838901097
MSTRG.34742|FAM189A2	-0.636084580783871	3.02838197595247	-4.25084026321237	0.000828798741833249	0.0128069424448534	-1.10366930594559
MSTRG.18125|-	0.781154312383685	2.40838306877546	4.2504388495085	0.000829439591835587	0.0128069424448534	-0.945240002220076
MSTRG.7442|-	0.243263553554176	5.54132633891817	4.24966264271813	0.000829469602264751	0.0128069424448534	-1.36078929707521
MSTRG.28460|PIWIL2	-0.305942364135369	0.919318374663655	-4.24824170006981	0.000829963342119772	0.0128069424448534	-0.832150465509462
MSTRG.23205|GM10277	0.625319041551425	0.499726147052925	4.25008297313886	0.000830008167485226	0.0128069424448534	-0.858440271920159
MSTRG.13993|RASGRP4	-0.7943775851653	1.26736850362656	-4.24914950026664	0.000831501457143629	0.0128200534259296	-0.906950450163221
MSTRG.24356|SLC25A10	-0.256915490239919	2.24312402264192	-4.24516213819335	0.000834905193932821	0.0128584968171046	-0.998801052682942
MSTRG.6356|CTTNBP2NL	-0.404668486465856	5.28894673001447	-4.24656163871497	0.000835655727006596	0.0128584968171046	-1.34638537316051
MSTRG.34724|-	0.724654631861661	2.26368685594901	4.24639038167311	0.000835931394485464	0.0128584968171046	-1.03459800365671
MSTRG.22188|-	0.732175494390665	1.12345864267114	4.24288480332264	0.000841594770846392	0.0129309926756815	-0.952100370569015
MSTRG.16940|NDUFA13	0.217175984942842	4.54686973522429	4.24080880740495	0.000841942645600349	0.0129309926756815	-1.26902780756578
MSTRG.19356|-	0.490898150180407	1.22435841032711	4.24085286026853	0.000844377260942754	0.0129548093053425	-0.921545306902416
MSTRG.29266|KLF10	-0.566350943249122	2.50408936191467	-4.24033337030005	0.000845741434665016	0.0129548093053425	-1.07268439872125
MSTRG.2098|CNIH4	-0.171004401014247	5.773909191027	-4.23759701664105	0.00084717370724149	0.0129548093053425	-1.40196123320409
MSTRG.32839|RAB12	0.147090589369658	7.49270396693681	4.23717518491587	0.000847863219499402	0.0129548093053425	-1.49663971364914
MSTRG.114|PREX2	-0.411372477374542	7.48123173870982	-4.2388381803066	0.000848181196570044	0.0129548093053425	-1.50273988512476
MSTRG.29034|CDH10	-0.535603983150619	2.56642952846483	-4.23873685082046	0.000848346801004928	0.0129548093053425	-1.04254547230507
GENE13215|ZAN	-1.17086189204709	0.205309950064315	-4.23830493473139	0.000849053060643056	0.0129548093053425	-0.818596409325393
MSTRG.12941|TATDN2	-0.57990957799806	1.49775132980808	-4.23814515508329	0.000849314481608145	0.0129548093053425	-0.98755541441892
MSTRG.34722|NSA2-PS1	0.32092485820467	4.10771090266284	4.2381256297286	0.000849346433372352	0.0129548093053425	-1.29506600460599
MSTRG.30954|OSBPL11	-0.429157768938524	3.87286969708414	-4.23663164473162	0.000851794887247486	0.0129778457435782	-1.26277374166435
MSTRG.15464|-	-0.961719265299307	0.106427943996198	-4.23608512211742	0.000852692377059793	0.0129778457435782	-0.830672002837904
MSTRG.12254|-	0.586433003982926	1.64929547166523	4.23601277986522	0.000852811248912847	0.0129778457435782	-0.973573364114003
MSTRG.19720|IP6K1	-0.484429298532493	3.64431064047008	-4.23363918663851	0.000856720950495837	0.0130273903312039	-1.24899104446763
MSTRG.36117|-	0.775591274121237	1.16783160944443	4.2327095320289	0.000858257252383093	0.0130407966952488	-0.955940653555775
MSTRG.12298|RPIA	-0.39494753650753	1.69892988063919	-4.23077166326355	0.000859090257271401	0.013043504515889	-1.02947129986071
MSTRG.20832|CISD1	0.177500569323971	5.55163794940248	4.22840803603519	0.000862324752319612	0.0130796629179313	-1.42527839577383
MSTRG.26992|TBCA	0.29488311861178	3.34194475448574	4.22813150146509	0.000862784993682818	0.0130796629179313	-1.17397808102098
MSTRG.28098|SLC7A7	-0.47045805983291	0.904291281931568	-4.22759972746262	0.000865837359298025	0.0131159545225982	-0.963069949566945
MSTRG.10733|MED13L	-0.269526341535317	4.31852381749165	-4.22515960380201	0.000869468177746381	0.0131609468850364	-1.3194856276753
MSTRG.54|-	0.956678162455263	2.01921970891668	4.22495556899371	0.000871181665116318	0.013176870743445	-1.0704565068411
MSTRG.31707|-	0.572656238517007	1.39913537125679	4.22396342225208	0.000872849733986833	0.0131821549836333	-0.971361898373776
MSTRG.24105|CDC42EP4	-0.395337016153431	2.33634961010707	-4.22321445271819	0.00087285453932793	0.0131821549836333	-1.08023107234051
MSTRG.30308|SLC4A8	-0.423158101582691	5.99824134556774	-4.22195526361319	0.000876236027717516	0.0132231982364643	-1.48910526759195
MSTRG.33400|AW554918	-0.31545094417067	3.70295793907325	-4.21851957995026	0.000880795873271427	0.0132667071438515	-1.24665433459988
MSTRG.35495|LOC100503338	0.489666195394782	2.76177959337482	4.21914092680407	0.000881004440527651	0.0132667071438515	-1.10493407744068
MSTRG.32427|DDAH2	-0.601782350576678	1.26274071223836	-4.21907459660775	0.000881117146150378	0.0132667071438515	-0.978463035696897
MSTRG.17409|CX3CL1	-0.221714606289524	5.95553602606535	-4.21698649576641	0.000882486509841695	0.0132772894834189	-1.47279859424118
MSTRG.5520|PCDH10	-0.209445479335941	7.06925939827816	-4.21592193913936	0.000883358712131901	0.0132803815439	-1.43462172065919
MSTRG.8230|C530005A16RIK	-0.399397761782169	0.426757906237052	-4.21506804020967	0.000884816262037542	0.0132896305552154	-0.90278615583621
MSTRG.26018|-	0.697273844621211	3.00984730527844	4.21601420774129	0.000886333348212198	0.0132896305552154	-1.17592333323864
MSTRG.8629|-	-0.369134126526882	0.918197598682185	-4.21413988795937	0.00088640335454645	0.0132896305552154	-0.966646765776429
MSTRG.1842|MPC2	0.178662023965053	5.00215282311537	4.21400016837022	0.000886642520475968	0.0132896305552154	-1.40166825925018
MSTRG.35076|ERLIN1	-0.318588651233639	7.71999132579169	-4.21118843935708	0.000894622925452358	0.0133991644173015	-1.59452576872736
MSTRG.16994|KCNN1	-0.400948950975706	1.49955618818491	-4.20703204137567	0.000899128523343171	0.0134518793409338	-1.03376298998571
MSTRG.16062|GM16589	-0.400171630022741	0.435987839992912	-4.20654916661215	0.000899493136652801	0.0134518793409338	-0.905666098882893
MSTRG.6174|MCL1	-0.204430670154329	7.23864847597954	-4.20637742748398	0.000901581110334729	0.0134729900359098	-1.58486529369407
MSTRG.11212|ZFAND2A	-0.363154466913076	2.76995550645817	-4.20509040065327	0.000903922764244673	0.0134978571692308	-1.170390083279
MSTRG.814|PLCD4	-0.435479935099323	2.17957950466098	-4.20359098687548	0.000907779899019454	0.0135211289651945	-1.11402242473584
MSTRG.882|MRPL44	0.245738144821457	5.69950653220863	4.20284404995947	0.00090819763919841	0.0135211289651945	-1.51139174934589
MSTRG.35800|SLC6A8	-0.239849537402153	6.46484850052801	-4.20270389103444	0.000908385509629528	0.0135211289651945	-1.51437872151086
MSTRG.28877|GGACT|LOC108168204	0.24945145787649	8.23557462059674	4.20301295122571	0.000908848429016688	0.0135211289651945	-1.61616915389107
MSTRG.11407|MTUS2	-0.430807385663931	1.70371525628993	-4.20196100308319	0.000909400893178196	0.0135211289651945	-1.03377490855655
MSTRG.22969|NEURL4	-0.50668344372565	1.8194739442272	-4.20261095889055	0.000909553856092399	0.0135211289651945	-1.06078300138977
MSTRG.28584|VWA8	-0.227560763984255	3.76993499337205	-4.20030066047606	0.000910416960408402	0.0135238671523754	-1.31581826663083
MSTRG.34738|APBA1	-0.326718212963101	5.29704815841659	-4.20161394872463	0.000911305860131948	0.0135269841533744	-1.48599213857143
MSTRG.36586|TMSB4X	0.414501900329748	10.9431628112546	4.19776210461118	0.000918107109500454	0.0136177912295227	-1.72061211325235
MSTRG.24658|ADAM17	-0.327827884734582	2.68255443652104	-4.19410918691662	0.000921375237746359	0.0136560972737407	-1.16734899512047
MSTRG.19697|IFRD2	-0.329892647278051	0.514213737256989	-4.19172356945214	0.000925633533918851	0.0137019423564073	-0.990237385069715
MSTRG.36412|AMOT	-0.463166778570151	2.85253720989655	-4.19323756304429	0.000926162647326954	0.0137019423564073	-1.20392095619515
MSTRG.29934|1810041L15RIK	-0.397605708495392	2.95642289737806	-4.19214416244712	0.000927099956040256	0.0137019423564073	-1.14346240542387
MSTRG.6283|-	-0.39265000517505	1.63180352546939	-4.19061953833011	0.000927872166910441	0.0137019423564073	-1.06588441607997
MSTRG.13771|PVR	-0.508096618394453	0.867630073802263	-4.19226277042867	0.00092790764250971	0.0137019423564073	-1.04156085741234
MSTRG.28173|RNF31|IRF9	-0.284254492530873	1.87558765981328	-4.18955253563708	0.000929526329937321	0.0137156774017418	-1.09446966849399
MSTRG.17836|BANP	-0.34640350588958	1.35616080696195	-4.18879111295542	0.000930895577738183	0.0137257142180197	-1.04694385879426
MSTRG.10383|HSD17B11	-0.315671560138452	2.03414840739351	-4.18817967013638	0.000931996616661109	0.0137317844703323	-1.07293935006107
MSTRG.16119|MYO16	-0.721307079097135	3.08192336291269	-4.18867823170957	0.000934353426326938	0.0137563342590041	-1.23102003287176
MSTRG.30313|-	0.657532418040014	1.33073391455593	4.18749467480678	0.000936491783483607	0.0137776339194929	-1.05181576009082
MSTRG.31768|GTF2H5	0.254592610914552	6.68827144575433	4.18585083750803	0.000938811319519573	0.0138015656714612	-1.50367538422334
MSTRG.37740|BAALC	-0.31447220560911	4.02786354118071	-4.18471326560632	0.000940505842137332	0.0138118877505234	-1.31851793044439
MSTRG.20752|CCAR1|SNORD98	0.377353627714817	3.55592630116802	4.18506339007258	0.00094090018461146	0.0138118877505234	-1.32423888666292
MSTRG.32452|MDC1	-0.405437364473521	0.536172010882978	-4.18077338570004	0.000945439750510618	0.0138629656120595	-0.976061217740767
MSTRG.13911|2310022A10RIK	-0.36145884583155	2.20971780809401	-4.18059192613368	0.000945771599738397	0.0138629656120595	-1.13228254031887
MSTRG.8326|HIVEP3	0.449388475037588	4.17742525945959	4.18162496660147	0.000947171062700787	0.0138732702713233	-1.36769395810923
MSTRG.18714|-	0.612701295519924	0.977606412668208	4.18052347437238	0.000949188971086318	0.013883579847561	-1.04234379075087
MSTRG.33082|-	0.248127223898639	3.44667759094141	4.17868353286226	0.000949268863071189	0.013883579847561	-1.29795458965171
MSTRG.25732|EIF5	0.177433265061475	5.88512845210085	4.17790379296694	0.000950701600893078	0.0138943330079164	-1.54831517694803
MSTRG.12982|PLXND1	-0.584830636192956	1.60557828147617	-4.17926981868237	0.000951491000510378	0.0138956750221164	-1.10190349223114
MSTRG.15527|EEF2K	-0.329080676605895	0.857214257133046	-4.17594401758578	0.000954312392184109	0.0139194805968183	-1.02952013175057
MSTRG.36357|TMEM164	-0.253717613116043	2.91516764662773	-4.17583232711967	0.00095451859915933	0.0139194805968183	-1.2038694194667
MSTRG.2117|SRP9	0.235598432413746	4.94805627039168	4.1753325166923	0.000956440191053394	0.0139216998351692	-1.49706144848118
MSTRG.21505|ZDHHC17	-1.13955694947298	1.88439638586957	-4.17650566962212	0.000956586913011968	0.0139216998351692	-1.13511248669944
MSTRG.29976|CELSR1	-0.467214806446252	0.727012869589043	-4.17568200971919	0.000956767423410978	0.0139216998351692	-1.02998413990569
MSTRG.1636|EDEM3	-0.470411800897559	2.54771478361254	-4.17522424094704	0.00095895880015348	0.013943400948217	-1.17138518616817
MSTRG.1172|ZCCHC2|GM26509|PHLPP1	-0.229267049594462	8.09701812855892	-4.17397401728418	0.00096103785075596	0.013957331556836	-1.64330224857194
MSTRG.1847|MPZL1	-0.395814958991904	3.39566866248822	-4.17363652249704	0.000961905981552589	0.013957331556836	-1.25986630424891
MSTRG.15191|UCP3	-0.365581086506882	1.39336715277481	-4.171616204843	0.000962336033483659	0.013957331556836	-1.05767666082784
MSTRG.8202|-	0.86778924542464	2.82308740792108	4.17319910781857	0.000962719556179348	0.013957331556836	-1.22408055553089
MSTRG.3433|SSFA2	-0.320596683958845	4.2482755326297	-4.17141582081038	0.000966043705033951	0.0139953386212919	-1.383593055611
MSTRG.36343|TSC22D3	-0.355422898198041	5.09291834635209	-4.17016246712105	0.000968387062955624	0.0140190917834855	-1.51522026881413
MSTRG.9391|DNAJC2	0.255333636984319	3.97696814696979	4.16789915760306	0.000969641571251311	0.0140270588956617	-1.41639688732007
MSTRG.21412|GALNT4	-0.410933829618274	0.808841220974455	-4.16691605074741	0.000971653603118081	0.0140459650029842	-1.07070119940961
MSTRG.27156|NLN	-0.28956168485594	2.45637291286953	-4.16597026832278	0.000972907438017744	0.014053891345405	-1.18063298303531
MSTRG.3818|-	0.973936572496561	0.571954684131265	4.16601900845078	0.000976175496257728	0.0140729849202385	-1.02137412680323
MSTRG.7197|-	0.943891050020754	2.09524738369239	4.16597527495432	0.000976258043191762	0.0140729849202385	-1.1370730909225
MSTRG.29201|GM41291	-0.546130008638742	1.2370112118607	-4.1659272743079	0.000976348652598879	0.0140729849202385	-1.10819856690016
MSTRG.26861|A830082K12RIK	-0.277121770869282	0.831119471061674	-4.16276654224836	0.000978958894409451	0.0140856105554857	-1.03258885148232
MSTRG.13844|TMEM145	-0.302944941557051	1.48458926105267	-4.16270791627315	0.000979069990374379	0.0140856105554857	-1.12263072323198
MSTRG.17824|ZCCHC14	-0.432701437789946	2.3715418014037	-4.16409632681585	0.000979434774747455	0.0140856105554857	-1.1743933357869
MSTRG.16145|ANKRD10|MIR7238	0.476392881772029	4.04534998378333	4.16396876801707	0.000980053023589517	0.0140856105554857	-1.33487830849919
MSTRG.22488|MAML1	-0.368441118082375	1.75799027856451	-4.16150457817901	0.00098135316566392	0.0140941276568315	-1.14113499044553
MSTRG.26377|RNF144B	-0.413743663249482	1.89585641188815	-4.16160520219434	0.000982166797806157	0.0140956502970451	-1.11101589958871
MSTRG.33279|TMEM241	-0.369209746202703	0.993890011566215	-4.16058616340934	0.00098309940533195	0.0140988770008729	-1.05235695442597
MSTRG.10089|-	-0.578104494856177	0.840355266303856	-4.16103523367146	0.000985628541997137	0.0141249788176856	-1.0609650255668
MSTRG.32180|CREBRF	-0.428492099942112	6.29043776977319	-4.15997414182124	0.000987653261388545	0.0141385688255894	-1.5202633998433
MSTRG.29918|TTLL12	-0.306113366215375	2.75580545774942	-4.15801954286812	0.000987996375764075	0.0141385688255894	-1.21539444525784
MSTRG.6218|-	-0.628753014853577	4.85696749561732	-4.1588081552971	0.000989883048749894	0.0141553986583617	-1.47963753404765
MSTRG.4102|-	0.981482944040306	2.77095472711227	4.15744260824046	0.00099250102479248	0.0141826545293158	-1.27327783694612
MSTRG.660|-	0.894546758549521	0.70797802686824	4.156958317038	0.000993431192518758	0.0141857701469345	-1.05155020199455
MSTRG.30177|OLFR288	-0.563325014855252	1.22755472279854	-4.15626181094706	0.000994770522581662	0.0141947197778128	-1.1107869577498
MSTRG.389|MGAT4A	-0.437613462678974	2.42238082324188	-4.15337463353019	0.000999326935483619	0.0142433511417595	-1.16014554208015
MSTRG.5515|-	-0.789538809210539	2.54177053798193	-4.15375374962113	0.000999608679527095	0.0142433511417595	-1.24676409629661
MSTRG.34335|PACS1	-0.237977673375224	4.20109183287713	-4.15158637834957	0.00100038057644181	0.0142441608882923	-1.45273881724638
MSTRG.5162|GM8910	0.160936742492564	5.05706799576927	4.15111377200123	0.00100129661468664	0.0142466332684775	-1.50751743404223
MSTRG.15140|PRKRIR	-0.332955810174127	5.28737313569852	-4.15217639511113	0.00100266380162621	0.0142466332684775	-1.53933456283495
MSTRG.12194|AVL9	-0.410332588066371	3.49535457115084	-4.1521578430573	0.00100269979128542	0.0142466332684775	-1.35467948051324
MSTRG.36819|GPANK1	-0.240251876249365	1.19067432642704	-4.14900901463585	0.0010053866429219	0.014255014348099	-1.08072212720007
MSTRG.5735|-	0.602215181169939	1.25468354500562	4.15041712234241	0.00100608255777007	0.014255014348099	-1.12502600439779
MSTRG.17441|SLC38A7	-0.2336732854599	2.59687672420035	-4.14848486379411	0.00100640784667353	0.014255014348099	-1.24070976982398
MSTRG.18943|-	-0.350357530421648	1.70982803082597	-4.14795424093912	0.00100744274174386	0.014255014348099	-1.176677150217
MSTRG.18755|TIMM8B	0.210409746442214	3.21335172054477	4.1478850758701	0.00100757771740706	0.014255014348099	-1.32395019542467
MSTRG.12446|LOXL3	-0.627442136449624	0.292643856299856	-4.14964675926129	0.00100758334348009	0.014255014348099	-1.03087785507582
MSTRG.14202|ZFP715	-2.71121355672516	2.41368136525482	-4.1484527947963	0.00100991390155009	0.0142778459324895	-1.24340207862801
MSTRG.12606|KLF15|ALDH1L1	-0.37687940554443	3.91620518427291	-4.14770630631385	0.00101137381317679	0.0142883449350933	-1.45124839935003
MSTRG.1474|PLEKHA6	-0.330613455533855	1.01472494556599	-4.14358404418361	0.00101600766341706	0.014343637601182	-1.14027481594506
MSTRG.33543|-	0.490415140827415	0.941024915512503	4.14468159122253	0.00101725150959213	0.0143510269625178	-1.09949446542217
MSTRG.30109|-	-0.455755313202343	0.999861541358033	-4.14364240968506	0.0010187656262254	0.0143622160469993	-1.14384711677319
MSTRG.28949|EGFLAM	-0.490390612635172	1.28400109075065	-4.14339415916572	0.00101984950574072	0.0143673282562625	-1.17028525468289
MSTRG.37813|NADK2	-0.219658652585239	4.48888702118842	-4.13841574125486	0.00102623304056706	0.0144431593335697	-1.46059754391675
MSTRG.27531|NEK10	-0.520148621093302	1.33257102667279	-4.13994443951929	0.00102668241045857	0.0144431593335697	-1.136226453362
MSTRG.19224|-	0.605928195667951	0.719286525657101	4.13863875308487	0.00102928081303626	0.0144694945629375	-1.10551828998071
MSTRG.12592|MCM2	-0.297979252400714	1.83877699515414	-4.13626564778781	0.00103051793020058	0.0144766693720702	-1.18340068709366
MSTRG.20093|ESR1	-0.423935551854109	0.363592338826113	-4.1332472545864	0.00103656416524752	0.0145513447299018	-1.01382175007007
MSTRG.31364|PROS1	-0.32802678138354	0.576651905135388	-4.13185880625897	0.00103935759015963	0.0145802839408309	-1.02694745348801
MSTRG.5727|-	-0.418264550023763	0.782232503339764	-4.13008131461608	0.00104349809745668	0.014628066221912	-1.12152114005985
MSTRG.10301|CNOT6L	-0.422991640816617	3.54245945803041	-4.13101927299332	0.00104457895398676	0.0146329203680845	-1.40191028841631
MSTRG.3034|-	0.899456894948196	1.43723650565531	4.1299956037711	0.00104665190768129	0.0146398667185707	-1.20914056291752
MSTRG.6693|-	0.594238676930532	0.582661898400324	4.1298200985531	0.00104700773244797	0.0146398667185707	-1.09046526029923
MSTRG.33099|RHOQ	-0.297516755784271	5.68042664516117	-4.12968603417312	0.00104727962218691	0.0146398667185707	-1.64004090701004
MSTRG.9422|GM29779	-0.49511520982683	0.785484585155034	-4.12918111849903	0.00104830426707096	0.0146439137447781	-1.125535615587
MSTRG.14402|SPTY2D1	-0.446359941607644	3.41510597712688	-4.12862102308057	0.00104944209099032	0.0146495350052748	-1.4022932223184
MSTRG.15426|-	0.636347820775128	1.13152755499348	4.12677074938176	0.00105320988351589	0.0146863620339189	-1.17374810572727
MSTRG.31169|-	0.731553646228525	2.09745354633218	4.12611220982822	0.0010545542349438	0.0146863620339189	-1.2278730919123
MSTRG.25379|ACYP1	0.386840454671922	3.77944518493359	4.12595786781843	0.00105486956477583	0.0146863620339189	-1.47591083913513
MSTRG.15432|4933406I18RIK	0.535269483738186	2.10777404809462	4.1256278865545	0.00105554405976153	0.0146863620339189	-1.17548476900467
MSTRG.4260|PROKR2	-0.393167827478643	1.68995661933214	-4.1237236965667	0.00105588020181214	0.0146863620339189	-1.13697732113962
MSTRG.4258|CDS2|LOC108168795|CDS2	-0.226465409158534	6.329876681588	-4.12445400920496	0.00105650385515089	0.0146863620339189	-1.63825296174222
MSTRG.29430|FAM91A1	-0.306458933506163	5.98618986711947	-4.12329747618824	0.00106032009702364	0.0147291327285292	-1.63855231091974
MSTRG.3997|ZSCAN29	-0.330140435004848	3.1909974126449	-4.12156621424741	0.00106269817877793	0.0147518799451265	-1.40710106232483
MSTRG.3915|IVD	0.386329375300934	7.78268205334441	4.12178059382612	0.00106344073624317	0.0147519077061031	-1.69674278994131
MSTRG.32520|ADGRF5	-0.293599369148066	4.34188322059345	-4.12046671620967	0.00106470003863774	0.0147590986566902	-1.45841351419994
MSTRG.9253|SRI	0.156955410737825	7.24673105260228	4.11655671302841	0.00107065919252856	0.0148313846419811	-1.74265159729267
MSTRG.18112|-	0.502900212605074	0.717143354205929	4.11700142377345	0.00107187605454763	0.0148379228676781	-1.07842137579024
MSTRG.4976|ZFP831	-0.328232127231106	1.61389987442663	-4.1148319246741	0.00107424736248977	0.0148520572100697	-1.11382980254244
MSTRG.1452|KLHDC8A	-0.508589664422552	0.772159202773052	-4.11649500039658	0.00107438827508586	0.0148520572100697	-1.14285257892301
MSTRG.33798|SNCAIP	-0.331552313570712	1.1143123291967	-4.11402148737942	0.00107593760567692	0.0148631602670487	-1.11368834155252
MSTRG.33955|OACYL	0.444317936328658	0.950733117579745	4.1132068006785	0.00107979085318341	0.0149060525262741	-1.15748844673178
MSTRG.8332|-	0.390243640304428	0.359305755026522	4.11134781198663	0.00108153312914844	0.014919764496286	-1.1067675178958
MSTRG.37636|-	-0.440107712325958	0.98856704041573	-4.11205195099932	0.00108253863870711	0.0149233008187167	-1.20529651015904
MSTRG.28688|CLN5	-0.336506093409508	2.9621911917547	-4.11049023118613	0.00108523063170881	0.0149453700192171	-1.36026742173792
MSTRG.21045|MIDN	-0.407084431420794	3.27543466790204	-4.11111688711717	0.00108564585871609	0.0149453700192171	-1.40877774745791
MSTRG.8461|ZMYM1	-0.642855331424829	2.24372983832256	-4.11076323339516	0.0010863903507945	0.0149453700192171	-1.27592214931424
MSTRG.11219|PSMG3	-0.260997631999653	1.19726288219417	-4.1086579734365	0.00108719252777734	0.0149460836116802	-1.17534324852975
MSTRG.23095|-	0.286592627581308	1.43927301274642	4.10828424848391	0.00108798123590613	0.0149466111856897	-1.1278329531597
MSTRG.32049|-	0.712077257679112	1.27841557486392	4.10929300909697	0.00108949098958453	0.0149570368797545	-1.2233983979922
MSTRG.26804|SDHA	-0.243712962759524	6.61435092803181	-4.10810917874689	0.00109199421631059	0.0149810776783105	-1.74395217633901
MSTRG.17241|IER2	-0.565195470241627	0.660681870841926	-4.10739421802706	0.00109350886087916	0.0149817208855911	-1.17872624509794
MSTRG.25762|2010107E04RIK	0.357043986776616	4.7652124618969	4.10725915000681	0.00109379524385726	0.0149817208855911	-1.62228052995837
MSTRG.33477|STARD4	-0.492947955894287	0.647279504769568	-4.10676660826155	0.0010942973839626	0.0149817208855911	-1.16217693633086
MSTRG.31884|MRPL18	0.209510713806435	5.51232966223704	4.10196135984503	0.00110141413093636	0.015068797725448	-1.66465590231102
MSTRG.9269|-	-0.481756978478828	0.659266259644934	-4.10068171988389	0.00110667501433439	0.0151303818020186	-1.17361895965862
MSTRG.26741|ZFP85OS|ZFP493	-0.430027902473611	1.15638132744682	-4.10012971184939	0.00110752807415642	0.0151316592847709	-1.22902744960092
MSTRG.7078|-	1.1257793112894	5.41266004704472	4.10046369410283	0.00110830306116082	0.0151318690735597	-1.67161139957139
MSTRG.35019|RRP12	-0.290349896431223	2.42967248993777	-4.09795207999661	0.00111001957938868	0.015140946891959	-1.31456713551038
MSTRG.14574|-	0.424335726739134	0.942868048319856	4.09834247032772	0.00111137513176419	0.015140946891959	-1.21219269255835
MSTRG.23439|-	0.620187332798215	1.69812552429658	4.09895322853081	0.00111155445398258	0.015140946891959	-1.24431512964635
MSTRG.34872|-	0.579382154601664	3.85489411064896	4.09874275036945	0.00111200829834016	0.015140946891959	-1.49302611372764
MSTRG.9824|BOD1L	0.398696892672487	5.32204472760894	4.09834184362153	0.00111287327957429	0.0151423741319124	-1.68393089348654
MSTRG.4712|RALGAPB	-0.221926799583905	4.97341537649814	-4.09640976410479	0.0011138540452126	0.0151453737751775	-1.65440796447902
MSTRG.607|BZW1	-0.499665202795478	4.87456575593836	-4.09742637569286	0.00111485103990468	0.0151485898464537	-1.59643355092165
MSTRG.31005|-	0.609920959029466	0.592102168643088	4.09596732394511	0.00111801058383319	0.015181166209923	-1.15584624605916
MSTRG.7653|SNX30	-0.392618191372391	4.21378455879605	-4.09515819797539	0.00111976667487669	0.0151946540623594	-1.55579003210022
MSTRG.25107|PSMA3	0.174670405492815	5.23056957052269	4.09168491367989	0.00112360932472858	0.0152364178002678	-1.61102093378004
MSTRG.2642|EDF1	0.160746158623466	8.47892952471367	4.09096794992037	0.00112517480075012	0.0152472666877159	-1.7435345829451
MSTRG.31786|GM2792	-0.741628023086489	1.19801373857176	-4.09131571595183	0.0011281448237132	0.015277120930229	-1.22049007114825
MSTRG.21933|PPIA	0.226227905880006	9.1761816691135	4.09012301354421	0.00113075841145525	0.0153010458707541	-1.86185329547849
MSTRG.23587|-	0.553398651810012	1.26261548654269	4.08980887428685	0.00113144781965968	0.0153010458707541	-1.2565002634383
MSTRG.37783|-	0.708001120096737	2.13279565069507	4.08705515996696	0.00113750953753102	0.0153725847948562	-1.33005244196544
MSTRG.32684|ST6GAL2	-0.397109718001611	1.26279835581587	-4.08481931598283	0.0011392545669162	0.0153849763703394	-1.24568833629019
MSTRG.36668|ACSL3|UTP14B|ACSL3	-1.13904822805473	5.37817637546967	-4.08594118648475	0.00113997114069382	0.0153849763703394	-1.70646710296304
MSTRG.1585|ZBTB41	-0.424218081655271	4.06724083724262	-4.08421994586369	0.00114378537004539	0.0154195003163598	-1.57264404707015
MSTRG.20422|-	0.908986135682596	4.85867823286253	4.08408841173229	0.00114407738291063	0.0154195003163598	-1.66731907254764
MSTRG.1176|-	1.08698596477559	1.81697919175799	4.08358046183972	0.001145205774985	0.0154242725068973	-1.33293811095885
MSTRG.1101|-	-0.758101896117451	1.99164491540117	-4.08213453751811	0.00114842407825219	0.015427577605087	-1.30812930495708
MSTRG.5803|-	0.68089991604005	1.0613886551335	4.0818863385579	0.00114897744287952	0.015427577605087	-1.25644784801033
MSTRG.15097|-	1.25571128308536	3.24017262879024	4.08165281548977	0.00114949833627668	0.015427577605087	-1.44617256836798
MSTRG.21514|-	0.46864839794679	0.185187209600015	4.07974570254256	0.00114997113464005	0.015427577605087	-1.10191734372148
MSTRG.17690|WDR59	-0.580207542400176	2.78652576033737	-4.08130023511561	0.0011502852548997	0.015427577605087	-1.30984898102862
MSTRG.652|-	0.771439213232485	0.769370763889071	4.08123600270231	0.00115042867353096	0.015427577605087	-1.22641037527396
MSTRG.33363|-	0.398528681249146	0.673917584006662	4.0793424375707	0.00115087250608229	0.015427577605087	-1.19249606417506
MSTRG.21972|DDC	-0.429270352544863	0.813135474968446	-4.0771150053007	0.00115595998114645	0.0154853549592718	-1.16576998289815
MSTRG.20718|TYSND1	-0.279258459912189	2.20367173711981	-4.07463630036017	0.00116144515104182	0.0155483786349147	-1.3026537837533
MSTRG.3938|CHP1	-0.142117769495461	5.19515967016782	-4.07369442893295	0.00116357302466235	0.0155632768595809	-1.57911479493562
MSTRG.30633|PKP2|GM5481	0.195942701379069	5.89372330979306	4.07330528138035	0.00116445334900906	0.0155632768595809	-1.67189868527292
MSTRG.5365|MYNN	-0.234252483701282	5.14186094919763	-4.07348665269286	0.00116490189747164	0.0155632768595809	-1.67220857380639
MSTRG.12402|-	0.833182946084475	2.24282624482029	4.07371311043109	0.0011673529687638	0.0155752712942624	-1.35653641102314
MSTRG.18162|CWC15	0.183361916364334	6.38375122102412	4.07202100517527	0.00116736345594045	0.0155752712942624	-1.766559091103
MSTRG.31551|GABPA	-0.322899062998135	5.78738441064605	-4.07279050927905	0.00116944600320839	0.0155926133761118	-1.70116364167059
MSTRG.29940|PHF21B	-0.374637459673276	1.69041117800187	-4.07038282015841	0.00117108629664934	0.0155957687564892	-1.26428157437807
MSTRG.1451|CDK18	-0.451711219971362	1.33086037441228	-4.07149718067328	0.00117124849697329	0.0155957687564892	-1.28801208983082
MSTRG.30854|CCDC50	-0.212294296655925	4.25773548705216	-4.06966492134051	0.00117272157304015	0.0156049523947627	-1.56694769291389
MSTRG.26367|NUP153	-0.559617474434327	3.11699242849808	-4.06946653497577	0.00117701871632794	0.0156431966310858	-1.48025125049886
MSTRG.26142|BC005537	-0.363962201589548	3.32385411308721	-4.06940199264943	0.00117716625250992	0.0156431966310858	-1.50304153662716
MSTRG.7411|-	0.694600689271768	0.913950862494146	4.06875161940977	0.00117865398498895	0.0156515543790335	-1.24645883145902
MSTRG.34315|BBS1	-0.142953063685946	8.69554874384761	-4.06645548161687	0.00118006083598538	0.0156515543790335	-1.81391110584116
MSTRG.1422|MAPKAPK2	-0.306706425780637	2.4936087977073	-4.06641559465602	0.00118015234323837	0.0156515543790335	-1.39057363898577
MSTRG.37231|UHRF1BP1	-0.396467549614289	1.28597808718111	-4.06597578924441	0.00118173917557618	0.0156621719078361	-1.28233717867071
MSTRG.13128|CLSTN3	-0.236344502817789	4.83622728963799	-4.06603053860901	0.00118310525516327	0.0156687162294598	-1.70538682807445
MSTRG.87|-	0.698869896697805	3.1629377369482	4.06650579340573	0.00118380612074985	0.0156687162294598	-1.46186110744878
MSTRG.28467|BMP1	0.425819836497763	4.64536196230912	4.06405889769143	0.0011894457433519	0.0157329078403518	-1.6906497017245
MSTRG.10798|PPTC7	-0.316462533161952	2.19792954148623	-4.06083611406318	0.00119302432683153	0.0157697707966053	-1.36524403369921
MSTRG.36408|-	0.615460077008889	1.13479031930677	4.06162774034636	0.00119507629548301	0.0157864189695103	-1.2822858513393
MSTRG.3999|TRP53BP1	-0.222257383881498	6.62664517242263	-4.05719681273042	0.00120382350105913	0.0158876614651081	-1.77032549874616
MSTRG.18961|GM7589	0.388720431233946	2.72036589430279	4.05679238180541	0.00120477021273617	0.0158876614651081	-1.35295416508446
MSTRG.33832|PRRC1	-0.328358069551406	1.93831573800887	-4.05564322523964	0.00120513335711739	0.0158876614651081	-1.31577433201067
MSTRG.1817|SLC19A2	-0.496865020104715	1.53941967137782	-4.05627627712472	0.0012075664576073	0.0159033879642843	-1.35434833678474
MSTRG.16201|-	0.379735010004675	0.317388790839106	4.05445446447292	0.00120792299146396	0.0159033879642843	-1.16030064662778
MSTRG.9742|AFAP1	-0.377918517744343	3.69475021676334	-4.05388888589921	0.00121318152341248	0.0159611734559893	-1.60195933773061
MSTRG.14283|SCAF1|MIR7054	-0.215257271704949	4.26145461024562	-4.05191070878247	0.00121391454748111	0.0159611734559893	-1.64571995427624
MSTRG.23511|-	-0.319086519190189	1.64791077476562	-4.0512967670858	0.00121536516828647	0.0159625552707888	-1.28274461898236
MSTRG.9345|-	0.401884870367016	0.597846182020832	4.05116902508045	0.0012156672195257	0.0159625552707888	-1.24696937198453
MSTRG.1424|YOD1	-0.61932850487772	1.27709389741454	-4.0523518896902	0.00121681060147534	0.0159625552707888	-1.31298691692936
MSTRG.31941|GM3255|TCTE3	0.452403847752654	6.54209790422999	4.05202366344706	0.00121758702932577	0.0159625552707888	-1.85071436164291
MSTRG.1637|1700025G04RIK	-0.244412678585433	3.63031664903364	-4.04870626415825	0.00122150553808987	0.0159625552707888	-1.567377246511
MSTRG.12858|ITPR1	-0.311261105941973	5.17046873882441	-4.05020956258158	0.00122188747482056	0.0159625552707888	-1.75886438113669
MSTRG.13310|APOLD1	-0.82338347179399	0.402341044479695	-4.04969266801959	0.00122311564668074	0.0159625552707888	-1.24793308019913
MSTRG.3800|RPL35A-PS4	0.237257749534262	3.61732789911566	4.04793001817436	0.00122335166980868	0.0159625552707888	-1.53479699935486
MSTRG.31400|-	0.515720322324738	0.712131155761527	4.04948574152752	0.00122360766973729	0.0159625552707888	-1.27931684776954
MSTRG.9616|CAD	-0.327936888866678	1.73013578893618	-4.04776734306022	0.00122373891827638	0.0159625552707888	-1.38643448120252
MSTRG.2546|-	-0.36949495903115	3.10997008976198	-4.04920402664987	0.00122427784733334	0.0159625552707888	-1.51013062259663
MSTRG.27233|GM32703	0.603389504747959	1.59115247676443	4.0491989860844	0.00122428984185853	0.0159625552707888	-1.34623739824335
MSTRG.36297|TCEAL7	-0.409046303359138	0.779085763532539	-4.0476498573514	0.00122443697057055	0.0159625552707888	-1.26725626864112
MSTRG.23089|METTL16|MNT	-0.291880635561462	2.79542328345587	-4.04661493227709	0.00122648582362936	0.0159734782247629	-1.42416523506065
MSTRG.33707|TCERG1	0.242772057618473	6.09349792672724	4.04743902041423	0.00122687859858872	0.0159734782247629	-1.74253745613786
MSTRG.33141|GM6741	0.214993744351341	3.24321945837104	4.04592207081112	0.00122814037141777	0.0159745277754335	-1.46150765316916
MSTRG.1615|-	0.477522185476753	0.811912426964008	4.04688340921387	0.00122856307991788	0.0159745277754335	-1.26313329581402
MSTRG.25404|ZDHHC22	-0.523530265243758	1.45980679888016	-4.04632062304099	0.00123115884414434	0.0159978370354568	-1.32527106152524
MSTRG.18135|-	-0.440282036771255	4.39109187304791	-4.04514846802798	0.00123396737893017	0.0160238788711141	-1.69336821183885
MSTRG.1756|-	0.705684286078684	2.04955477468139	4.04408536052302	0.00123652029256378	0.0160465695295573	-1.40307887471999
MSTRG.25128|JKAMP	0.16486150972471	4.92542665588708	4.04117194349721	0.00123954522005934	0.0160693363201381	-1.76133549534172
MSTRG.28333|GM38524	0.630549741153252	2.95975722100545	4.04238504467015	0.00124061460259144	0.0160693363201381	-1.43214957969815
MSTRG.30819|ST6GAL1	-0.303602261912055	7.93016606731011	-4.04203350828129	0.00124146281834894	0.0160693363201381	-1.88860952574995
MSTRG.14481|-	0.853391956782733	2.39515192285742	4.04149134407012	0.00124277215835465	0.0160693363201381	-1.44289709648848
MSTRG.23229|TNFAIP1	-0.335434651979245	1.56092803397219	-4.03979082706066	0.00124288148192549	0.0160693363201381	-1.37426003216275
MSTRG.25683|HSP90AA1	0.291172698171948	12.3025983007564	4.04134955186152	0.00124311482275767	0.0160693363201381	-2.05785141640327
MSTRG.35282|-	1.08762115669181	2.00621711240808	4.03861419427248	0.00124974419594228	0.0161431273219154	-1.42071894956548
MSTRG.30509|-	0.85225552004275	2.20330694592024	4.03830991043002	0.00125048388305325	0.0161431273219154	-1.43130181034391
GENE46156|SLFN2	-0.538873239284041	0.417539059692611	-4.0374730645775	0.00125125444704003	0.0161431273219154	-1.20691774737038
MSTRG.9395|RELN	0.804390814721255	5.22025243127917	4.03613613250337	0.00125578117319968	0.0161910426991182	-1.75263466743113
MSTRG.2437|ARL5B	0.645277259089412	0.480802698490673	4.0349697348318	0.00125863301912881	0.0162072312571152	-1.23836046408147
MSTRG.562|ANKRD44	-0.411918248946762	1.82865335180104	-4.03428912553303	0.00125866399371271	0.0162072312571152	-1.36256308177139
MSTRG.4372|-	0.534420719524714	0.218189672985654	4.03328757901683	0.0012611191059205	0.01620931476801	-1.20354464559348
MSTRG.19402|SNHG5	0.529088634030839	5.98789281713875	4.03367707704083	0.00126180130208626	0.01620931476801	-1.83692343526021
MSTRG.34072|-	1.15447465002761	4.96688828728365	4.03359359265782	0.00126200620081358	0.01620931476801	-1.76552511527073
MSTRG.7243|SMIM8	0.576030792657175	4.58250430086292	4.03356324890902	0.00126208068299114	0.01620931476801	-1.74504895975739
MSTRG.2646|BMYC|OBP2B	0.265983748387036	4.86094539302351	4.03253586735212	0.00126359421819618	0.0162182969242705	-1.74343686167893
MSTRG.20236|HIVEP2	-0.281848243601906	5.34402248660252	-4.03237998848323	0.00126498863474498	0.0162240177733541	-1.78982101890802
MSTRG.7187|-	0.888824724021531	2.73388341758548	4.03179270953529	0.00126643445780619	0.0162240177733541	-1.4962658167959
MSTRG.23232|NLK	-0.262599597498096	4.00522642892387	-4.02995796073641	0.00126690068995117	0.0162240177733541	-1.59557154819701
MSTRG.17976|-	0.38104655375776	1.27547611604283	4.02959278553189	0.00126780179730043	0.0162240177733541	-1.34703920818338
MSTRG.24137|TMEM104	-0.431246388514832	1.07843200459435	-4.03059416324545	0.00126811223258596	0.0162240177733541	-1.37291552753593
MSTRG.2557|-	0.605362987015801	0.84146685313317	4.03034113842898	0.00127001533044613	0.0162379367024948	-1.33216303714083
MSTRG.10759|DTX1	-0.272299181393077	4.96995804190421	-4.02974221618543	0.00127149582098603	0.0162464379435803	-1.77860430742595
MSTRG.12394|-	0.514485437004609	0.948925815687164	4.02764938265977	0.00127668300496178	0.0162950108280676	-1.32225124696289
MSTRG.36310|-	1.3223251299584	4.16750820699387	4.02754860636616	0.00127693332844446	0.0162950108280676	-1.66529779923018
MSTRG.22807|LRRC75A	-0.336217519437112	1.50213638940842	-4.02437827739518	0.00128074078027668	0.0163331346626834	-1.34833148459368
MSTRG.9162|CCNL2	0.328323553202803	7.17027883902207	4.02513787338769	0.00128293644116108	0.0163506678873504	-1.92454342420412
MSTRG.17776|HSDL1	-0.227934107908844	1.84151022022256	-4.0218769142439	0.00128699530540281	0.0163821152129658	-1.33909748522097
MSTRG.35202|-	0.777945181554472	2.60222762237628	4.02349310675608	0.0012870487102556	0.0163821152129658	-1.48808739036132
MSTRG.22607|SPARC	-0.370936304066926	5.01001998235057	-4.02194952059031	0.00129092025262187	0.0164073001972824	-1.7892346110893
MSTRG.11619|-	0.509887786391141	2.59218561724341	4.02175769483229	0.00129140221020876	0.0164073001972824	-1.49109312473567
MSTRG.21661|-	-0.419178342418038	0.738257967867268	-4.02074415152064	0.00129149832878207	0.0164073001972824	-1.34032169173682
MSTRG.26436|S1PR3	-0.409498965840288	0.495290134495414	-4.01925499208271	0.00129358477114407	0.0164233324672975	-1.30815076000021
MSTRG.23244|GM11201	-0.740174603733281	1.59725956528711	-4.01948435914939	0.00129712792507059	0.0164578269219147	-1.41882389489331
MSTRG.10944|RPS16-PS2	0.339789162071986	3.92540163685982	4.0184403538718	0.00129976607964658	0.0164707427579401	-1.67911920614121
MSTRG.26417|CENPP	-0.511951248327844	2.20933977697236	-4.01842711094931	0.00129979957909045	0.0164707427579401	-1.46281136725506
MSTRG.11135|EPHB4	-0.38749133628669	0.647251696163682	-4.01550156239039	0.00130307797733816	0.0165017884987769	-1.33555793195092
MSTRG.27054|GM34388|ARHGEF28	-0.261381568279353	5.88547594279861	-4.01677318559972	0.00130399030636658	0.0165028506371171	-1.82589256697172
MSTRG.213|PAQR8	-0.437544281214914	5.00677913181972	-4.01640177671604	0.00130493328039149	0.0165042990129515	-1.77021524050594
MSTRG.19250|-	-0.426767216192135	0.372155109221543	-4.0129612685915	0.001309543246768	0.0165456696682972	-1.2987733144771
MSTRG.8852|-	0.526311947890376	0.835090331439725	4.01446357395211	0.00130986551540686	0.0165456696682972	-1.36549561359458
MSTRG.17359|RPGRIP1L	-0.354173490556236	3.79385049394318	-4.01352590176405	0.00131225848216482	0.0165648808886747	-1.67405341630075
MSTRG.2755|URM1|CERCAM|MIR219B|CERCAM	0.174192220412063	4.04589117942625	4.01158894583003	0.00131304954433822	0.0165648808886747	-1.59952004509432
MSTRG.32928|LCLAT1	-0.355163179985101	3.88804818624861	-4.01263048236961	0.00131454778548829	0.0165732860043841	-1.70181942815287
MSTRG.20417|-	0.901961015353005	3.74426519123056	4.01189503131946	0.0013164311506784	0.0165865329041832	-1.6500694791877
GENE22599|ADAMTS15	-0.455020867955525	0.535053057920223	-4.00699279253053	0.00132735636790061	0.0167080909481674	-1.34870986813611
MSTRG.25074|-	0.507696832168577	0.417732580360567	4.00694454413734	0.0013278597133242	0.0167080909481674	-1.30834360700542
MSTRG.29643|-	0.422016649240315	3.15349904774758	4.00697076646188	0.00132911254209622	0.0167080909481674	-1.60433443569083
MSTRG.5145|ZBTB10	-0.383155927344305	2.59045833573786	-4.00625934285632	0.00133033080748074	0.0167080909481674	-1.54219996427353
MSTRG.3447|-	0.984878096100715	4.36414129853372	4.0062955731118	0.00133086105598106	0.0167080909481674	-1.75153035171247
MSTRG.21222|NUAK1	-0.479335383560362	3.29851198473583	-4.00619895207281	0.00133111146258743	0.0167080909481674	-1.62364786133024
MSTRG.263|LMBRD1	-0.161980887327806	5.22883207804014	-4.00423813587808	0.00133199477383446	0.0167086498077975	-1.76201875354092
MSTRG.36745|RPS28	1.29173295953741	4.96366811163171	4.00540650429508	0.00133316701511122	0.016712830044692	-1.81758762363338
MSTRG.27716|ARHGEF3	-0.368254155153267	3.46206848660603	-4.00477704409229	0.00133480209892015	0.0167153575823087	-1.67615781311058
MSTRG.13664|GLTSCR1	-0.283691461968136	2.68239789685687	-4.00306389795963	0.00133504688320548	0.0167153575823087	-1.50603265250563
MSTRG.28986|DNAJC21	0.338120187312001	4.00340080219571	4.00332832987355	0.00133857305729703	0.0167456601345856	-1.72757676884496
MSTRG.36675|APIP	0.277856213955283	6.19883622460524	4.00310765406707	0.00133914842341339	0.0167456601345856	-1.89741148609059
MSTRG.5174|-	0.529058965599317	2.82243025932628	4.00267110503512	0.00134028737780407	0.0167493880588815	-1.5383963799588
MSTRG.7842|PLIN2	-0.42438057319565	1.80687914911642	-4.00102820766072	0.00134325102757533	0.0167758999807528	-1.45873159042
MSTRG.2913|-	0.638320995093796	1.98466548550807	4.00032763623983	0.0013464184023351	0.0168049214126035	-1.4614575557231
MSTRG.679|ZDBF2	-0.590209491065015	3.39242063624051	-3.99950931836452	0.00134856603804197	0.016812468354095	-1.65662637276732
MSTRG.25491|TTC8	-0.354630454701361	5.90431762646382	-3.99945410612915	0.00134871106575521	0.016812468354095	-1.88485680391745
MSTRG.33886|PPARGC1B	-0.298158014642674	4.30390768920371	-3.99912562424197	0.00134957422864549	0.0168127070885667	-1.79049876086557
MSTRG.131|NCOA2	-0.367282610816684	7.85483250392387	-3.99844603300077	0.00135136180402102	0.0168244544600617	-2.00304193953965
MSTRG.5177|-	0.816436517069646	2.8614344272352	3.99694829102933	0.00135530995532824	0.016839950221561	-1.56897947585958
MSTRG.22538|-	-0.350389967323323	1.99235296010115	-3.99530763365337	0.00135538728096556	0.016839950221561	-1.45450415468383
MSTRG.37866|AP2B1	-1.48427460403967	0.338258792388588	-3.99691218265937	0.00135540528470725	0.016839950221561	-1.29776793127988
MSTRG.32080|NDUFB10	0.184006911013647	6.76306820783705	3.99493343283096	0.0013563765637185	0.016839950221561	-1.87066422956147
MSTRG.8196|CYP4X1	-0.695394859083286	1.06409472607991	-3.99610564395755	0.00135753640499759	0.016839950221561	-1.37833837238997
MSTRG.20085|MTHFD1L	-0.456689607461227	2.98065392789925	-3.99605183068888	0.001357678717662	0.016839950221561	-1.56865397523434
MSTRG.1870|FAM78B	-0.336416580359096	3.47158653397038	-3.99487692328275	0.0013607896348103	0.0168631125618823	-1.68150489259487
MSTRG.34136|-	-0.469231256071757	3.12066977788653	-3.99470735913545	0.00136123920680255	0.0168631125618823	-1.64846979596064
MSTRG.36062|EFNB1	-0.491145414629916	0.949122269805185	-3.99251448870468	0.00136706692569006	0.0169149724568558	-1.43766247601104
MSTRG.29048|-	0.753668270287748	1.79569646418525	3.99249314322567	0.00136712377788844	0.0169149724568558	-1.45756807549943
MSTRG.17698|BCAR1	-0.266426658407925	3.99538444238167	-3.99135282754465	0.00136832071525806	0.0169192729037496	-1.74641883200691
MSTRG.3981|TTBK2	-0.249795759608514	9.50883978238891	-3.99171588592956	0.00136919559322794	0.0169195882240077	-2.00832801737936
MSTRG.14117|CHST8	-0.509968509229722	1.43500892984377	-3.99121808679062	0.00137052418306009	0.0169245075318956	-1.48075690005866
MSTRG.11099|-	0.792808917507661	2.75887871882154	3.99093027595619	0.00137129292954215	0.0169245075318956	-1.59967111514085
MSTRG.2782|IER5L	-0.574844385569184	3.17229688270621	-3.98982591085131	0.00137424678960126	0.0169495174158303	-1.65823289567877
MSTRG.13244|TSPAN9	-0.466986688040093	2.17258815839371	-3.98953682190472	0.00137502109156535	0.0169495174158303	-1.51551623269365
MSTRG.716|PIKFYVE	-0.340965381074059	8.64237646534638	-3.98880760027946	0.00137697623297071	0.0169520132108745	-2.0257974868003
MSTRG.24368|MAFG	-0.231616186490792	2.67765371641104	-3.98665456413961	0.0013784530999637	0.0169520132108745	-1.57529151073442
MSTRG.6258|NOTCH2	-0.377575642076744	3.95244180292144	-3.98824697034706	0.00137848128630178	0.0169520132108745	-1.6977228698274
MSTRG.18812|ATM	-0.569070903260286	0.844087987682168	-3.98791686112502	0.00137936827461382	0.0169520132108745	-1.39548689117686
MSTRG.36799|HSPA1A	-0.325786602789444	0.45469550828629	-3.98601184035149	0.00138018225931682	0.0169520132108745	-1.33744466502101
GENE24770|ENPP1	-0.571222144630368	2.40097387590926	-3.98755933432579	0.00138032958976097	0.0169520132108745	-1.5292064506666
MSTRG.13074|CECR6	-0.335206796183542	2.22561081137854	-3.98524478609499	0.00138224880985039	0.0169651240247812	-1.52642566969
MSTRG.26513|LMAN2	-0.22423928201855	5.22364507412015	-3.9840330617265	0.00138647256814969	0.0170064861807524	-1.86494824682395
MSTRG.30002|ZBED4	-0.272211842388385	1.71665021985	-3.98222441562714	0.00139041684677172	0.0170443714385802	-1.49828343083448
MSTRG.7101|TMEM64	-0.357596265962594	6.33164584176193	-3.98282475651382	0.00139312455294784	0.0170478309543259	-1.96584086584082
MSTRG.9180|TNFRSF18	-0.521464409010343	2.82480561728771	-3.98259269504489	0.00139375479025185	0.0170478309543259	-1.5696024611018
MSTRG.34266|NDUFS8	0.232397713098336	6.44747639065092	3.98198912467537	0.00139402835723758	0.0170478309543259	-1.93688607570862
MSTRG.31469|-	0.485649666565565	0.682108063794869	3.98168937606191	0.00139484326455555	0.0170478309543259	-1.36549635080807
MSTRG.24515|LDAH	-0.291109460445762	2.00540445902874	-3.98054561360971	0.00139497813531884	0.0170478309543259	-1.50582946017917
MSTRG.13049|-	0.259151448316531	1.0577124479402	3.97983260353716	0.00139691999285729	0.0170496515241405	-1.32125324989839
MSTRG.36962|KIF1B	-0.771391764646242	6.16774055769303	-3.98074653811719	0.00139877899645371	0.0170496515241405	-1.86832847381504
MSTRG.36838|MAP3K11	-0.480269305913853	1.77860656861688	-3.98021885938021	0.00139957145659241	0.0170496515241405	-1.41097471108456
MSTRG.24531|PUM2	-0.268134241229131	3.16799908837028	-3.97885373281993	0.00139959040538629	0.0170496515241405	-1.65763952095356
MSTRG.33521|SIL1	-0.256887994640268	2.46041047851969	-3.97799164933708	0.0014019465289488	0.0170496515241405	-1.53400377136022
MSTRG.13913|AKT2	-0.250459301337085	2.67983226750487	-3.97797694301075	0.00140198675726645	0.0170496515241405	-1.58869319139429
MSTRG.29535|GM3244	0.291977085922	5.41739942382717	3.97947568638369	0.00140224827990531	0.0170496515241405	-1.93031390812734
MSTRG.25897|-	0.798607275838205	1.42662893694683	3.97935690911981	0.00140257297690131	0.0170496515241405	-1.48340121664418
MSTRG.34488|-	0.478917584598214	0.598404527025925	3.97816376153728	0.00140446468687574	0.0170496515241405	-1.38746447521255
MSTRG.3093|KIF5C	-0.23325776828592	8.13299085491863	-3.97865337038905	0.00140449778818179	0.0170496515241405	-2.04250043642655
MSTRG.4223|MAVS	-0.456342524371129	1.07000100458293	-3.97863719435876	0.00140454207585917	0.0170496515241405	-1.47348118028314
MSTRG.3819|-	0.545294408550618	0.854704342667902	3.97789599110011	0.00140657291453962	0.017062159221476	-1.41421098992234
MSTRG.11882|SLC37A3	-0.181327268960766	3.54918491973358	-3.9760436188882	0.00140728552213279	0.017062159221476	-1.6793970474635
MSTRG.9487|-	-0.392212026396867	3.25905044496457	-3.97538858583812	0.00141346524606654	0.0171198921060105	-1.64524755714895
MSTRG.24707|RNF144A	-0.308734943488542	2.48697845525432	-3.97368913222714	0.00141376619048129	0.0171198921060105	-1.55039458913122
MSTRG.15553|NDUFAB1	0.268146101033579	8.6057483915258	3.9746549235751	0.00141548843890477	0.0171303339629301	-2.08745677459284
MSTRG.2197|RPS6KC1	-0.429707887881964	2.7083253344542	-3.97368079671975	0.00141817931865277	0.0171464141771708	-1.61393493263567
MSTRG.7139|-	0.699136891423759	1.87691021672177	3.97355084581499	0.0014185386829306	0.0171464141771708	-1.51216368209932
MSTRG.13879|TGFB1	-0.254484905518828	2.67827412788534	-3.97164865517558	0.0014194071764222	0.0171465075526563	-1.56033600363141
MSTRG.35222|MXI1	-0.171049541973558	7.51569813034516	-3.97053688474799	0.00142249037071778	0.0171689380597868	-2.03227122990485
MSTRG.20362|LAMA2	-0.28460358198682	2.81810993085917	-3.97015052694517	0.00142356342828882	0.0171689380597868	-1.58309836144953
MSTRG.16649|-	0.445819972616928	0.436999818354403	3.97029605892839	0.00142384968246827	0.0171689380597868	-1.37735046444358
MSTRG.31110|-	0.672374734603662	2.5527451679968	3.96970314080151	0.00142922127294821	0.01722328357963	-1.5816640943614
MSTRG.18242|TYK2	0.298778048046433	5.60983643304766	3.96815078248837	0.00143355437071477	0.0172505164222017	-1.93947907263927
MSTRG.446|GM28175	-0.535695009487592	0.438156510596609	-3.96767423078719	0.00143371789973285	0.0172505164222017	-1.34748125904172
MSTRG.29321|-	0.975239043361462	4.48947325890924	3.96796312862699	0.00143407907606255	0.0172505164222017	-1.83528016872962
MSTRG.3216|DPP4	-0.490309814082953	0.413564208743975	-3.96513972668526	0.00144019721739355	0.0173136563491126	-1.357998070524
MSTRG.14955|RAB30	-0.939032415921945	2.54917740939264	-3.96506569433275	0.00144220560132151	0.0173273435333682	-1.62871693563781
MSTRG.17201|ADGRE5|MIR1668	-0.429211123357524	0.673924255528647	-3.96312867389166	0.00144381862126615	0.0173362669895248	-1.38522112617466
MSTRG.23623|-	-0.294481247659445	1.62287263809447	-3.96246404855927	0.00144508405999499	0.0173410087199399	-1.4961141013326
MSTRG.13704|-	-1.10579345274028	0.457101076193912	-3.96278832615433	0.00144862596767122	0.0173730459217403	-1.40967867153697
MSTRG.11234|LFNG	-0.612090844514257	1.40994174597587	-3.96244538754836	0.00144959530419043	0.0173742108661092	-1.51436092078121
MSTRG.19519|ZBTB38|E030011O05RIK	-1.19143324133362	0.887573602478088	-3.9618095479045	0.00145139429385582	0.0173853122871965	-1.45802503678818
MSTRG.2685|NOTCH1	-0.266004640780447	3.93084843527291	-3.96040951092793	0.00145355155317539	0.0174006892663784	-1.81365012607517
MSTRG.21761|GDF11	-1.1170447789072	0.83869658488888	-3.96019490877028	0.00145597285435769	0.0174192067620452	-1.4624312205703
GENE45394|BMX	-0.665642739763939	3.48354027505128	-3.9598186357346	0.00145704194994231	0.0174215339993102	-1.70622360273493
MSTRG.34647|RORB	-0.36322726140754	3.84130187397839	-3.95865491129106	0.00146035348240828	0.0174502390729487	-1.78765542248773
MSTRG.10016|FAM114A1	-0.425095530986519	0.787077760917817	-3.95772214171345	0.00146119471755413	0.0174502390729487	-1.48525245673687
MSTRG.5753|-	0.979828723386376	5.71276294495815	3.95787799053106	0.00146256858565103	0.0174521296190793	-1.96843266558023
MSTRG.19291|ICK	-0.305514916310043	2.22351133033846	-3.95611674123513	0.0014631052441698	0.0174521296190793	-1.54396133223212
MSTRG.33868|RPS14	0.262896399802216	6.45146081321473	3.95581505773831	0.0014684669221967	0.0175056020886644	-1.95960321642584
MSTRG.33999|GM26910	0.354406683592928	2.16240280190785	3.95386542449913	0.00147022631683946	0.0175160934398577	-1.57523900599496
MSTRG.20016|ABHD5	-0.387690325574182	1.17163917201619	-3.95243764518416	0.00147465322554898	0.0175583336837631	-1.51234910228149
MSTRG.24204|RNF157	-1.2793724785145	6.79236097946883	-3.9527173011101	0.00147736962541762	0.0175752799190833	-2.04528546436498
MSTRG.2110|-	-0.485519570439355	1.71275891106466	-3.95250561400051	0.00147798000256056	0.0175752799190833	-1.54258732645759
MSTRG.20449|FAM229B	0.378788019217653	7.16516137786054	3.95224793112684	0.00147872335062167	0.0175752799190833	-2.02584758784534
MSTRG.33165|-	0.868106956336444	5.80400097828563	3.95122767029799	0.00148167028268687	0.0175998044312	-1.95709147093835
MSTRG.32327|CYP4F14	-0.301730985351594	3.7377243642622	-3.9493983126621	0.00148553951831831	0.0176352486322412	-1.78689436550584
MSTRG.32701|HDGFRP2	0.187275431951566	5.47623669224956	3.94799694381283	0.00148649342502336	0.0176360625529871	-1.96929082012034
MSTRG.7100|-	-0.421348389715109	0.37259103734583	-3.94765864441864	0.00148747608965022	0.0176372164915669	-1.39833049880458
MSTRG.19603|CDV3	-0.214151836452023	6.91232644797813	-3.94712149325306	0.00149212799724566	0.0176818499138212	-2.05220674385216
MSTRG.29070|-	0.521093831283809	0.923470716061435	3.94697324007039	0.00149402351850956	0.0176890044099679	-1.50909243342257
MSTRG.27836|BMPR1A	-0.330446271137638	3.85589536918226	-3.94680720235413	0.00149450775210722	0.0176890044099679	-1.81430385692129
MSTRG.7137|-	0.745690373548739	2.42262793647105	3.94461689486931	0.00150091058010063	0.0177498466587702	-1.63836275017135
MSTRG.9134|PANK4|GM42363|PANK4	0.176016483687774	5.67146446861881	3.94287910200828	0.00150143030221023	0.0177498466587702	-1.94584672331642
MSTRG.2708|-	0.568118726899282	1.89778821289165	3.94227725104952	0.00150778085475753	0.0178075018685618	-1.57281581116672
MSTRG.26019|-	0.9433340771973	1.85718769662352	3.94217047472545	0.00150809516326625	0.0178075018685618	-1.54432460818788
MSTRG.3637|-	0.295984744186147	1.13414863729889	3.93874851546141	0.00151359731059813	0.0178618829544519	-1.49658751265128
MSTRG.33382|GALNT1	-0.403002181674153	2.09403711925642	-3.93882540062285	0.00151652506035656	0.017885837301541	-1.60616557763369
MSTRG.22495|RUFY1	-0.265328940562632	2.72342811363476	-3.93694284820957	0.00151894758770632	0.0179038082527277	-1.71147342858812
MSTRG.6241|GPR89	-0.229037367252636	3.94345258870627	-3.93610216732721	0.00152144513741432	0.0179175202245381	-1.84936747353954
MSTRG.10807|ARPC3	0.223536242588249	4.85374016291103	3.93618928481592	0.00152190985039751	0.0179175202245381	-1.93844789840869
MSTRG.1771|GAS5	0.372868828427442	4.42951670806936	3.93646932411607	0.00152497452382392	0.0179429961692691	-1.91709874259581
MSTRG.25408|SPTLC2	-0.26160853724691	2.6867178863045	-3.93365172823975	0.00152874896932971	0.0179656618483647	-1.64631728744326
MSTRG.13633|ZSCAN22	-0.385835353327595	3.04223187547437	-3.93494216966073	0.00152952857806887	0.0179656618483647	-1.75616481840652
MSTRG.5800|-	0.897298324724923	4.4204892554142	3.93491606264834	0.0015296065509451	0.0179656618483647	-1.9045295141187
MSTRG.36398|-	0.499735618762555	1.66403207019318	3.93446013730981	0.00153096890019542	0.0179710668779569	-1.57119324042898
MSTRG.9350|-	0.511735532263482	2.01321287699269	3.93398372293894	0.00153239379413779	0.0179740739812407	-1.60554127051308
MSTRG.14327|GYS1	-0.294397319005068	2.45374337239485	-3.93217056568034	0.00153318107275023	0.0179740739812407	-1.6689484245899
MSTRG.5134|-	0.795596858332904	3.1308745942084	3.93346992370849	0.00153393201647135	0.0179740739812407	-1.7439572276904
MSTRG.30476|-	0.77361901722433	3.44886078780969	3.93147080953234	0.00153993199415059	0.0180337715011639	-1.77529514515946
MSTRG.12408|-	0.473670526718024	1.0991642826215	3.93105191544876	0.00154119225686977	0.018037925826584	-1.54394860589489
MSTRG.13805|ZFP428	0.228670267516772	5.39502746690515	3.92921267325984	0.00154280193012597	0.01804616233007	-1.93307411487997
MSTRG.6794|RAP1GDS1	-0.204098145160614	6.42791572289683	-3.92805436796232	0.00154556691717411	0.0180673518366159	-1.99565451321615
MSTRG.20491|-	0.919587594557237	3.85361143329355	3.92931553693477	0.00154642745388706	0.0180673518366159	-1.85275156164995
MSTRG.21465|-	0.327658374973464	1.93976915676285	3.92635686575155	0.00155070443769368	0.018096512101926	-1.5621272854695
MSTRG.13185|VAMP1	-0.199566941670704	3.89345107056648	-3.92631418409237	0.0015508338385293	0.018096512101926	-1.81658106219579
MSTRG.34|-	0.954829860337736	4.85391112892645	3.92758973306442	0.00155164872841815	0.018096512101926	-1.96510597986131
MSTRG.33489|GM10548	-0.430740669565545	0.302034863737518	-3.925655638305	0.00155283179092535	0.0180997128585331	-1.43237890943802
MSTRG.18073|-	-0.418482541239081	2.71785606892401	-3.92652718310588	0.0015548723166167	0.0181128985654998	-1.689758978035
MSTRG.21200|GLT8D2	-0.463208534066671	1.40037778949779	-3.92533815513145	0.00155848770979051	0.0181444039620263	-1.59917885768558
MSTRG.23766|FKBP10	-0.491328050553094	1.49117578025567	-3.92425946788479	0.00156177500888531	0.0181720550099272	-1.58914734899795
MSTRG.24560|TUBB2A-PS2	-0.803975599703354	0.274597862538958	-3.92360952167253	0.00156375913037837	0.0181833929635713	-1.40774840147664
MSTRG.1092|PPP1R7|MIR6902|PPP1R7	-0.38676710271505	3.25165053877755	-3.92334248266753	0.00156457507728721	0.0181833929635713	-1.79548977722114
MSTRG.31488|-	1.02478551275873	2.98942135208079	3.92294020163232	0.00156580508006292	0.0181870770815472	-1.76028927568922
MSTRG.37777|NRXN2	-0.421464515526141	5.43179550404379	-3.92239097153425	0.0015674859812401	0.0181959911108991	-2.01727586422102
MSTRG.3049|GM13461	0.219497403806794	3.21269736378208	3.91998053707655	0.00157015845633243	0.0182057440731239	-1.7444635761946
MSTRG.7461|ZBTB5	-0.366121758079343	2.45363843619797	-3.92084221282372	0.00157042082450846	0.0182057440731239	-1.69276104998775
MSTRG.3717|TRIM44	-0.175701976972435	9.04820085580922	-3.91991439754206	0.00157106797498494	0.0182057440731239	-2.18514921592123
MSTRG.19710|DAG1	-3.08515062542231	6.08228955525043	-3.91914168312289	0.00157746801117899	0.0182692806876078	-1.96818028463557
MSTRG.26053|-	1.76832369276381	3.23934260680785	3.91831226649434	0.0015800263956512	0.0182882776300825	-1.79631629444316
MSTRG.18349|THYN1	0.227560471998682	5.32507440526838	3.91612498517521	0.00158486802718187	0.0183194320352205	-2.01968598444175
MSTRG.25392|0610007P14RIK	0.164699895926757	5.61352242712662	3.91514278426832	0.00158508408051519	0.0183194320352205	-2.05788455385354
MSTRG.543|-	0.410858465386321	0.326721952940169	3.914930517009	0.00158574227617207	0.0183194320352205	-1.47577484147664
MSTRG.31251|PHLDB2	-0.573257013048189	3.42987828095323	-3.91565799151003	0.00158824211214972	0.0183194320352205	-1.82304623968382
MSTRG.22323|-	0.867609458943641	4.49324778259623	3.91550052634921	0.00158873087596341	0.0183194320352205	-1.94565747989347
MSTRG.12119|CYCS	0.164706361669836	5.91778815529126	3.91365341814079	0.00158970816935857	0.0183194320352205	-2.04284964338249
MSTRG.32245|KCTD20	-0.202933514565662	4.73001012270611	-3.91355604680823	0.00159001095980174	0.0183194320352205	-2.00502229032352
MSTRG.30513|-	-1.70309328653001	0.610670637597636	-3.91491103091753	0.0015905620007963	0.0183194320352205	-1.45111226666652
MSTRG.33263|-	0.651870553342642	0.903450634956703	3.91477178433634	0.00159099485044836	0.0183194320352205	-1.54041983549651
MSTRG.4210|-	0.663143457051645	1.40980916502624	3.91395130433272	0.00159354776034802	0.0183206133575212	-1.54909666305651
MSTRG.6286|PTGFRN	-0.471043247487486	1.48597550803138	-3.91391350160002	0.00159366548344722	0.0183206133575212	-1.58796323661653
MSTRG.29016|GM2606	-0.224407527708655	6.19549901499455	-3.91335297236991	0.0015938565737241	0.0183206133575212	-2.06923085730103
MSTRG.36517|RPS6KA3	-0.471507533754398	4.28316260715076	-3.91312639174432	0.00159611866966159	0.0183360345442092	-1.91291114695325
MSTRG.2882|6330409D20RIK	-0.368472449356646	1.02912001286596	-3.91029062812662	0.00160025814244611	0.0183729926210528	-1.58379996591069
MSTRG.14264|NUP62|GM21948|IL4I1	-0.379799607438195	1.57790570587884	-3.90924426735064	0.00160422909937617	0.0184079744582796	-1.60485681746259
MSTRG.28526|COG3	-0.254334233515532	3.3797191216655	-3.90645240607033	0.00161226000309557	0.0184742349918828	-1.85379467429121
MSTRG.22803|2410006H16RIK	0.315088775680172	5.52138020456006	3.90778219717839	0.00161287697927057	0.0184742349918828	-2.06959614672633
MSTRG.10589|ISCU	0.169986645978756	5.22704340486074	3.90623636441055	0.00161294160588091	0.0184742349918828	-1.99610336036344
MSTRG.36597|-	0.750700844481617	3.53312349426808	3.907516980741	0.00161371329748374	0.0184742349918828	-1.83403048658099
GENE1595|LOC108167726	-0.778372892885308	0.298582492387846	-3.90670064064184	0.00161629027073856	0.01849310866922	-1.51112312807731
MSTRG.31166|-	0.534150250993647	0.565452688521515	3.90583517464355	0.00161902689988216	0.0185137863637501	-1.50940990214319
MSTRG.29688|1110038F14RIK	0.240940349213735	4.05743039849714	3.90364267647033	0.00162121809053992	0.0185254592426347	-1.91959497900219
MSTRG.3269|-	0.599076991711884	1.17866975693991	3.90492573003643	0.0016219076766644	0.0185254592426347	-1.63558843324877
MSTRG.29785|PDGFB	-0.296050084656941	3.39784699905546	-3.90401436069603	0.00162284215606285	0.018525510457749	-1.84308433528129
MSTRG.8101|-	0.549214907991435	0.438498121802289	3.90336057024234	0.00162687774212328	0.0185609419376264	-1.52987243368799
MSTRG.21682|OS9|GM40799	-0.205655972236105	3.54773486965498	-3.9006652062126	0.00163062011924352	0.01859298956802	-1.85541721982959
MSTRG.9401|-	0.475637471810559	4.91424773788306	3.90132488721469	0.00163336514158454	0.0185930726662393	-1.99876105911301
MSTRG.9267|ABCB4	-0.407577432320567	0.745741801421148	-3.90060081670506	0.00163371219859776	0.0185930726662393	-1.59606937792933
MSTRG.4273|BMP2	-0.274629420673865	1.53338216413664	-3.89969131902073	0.00163373068165023	0.0185930726662393	-1.63531116140045
MSTRG.10485|IDUA|FGFRL1	-0.28951886965936	2.36056441606457	-3.89945425113886	0.0016344887824236	0.0185930726662393	-1.70890361406642
MSTRG.5756|-	0.296380358755975	0.303540120838226	3.89907443006966	0.00163570412924139	0.0185930726662393	-1.4988399540181
MSTRG.9589|EPT1	-0.370678871693497	4.52285842715766	-3.90042925189663	0.00163622773011634	0.0185930726662393	-1.97584178435329
MSTRG.25029|FKBP3	0.188633652886852	7.02394624738654	3.89794759984377	0.00164007782299025	0.01861718474663	-2.14922797139854
MSTRG.33080|EPAS1	-0.173775350393062	8.04720053397989	-3.89766600263094	0.00164021883686424	0.01861718474663	-2.18933512088041
MSTRG.5742|GM21949|IQCJ|SCHIP1	0.214225513202279	7.56395502018371	3.89826963372309	0.00164242724104926	0.0186316347617889	-2.17760675612875
MSTRG.10930|TMEM132D	-0.661203065968837	0.738361005079369	-3.89582097758222	0.0016510374693392	0.0187186490547734	-1.58748297842391
MSTRG.8243|-	-0.368652249717279	0.963836400063366	-3.89410314612877	0.00165230548978684	0.0187223693723286	-1.62085722329983
MSTRG.13191|TNFRSF1A	-0.43002050527233	2.02303246857307	-3.89431016124774	0.00165592247854452	0.018747660078114	-1.68147116714996
MSTRG.15456|RPS13	0.206971880836443	5.15852690899614	3.89222930200803	0.00165776551017388	0.018747660078114	-1.98445036313622
MSTRG.35094|PEO1	-0.300223927223887	2.42733140560988	-3.89173131717789	0.00165938225579612	0.018747660078114	-1.69830549015317
MSTRG.5893|-	1.08615187462131	3.56744022853816	3.89309893402039	0.0016598494375546	0.018747660078114	-1.8851280135488
MSTRG.7564|ABCA1	-0.465978155768525	2.6546897620643	-3.89302759608599	0.00166008102008305	0.018747660078114	-1.72614798797473
MSTRG.7839|RRAGA	0.189073774842639	6.22596454458366	3.89152249508039	0.00166018435631491	0.018747660078114	-2.13999870961498
MSTRG.4717|-	0.753236218421409	1.6252363440493	3.89250666097568	0.00166177311620227	0.0187549691075066	-1.69129490836622
MSTRG.4227|RNF24	-0.251734625273531	5.89174974561332	-3.89001908854353	0.00166987747315778	0.0188255559009157	-2.10352228632427
MSTRG.16143|ING1	-0.260074450319014	2.42473797888386	-3.88849832238641	0.00166991753398183	0.0188255559009157	-1.73160262438727
MSTRG.1578|2310009B15RIK	0.292995268613126	6.46512546264711	3.88899732059111	0.00167321797979813	0.0188412378186224	-2.14515068323982
MSTRG.3842|-	-0.489102039726722	1.72205473193404	-3.88885874840369	0.00167367154304409	0.0188412378186224	-1.67661809973341
MSTRG.18758|-	-0.585353130593962	3.15695138198501	-3.88842640474646	0.0016750874599992	0.0188412378186224	-1.8228469491826
MSTRG.25274|SMOC1	-0.167543074819833	4.51887017001011	-3.8867760608552	0.00167555759938507	0.0188412378186224	-1.91078598009876
MSTRG.10473|-	0.51120997454933	1.34872217031264	3.8881364247675	0.00167603782201802	0.0188412378186224	-1.6740700216224
MSTRG.9283|GRM3	-0.246994457841209	4.65663871493321	-3.88664046479131	0.00167894467010282	0.0188632700668067	-2.01468907515362
MSTRG.10392|DMP1	-0.356961671812405	0.822835643002843	-3.88473793627059	0.00168225711407612	0.0188739276249892	-1.63798235233603
MSTRG.24913|G2E3	-0.574553545480642	2.46241106478368	-3.88593403633087	0.00168327373230468	0.0188739276249892	-1.75958436295122
MSTRG.8153|-	0.468372513225028	0.760503213066356	3.88568118458799	0.00168337921962385	0.0188739276249892	-1.5836444017998
MSTRG.32579|ZFP318	-0.186294624801813	4.48473647765652	-3.88430515880576	0.00168368320228945	0.0188739276249892	-1.94667601315853
MSTRG.2957|-	0.666738724017237	0.870459564470077	3.88447591966574	0.00168808184223664	0.0189125929681405	-1.60515509103444
MSTRG.14614|-	0.560365447996244	1.55201063630337	3.88333866668504	0.00169184161481866	0.0189440612519324	-1.65894559851257
MSTRG.2655|NACC2|C330006A16RIK	-0.276133201548191	3.2987140651253	-3.88013604588261	0.00169826589327678	0.0190053126932997	-1.88790361398648
MSTRG.30981|FAM162A	0.284960775090672	4.60866089895856	3.88069681279395	0.00170060855623114	0.0190208435935566	-2.05573668798422
MSTRG.31468|-	0.992719456907766	5.57754415965652	3.87899157934213	0.00170629188723073	0.019044076183776	-2.12377761474464
MSTRG.22796|-	0.853507618363471	1.15963992420561	3.87895840937038	0.00170640263012276	0.019044076183776	-1.67725789505975
MSTRG.2613|NRARP	-0.34704952139725	3.97577958655275	-3.87874882078876	0.00170710254201874	0.019044076183776	-1.98683386822173
MSTRG.36486|UBQLN2	0.13884975294424	6.4601093568847	3.87715502479709	0.00170742325284186	0.019044076183776	-2.0993903358199
MSTRG.204|-	-0.359816313991622	1.2829390552946	-3.87691896611371	0.00170821280487624	0.019044076183776	-1.61961079549001
MSTRG.1986|ACKR1|CADM3	-0.50413585880216	6.39005897968765	-3.87835397847629	0.00170842189459878	0.019044076183776	-2.09358298428582
MSTRG.1549|5730559C18RIK	-0.371078297652685	0.441967372560706	-3.87622340624842	0.00171054142458537	0.0190570386900115	-1.54774972041046
MSTRG.29230|COX6C|RGS22	0.404155065000475	6.93738691003839	3.8769525353926	0.00171311315658048	0.0190750218440934	-2.20296931584669
MSTRG.29444|E430025E21RIK	-0.233073709869886	6.04743555831425	-3.87639178754173	0.00171424797072749	0.0190769941770345	-2.14134146900528
MSTRG.16703|WWC2	-0.322870949219241	2.34466945516253	-3.87306512944577	0.00172115552196369	0.0191431702945375	-1.70500187597798
MSTRG.32765|SLC25A23	-0.204633305094113	8.13858637676888	-3.87254434780535	0.00172631035947746	0.0191897892638343	-2.22458408481255
MSTRG.27014|CRHBP	-0.434902586823538	2.71128312657187	-3.87245796234659	0.00172824716975349	0.0192006043622363	-1.83820784059713
MSTRG.16046|ZFP358	-0.388229925010188	0.875390532257748	-3.87000772827215	0.00173371711012461	0.0192420288484977	-1.66528746597189
MSTRG.7131|TTPA	-0.331647343857773	3.32478079089986	-3.87078715057702	0.0017339077200328	0.0192420288484977	-1.89604892574087
MSTRG.13500|CACNG7	-0.480015549940335	5.49831751475819	-3.87002973643327	0.00173647997895976	0.019253857265174	-2.14471759208391
MSTRG.7504|-	0.360937329719846	1.1258053003155	3.86828368518644	0.00173735234089718	0.019253857265174	-1.66979814943698
MSTRG.9527|-	1.20145830017019	2.74099474981986	3.86961995432839	0.00173787326118388	0.019253857265174	-1.83775633737403
MSTRG.5807|-	0.638045929949993	1.71659106804424	3.86789401627662	0.0017437540463719	0.0193082715974032	-1.73508963349651
MSTRG.30251|LIMA1	-0.321879410366543	3.09015759861023	-3.86683808418989	0.00174576127832107	0.0193197581467532	-1.88485384322312
MSTRG.3975|SNAP23	-0.590668488459823	2.45988702343772	-3.86623733969944	0.00174941788657372	0.0193494749031363	-1.78088558079224
MSTRG.31538|-	0.657934020795752	1.91930910245599	3.86593654750871	0.00175044824030454	0.0193501270515352	-1.74206621598268
MSTRG.13741|FBXO46	-0.344680030032611	1.06978107552994	-3.8626406547045	0.00175666741005003	0.0194015447781728	-1.69926035966764
MSTRG.19157|-	1.00005093397251	4.5170128947806	3.8637686798544	0.0017578924868013	0.0194015447781728	-2.04433973928525
MSTRG.15756|TIAL1	-0.489755970131507	2.30885378793962	-3.86373119118134	0.00175802150223905	0.0194015447781728	-1.75142374706632
MSTRG.26451|NFIL3	-0.27383857145724	4.73869087884693	-3.86306505079939	0.00176031559923632	0.019410860616713	-2.04941695910192
MSTRG.6996|-	0.811826692861761	4.55761239004942	3.86292029689815	0.00176081451477913	0.019410860616713	-2.04044378461337
MSTRG.22521|GM39822	-0.342671915008002	0.47141121132885	-3.86098409491261	0.00176237889321085	0.0194155398602191	-1.5781973161491
MSTRG.20325|MOXD1	-0.458650414694633	0.655661483576274	-3.8617923377616	0.00176318833369159	0.0194155398602191	-1.63568323539442
MSTRG.37898|EPG5	-0.270069491698299	3.55457430343534	-3.86017800304815	0.00176516496489601	0.0194265669064799	-1.86198670476046
MSTRG.30290|BIN2|MIR6961	0.347217001092167	3.30241635003095	3.86076556981995	0.00176825813256349	0.0194498630594504	-1.90643571331088
MSTRG.428|TBC1D8	-0.354076550934147	1.52686042850028	-3.85892947348847	0.00176948906885	0.0194526612866953	-1.67415547381997
MSTRG.3552|-	0.464005543871555	1.78828586751999	3.85980027618134	0.00177160316737988	0.0194651600078363	-1.73095912229725
MSTRG.22006|-	-1.43920649094676	0.633727757752042	-3.85820273538497	0.00177715328170273	0.0195052910283093	-1.61827637563712
MSTRG.22545|-	0.929831715274539	1.27466826252919	3.85795647790825	0.00177801039223865	0.0195052910283093	-1.71410476097896
MSTRG.27374|GM3095|LOC101055754	-0.347449335133693	0.772285263351132	-3.85642565285349	0.00177819319816314	0.0195052910283093	-1.58629824128317
MSTRG.20319|EYA4	-0.42724282372719	1.06938385355053	-3.85633791799416	0.00178203068868917	0.0195231198541797	-1.69057075804944
MSTRG.5006|NTSR1	-0.438556091899632	0.369609491775374	-3.85512043798911	0.00178369346580082	0.0195231198541797	-1.61088922480051
MSTRG.5475|CETN4	0.332993643117901	3.52342188490078	3.85630837396539	0.00178375753117245	0.0195231198541797	-1.96432887565629
MSTRG.5465|GM11549	-0.493204892672903	0.418686177624683	-3.85538336633956	0.00178489959271131	0.0195231198541797	-1.56786231861354
MSTRG.4335|-	0.648410683810678	1.79416002124666	3.85580814195837	0.0017855056372051	0.0195231198541797	-1.75794518341358
MSTRG.7930|INADL	-0.322365175798818	2.03449995241442	-3.8542765285426	0.00178569901477487	0.0195231198541797	-1.66789832536513
MSTRG.3234|GM34110	0.652171068413294	0.654398484560992	3.855174507027	0.00178772243425516	0.0195345205103471	-1.65582337302205
MSTRG.2840|FAM78A	-1.01550334382145	0.693746416624905	-3.85306445385565	0.00179512474753687	0.019593767379293	-1.66084332268434
MSTRG.4163|STK35	-0.518206531669055	1.17532452979184	-3.85287578888772	0.00179578812309982	0.019593767379293	-1.73672808256713
MSTRG.35359|SHROOM4	-0.596577112093245	1.0605583524437	-3.85278843909518	0.00179609534310186	0.019593767379293	-1.72389764434959
MSTRG.6164|CTSK|CTSS	0.241533025244802	5.73151593806079	3.85190194747006	0.00179921627006352	0.0196170706621047	-2.17372999244863
MSTRG.30112|IRAK4	-0.51237428423626	0.502732768760606	-3.84922781865916	0.00180866410195911	0.019709293715003	-1.65024548495981
MSTRG.13231|CRACR2A	-0.385429222150554	0.794935244272049	-3.84749676518584	0.00181040616677834	0.0197174908924136	-1.67785750225116
MSTRG.31198|-	0.702836649036713	0.791261405607933	3.84738355863816	0.00181520935605552	0.0197590002036207	-1.68656756733388
MSTRG.35482|NDP	-0.300444034910751	6.29560088093367	-3.84606528685898	0.00181990264645738	0.0197992685513003	-2.23427305920742
MSTRG.29715|KCTD17	0.303735305879344	4.56325339241061	3.84510655725386	0.00182332365124629	0.019825658915298	-2.03939523018999
MSTRG.6337|LRIG2	-0.262302635544845	5.3318494701912	-3.84481362562393	0.0018243702140116	0.0198262164010426	-2.19359097070873
MSTRG.15107|ALG8	-0.353594243791727	0.62730220475943	-3.84258827550075	0.00182708815997157	0.0198449270156127	-1.69259820873211
MSTRG.19581|-	0.430557690786704	2.13115857528301	3.84335130449416	0.00182922349095676	0.0198572926102772	-1.74791608959619
MSTRG.37081|YPEL2	-0.496546070101647	2.47449437023183	-3.8430206412741	0.00183078937411621	0.0198634664119798	-1.84276537333548
MSTRG.11156|MEPCE	-0.294960236012548	2.91408081527478	-3.84159179672049	0.00183184335536344	0.0198640825470004	-1.92637759911914
MSTRG.22830|PIGL	-0.753484268954994	1.76701176248269	-3.84230591553728	0.00183335460173509	0.0198696537902954	-1.77302437634547
MSTRG.1885|RGS5	-0.190058654333293	6.51886235706229	-3.8405235210542	0.00183535843136386	0.0198805546235825	-2.25771349285365
MSTRG.708|CCNYL1	-0.31296508111182	2.55672876216556	-3.83879810204836	0.0018415070434522	0.0199363153834607	-1.87210359554309
MSTRG.7529|STX17	-0.256156520847396	3.60162884528107	-3.83791036413822	0.001843925239311	0.0199508485496295	-1.97232256673248
MSTRG.2286|FRMD4A	-0.378795608622933	3.77399603953748	-3.83890902312931	0.00184559647864893	0.0199508485496295	-2.01444390824598
MSTRG.31064|TMEM39A	-0.432936666498603	0.98372677209904	-3.83850134441305	0.00184648104104056	0.0199508485496295	-1.73207656157749
MSTRG.32986|PRKD3	-0.34366197343442	2.01438029822503	-3.83710063376181	0.00184685565891149	0.0199508485496295	-1.70464158237118
MSTRG.37282|-	0.861871990639147	2.33605380949867	3.83791747498641	0.00184918551618757	0.0199556402750802	-1.85157760583782
MSTRG.4141|ZC3H6	0.291647160182105	2.90235699783444	3.83642544034987	0.0018493028086244	0.0199556402750802	-1.89759037172581
MSTRG.27817|LOC108168146	-0.476518970241291	4.61823024613884	-3.83647779690458	0.00185440925671294	0.0199999092548575	-2.11127633408772
MSTRG.21977|GM39581	-1.05981531855726	0.843504247163109	-3.83589026629749	0.00185654536716233	0.0200121123992822	-1.67007290324204
MSTRG.7611|-	0.776197678756906	0.909755541020062	3.8349069444523	0.00186012607279961	0.0200338638111205	-1.71733110812814
MSTRG.18320|GM10182	0.191380365359348	2.64629150198471	3.83332709471062	0.00186057470133398	0.0200338638111205	-1.79418777758442
MSTRG.28509|ESD	0.157935004495679	4.64057906364236	3.83277282687971	0.00186259850148111	0.0200400885031305	-2.09524251735185
MSTRG.19073|DENND4A	-0.164369790892321	6.06544166504886	-3.83250024766396	0.00186359459178249	0.0200400885031305	-2.20766765252871
MSTRG.32065|-	0.885692676221844	1.59879726587984	3.83323966310505	0.00186621343063935	0.0200400885031305	-1.78685327356231
MSTRG.21990|-	-0.466964869472926	0.561711099636271	-3.83283434496783	0.00186715829189952	0.0200400885031305	-1.70225885100676
MSTRG.25711|MPC1-PS	0.277616062368598	6.83646372724033	3.8325734442915	0.00186865150162549	0.0200400885031305	-2.30416255339374
MSTRG.20697|VSIR	-0.260923561914615	2.9884628505089	-3.83089149150401	0.00186948453404261	0.0200400885031305	-1.87218452758469
MSTRG.24083|ABCA9	-0.424121916327154	2.78808953557251	-3.83222791965313	0.001869917246639	0.0200400885031305	-1.91521113200359
MSTRG.20376|-	0.303937665413915	1.43243119719648	3.83022127020547	0.00187194391462322	0.0200400885031305	-1.74711094614484
MSTRG.17089|-	0.441644731357769	0.432611872034967	3.83041787985623	0.00187333540948688	0.0200400885031305	-1.65706777972241
MSTRG.7493|CORO2A	-0.250970780591014	7.72965142533748	-3.83128523662613	0.00187337497082404	0.0200400885031305	-2.31704632359022
MSTRG.13858|CEACAM1	-0.428246388611617	0.400135246344885	-3.83014754419473	0.00187341489889605	0.0200400885031305	-1.67793870631154
MSTRG.16293|VDAC3	0.225366716846928	6.80474515762977	3.8309734959495	0.00187451985317772	0.0200400885031305	-2.3022988008077
MSTRG.29531|SLC45A4	-0.313810653438998	2.28729950040906	-3.82923040576563	0.00187558592428078	0.0200400885031305	-1.80677536500141
MSTRG.23012|-	0.862881178438355	3.2179401762584	3.83064007039563	0.00187574516163883	0.0200400885031305	-1.948461469045
MSTRG.22815|GM12286	-0.454979778450704	1.28556569495262	-3.83016231394992	0.00187750229252547	0.0200400885031305	-1.78179410473086
MSTRG.25647|WARS	-0.169536622026115	9.2963915673928	-3.82861485852117	0.00187785204908496	0.0200400885031305	-2.24586754581009
MSTRG.8170|-	0.39444857924065	0.314187208903857	3.82850540730569	0.00187825528289883	0.0200400885031305	-1.63881451554086
MSTRG.7121|-	0.920043064175856	1.89550873314981	3.82936188448596	0.00188044992767604	0.0200527636827124	-1.81580917713809
MSTRG.28903|-	0.447598869594559	0.296733860620336	3.82639856391405	0.00188603437050558	0.0201015541254527	-1.5935505861551
MSTRG.20426|-	0.29625543590237	2.754708382092	3.82503383240507	0.00189109083277358	0.0201446681223795	-1.89904202817676
MSTRG.31224|USF3	-0.439545967843312	4.25908035704431	-3.82357106645967	0.00190191562663905	0.0202323218816727	-2.12455288996003
MSTRG.35880|GM14760	-0.177226884746492	3.9271428618547	-3.82208370972297	0.00190206846438907	0.0202323218816727	-1.97657311298102
MSTRG.37|-	0.492139015477361	1.39893558737335	3.82342501628577	0.00190246022178712	0.0202323218816727	-1.76717448731824
MSTRG.20693|UNC5B	-0.582366854080282	2.82376460938071	-3.82317788576641	0.0019033820886674	0.0202323218816727	-1.91263290059688
MSTRG.35820|RPL10	0.19151786206459	8.18906014281993	3.82178237163821	0.00190640689359638	0.020253666837568	-2.33897134249538
MSTRG.4804|PCIF1	-0.251097037761028	3.48193018650291	-3.82037378970583	0.00190846083578468	0.0202646800899951	-2.01682600400181
MSTRG.37093|MTMR4	-0.289258820306425	3.24227543763773	-3.81922952307279	0.00191359965494496	0.0203084204190217	-1.95301837173929
MSTRG.19362|-	0.66624771570055	1.0042206294035	3.82011303075365	0.00191485267505724	0.0203108973839938	-1.76366487549678
MSTRG.3074|ZEB2OS	0.251451432344311	3.70905450024162	3.81814461972826	0.00191767731923932	0.0203217410752482	-2.06566813192892
MSTRG.20818|PHYHIPL	0.127246604448982	6.17298717885923	3.81785541472231	0.00191791532236278	0.0203217410752482	-2.20306355067151
MSTRG.33337|GM15328	-0.559484511631577	3.55947538189451	-3.81846025614368	0.00192106752014617	0.0203319850442737	-2.03306865849093
MSTRG.25527|9030617O03RIK	-0.433402152133554	1.01616228004476	-3.8182308082482	0.00192114809131394	0.0203319850442737	-1.764168550966
MSTRG.29426|TBC1D31	-0.316523318529457	4.27054648714408	-3.81817846042605	0.0019221291864504	0.0203319850442737	-2.12212510751416
MSTRG.20203|-	0.54093500291688	0.845026592951924	3.81795676321311	0.00192296485057287	0.0203319850442737	-1.77243882724023
MSTRG.3466|TFPI	-0.3796277334978	1.10736137750903	-3.8161819203045	0.001924291098782	0.0203352141579509	-1.72553016326348
MSTRG.8135|ZCCHC11	-0.207481892083383	4.08205412635382	-3.81491379736684	0.00192901904076393	0.0203743686596063	-2.06238222894606
MSTRG.5896|FBXW7	0.280381235488747	10.7364380744113	3.81480759033033	0.00193487528096619	0.0204253924731566	-2.46110816852734
MSTRG.27732|-	0.537472356053612	2.03499048484689	3.81362115814996	0.0019393818858128	0.0204621224392961	-1.81871682357303
MSTRG.23431|-	0.38931237042682	3.20905243920175	3.81324600176551	0.001940809117872	0.0204663407241981	-1.97687523351528
MSTRG.10749|SLC8B1	-0.380215979256915	2.54946817352036	-3.81213663759912	0.0019450357932642	0.0205000597893243	-1.90824488657416
MSTRG.33538|-	-0.365055357824387	0.645508512774481	-3.80906080833664	0.00195130701300179	0.0205453266048536	-1.73030235502002
MSTRG.34363|CFL1	0.154376759205003	8.23187207268098	3.80903823640759	0.00195139347070196	0.0205453266048536	-2.37568167142825
MSTRG.22075|-	0.683200686106399	1.80387951442697	3.8099960275572	0.00195321797294957	0.0205536724887245	-1.81874389485665
MSTRG.25194|SPTB	-0.308659660749727	6.41933953975939	-3.80801770693284	0.00196081092406836	0.0206226787790083	-2.31992971197301
MSTRG.9819|-	0.351226200867214	4.38442398009523	3.80691600699443	0.00196505233146123	0.020652004768006	-2.17147292007312
MSTRG.21355|TMCC3	-0.32443345850947	4.19776620620038	-3.80654758122379	0.00196647280390819	0.020652004768006	-2.11662262979102
MSTRG.32591|CUL9	-0.160425176814231	3.49357944409697	-3.80505555912841	0.0019667094902062	0.020652004768006	-2.01803041352311
MSTRG.34538|GM36913	-1.02099854085905	0.256666884753448	-3.80585785592367	0.00196913485835227	0.0206566801531991	-1.68514490503439
MSTRG.5944|LOC105244487|GPATCH4	0.340499418274728	5.58070522291097	3.80583356051275	0.00196922869532756	0.0206566801531991	-2.26877870736734
MSTRG.10613|MVK	-0.415962584010405	0.532651813894595	-3.80454327737876	0.00197165070244339	0.0206712010487749	-1.75297467296515
MSTRG.27586|-	0.577678073334097	0.821621262458774	3.80422010600413	0.0019754705757086	0.0206848034608345	-1.77527332454829
MSTRG.14153|-	0.631021101942309	1.18314178592423	3.80421494128636	0.00197549058840582	0.0206848034608345	-1.82698134852298
MSTRG.28725|-	0.727833079227762	2.3163055630812	3.80403399807382	0.00197619185293627	0.0206848034608345	-1.88040310214078
MSTRG.19971|ENTPD3	-0.312873589610579	0.784335967558708	-3.8021446354115	0.0019779811197477	0.0206848034608345	-1.76116186947839
MSTRG.9641|SLC4A1AP	0.282934817221615	4.9003133706085	3.80343867756522	0.00197850086602326	0.0206848034608345	-2.19749069280837
MSTRG.17421|ADGRG1	-0.289472579584031	3.13122586765426	-3.80215086122811	0.00197917848375254	0.0206848034608345	-2.00033159607991
MSTRG.19999|DEB1|NKTR|ZFP651	-0.21990421538307	10.9799612798852	-3.8025831644993	0.00198182386430516	0.0207015896051174	-2.49684931482208
MSTRG.11426|GM8615	-0.490997840252005	1.87369179117712	-3.80198371728769	0.00198415562549017	0.0207150838887653	-1.82121613109127
MSTRG.8407|NDUFS5	0.374643311325807	6.19350628546422	3.80155051480467	0.00198584245411948	0.0207218343038555	-2.33517631970668
MSTRG.19226|-	0.442794763502216	1.55180838949026	3.79932416912991	0.00199453453946869	0.0208016377100609	-1.83028681433269
MSTRG.19230|-	-0.822048784531752	1.01629997692202	-3.79876866843077	0.00199670934092465	0.0208134223292617	-1.79477212680708
MSTRG.34442|NUDT22	0.270222944103251	5.31317584295148	3.79816816570907	0.00199906303653959	0.0208270584141573	-2.26843751293577
MSTRG.18543|-	0.472028528702901	0.940112279301252	3.79766335622075	0.0020010438391133	0.0208367973210334	-1.77889566066978
MSTRG.32046|TCEB2	0.336214702974654	7.06041562191672	3.79696005347354	0.0020038068263471	0.0208546666566532	-2.37145581936436
MSTRG.15834|-	1.23695570763576	2.37896427876403	3.7965659413372	0.00200535682494687	0.0208598997143299	-1.93605637638394
MSTRG.19872|-	0.749838523360284	2.17605718912771	3.79612957368301	0.00200707443067607	0.0208668698638138	-1.88431413423506
MSTRG.892|IRS1	-0.421541791813606	1.88242604302913	-3.79566337704228	0.00200891109884452	0.0208750699473046	-1.88615568229503
MSTRG.18741|PTS	0.23149952236832	3.58456669312155	3.79378125511073	0.00201073216739246	0.0208830994653065	-2.09784960058177
MSTRG.32607|-	0.329396939514836	3.48271961993908	3.7946332905105	0.0020129753722951	0.020892432484764	-2.07563814889116
MSTRG.24353|HGS	-0.349323191354338	2.39846070254676	-3.79369717582955	0.00201440204876501	0.020892432484764	-1.92944463306684
MSTRG.11615|-	0.610948673216497	2.29424924823594	3.79417728218198	0.00201477724915821	0.020892432484764	-1.92330380072919
MSTRG.23558|LUC7L3	0.576195582144695	6.35705081085991	3.79314449685955	0.00201886426958309	0.0209239210458351	-2.35785207560705
MSTRG.27294|ITGA1	-0.628589251082959	0.677564576984631	-3.79258004017461	0.00202110154068067	0.0209280977246761	-1.79493009268405
MSTRG.72|-	0.946667632464158	9.25852653305115	3.79237583699988	0.00202191153718032	0.0209280977246761	-2.42897246361704
MSTRG.12903|MTMR14	-0.218231649056546	2.05422475499424	-3.79083031469785	0.00202241908232939	0.0209280977246761	-1.89275459383551
MSTRG.34852|-	0.536106028502997	1.21062852260708	3.79188837145702	0.0020238464613438	0.0209319945534623	-1.84706893261755
MSTRG.26158|ALDH5A1	-0.225904224104863	5.45098200562334	-3.79100722591014	0.00202557500345702	0.0209390005546777	-2.28579009002813
MSTRG.4906|ZFP217	-0.361000437420057	1.93986264365604	-3.79008426760915	0.00202873213275689	0.0209503872288346	-1.89981115736913
MSTRG.27318|-	0.29223157781388	1.43268954998524	3.78904844169836	0.00202950940061049	0.0209503872288346	-1.80226932224295
MSTRG.21203|TXNRD1	-0.294311295333179	2.71272975260493	-3.78896759611195	0.00202983169435998	0.0209503872288346	-1.97126993610465
MSTRG.23829|RND2	-0.442716061053511	1.66235806714907	-3.78842105427036	0.00203766385453812	0.0210203334968407	-1.85942578198282
MSTRG.35173|CALHM2	-0.477090333215938	2.72699568979644	-3.78729848989604	0.00204215781855854	0.0210522005641666	-1.97919613829157
MSTRG.13723|NOVA2|MYPOP	-0.123114626323128	6.79258778507047	-3.78570872863892	0.00204286665113123	0.0210522005641666	-2.31927438631881
MSTRG.20829|-	0.757261336080077	0.581518958709156	3.78481401700612	0.00205213973995671	0.0211368271044145	-1.77413357123509
MSTRG.21236|MTERF2	0.286407211258643	7.22214744163616	3.78447092534868	0.00205352207538213	0.0211401342333912	-2.36980111346295
MSTRG.8449|PSMB2	0.152788098084396	5.48392128638561	3.78171560800629	0.00205895445905034	0.0211811374510575	-2.29293159237691
MSTRG.13701|PNMAL1	-0.561804040863259	2.87186230076673	-3.78295734079826	0.00205963168889048	0.0211811374510575	-1.99270337222794
MSTRG.21658|LRIG3	-0.518680058892018	0.557612640897584	-3.78166360633073	0.00206486850397827	0.0212240353969283	-1.77121545295187
MSTRG.5922|KIRREL	-0.496333963581047	2.16063168513986	-3.78092761096326	0.00206785371898554	0.0212437576494027	-1.92302734577672
MSTRG.31389|-	0.4722901538065	0.237636844107178	3.77955037982494	0.00206974204649786	0.0212521966836275	-1.7085078724741
MSTRG.20857|GNAZ	-0.258735988099061	6.30796695741215	-3.78000698916598	0.00207159395360923	0.0212580702213881	-2.37462822394535
GENE31717|LOC108168068	-0.509583748423824	0.261136851695257	-3.7793395986291	0.00207244841214537	0.0212580702213881	-1.71188252696943
MSTRG.2132|BROX	-0.254873869184931	5.56728386528264	-3.77924003459605	0.00207471512524781	0.0212685774785137	-2.28615632778345
MSTRG.15696|BCL7C	-0.220664323682105	1.02264498144303	-3.77715040640892	0.00207750479648066	0.0212685774785137	-1.82481689150549
MSTRG.4027|B2M	0.435612724611378	6.20287766010532	3.77838324472702	0.00207820753472156	0.0212685774785137	-2.3719262101581
MSTRG.29087|-	1.01974557841767	1.60710331622671	3.77824360994299	0.00207877727338063	0.0212685774785137	-1.88726074802715
MSTRG.11121|-	-0.45502995613695	1.52043193271806	-3.77823528090454	0.00207881126258364	0.0212685774785137	-1.88072953084904
MSTRG.25898|-	0.547943288396731	0.616706498949188	3.77652971179809	0.00208578326425918	0.0213189280051808	-1.79349579475903
MSTRG.26289|TMEM170B	-0.307074965945133	3.64566686139239	-3.77650779098773	0.00208587302620971	0.0213189280051808	-2.12166753637747
MSTRG.19022|FEM1B	-0.396873196762336	3.48603054075348	-3.77593312607796	0.00208822757993738	0.0213320478935142	-2.11138487510346
MSTRG.6582|BCAR3	-0.412939598484442	2.03032752183614	-3.77460346137931	0.0020913526044173	0.0213484442239585	-1.84519643050092
MSTRG.15233|INPPL1	-0.381279594996059	1.12089081840011	-3.7744516940805	0.00209197606050035	0.0213484442239585	-1.8891522756933
MSTRG.11833|-	0.994639898447828	1.31569148520387	3.77472551067013	0.00209318429661547	0.0213498367581056	-1.88244381361781
MSTRG.27857|-	0.902393369097042	4.58763414679404	3.77440659925551	0.00209449527690218	0.0213522752896067	-2.25666761759618
MSTRG.16539|6430573F11RIK	-0.32866134290664	0.421934494093385	-3.77146678833003	0.00210083706434372	0.0214059715200649	-1.7690482990467
MSTRG.28752|-	0.335157794599164	0.640773629928364	3.77040377405189	0.00210523036918632	0.0214397694039834	-1.7880864718029
MSTRG.20560|1700021F05RIK	0.278808377038231	5.61950475557794	3.77105455927443	0.00210832536794957	0.0214603174908306	-2.33568699947251
MSTRG.37815|LMBRD2	-1.22470461872369	4.45140998810758	-3.76881439285667	0.00211761965880303	0.0215439139955855	-2.20736433773384
MSTRG.12289|SERBP1	0.205953757568374	5.0536509189156	3.76699646527078	0.00212028620013162	0.0215600311927625	-2.31415821854582
MSTRG.34535|FADS1|MIR6993	-0.22676945683323	5.60655075765737	-3.7667799196551	0.00212426397365549	0.0215731722201827	-2.33427128243193
MSTRG.33240|-	0.384421848629588	3.4341975079069	3.76691970632977	0.00212551303895755	0.0215731722201827	-2.14332893713671
MSTRG.11783|-	0.776161640863641	2.3435124456226	3.76684084841137	0.00212584221252968	0.0215731722201827	-1.9877144697226
MSTRG.36575|RAB9	0.435350549951011	6.49994539066722	3.76682449189338	0.0021259104953925	0.0215731722201827	-2.40487060297026
MSTRG.11975|-	0.289492346550309	0.694773774711094	3.76477329221905	0.00212865643983779	0.0215825092926738	-1.82017813994929
MSTRG.4085|FGF7	-0.435817578015892	0.278689200990208	-3.76453223555918	0.00212966526093704	0.0215825092926738	-1.74154389356693
MSTRG.29375|-	1.12253487622896	3.27288307810644	3.76582649936031	0.00213008098741951	0.0215825092926738	-2.11638191040195
MSTRG.18459|-	1.35271742452791	1.30005475397011	3.76462860473538	0.00213509781476962	0.0216106928003735	-1.88485954841132
MSTRG.3268|B3GALT1	-0.218875066662973	6.39345584185896	-3.76402833252997	0.00213568196002715	0.0216106928003735	-2.34743310646788
MSTRG.28886|SEPP1	-0.283083374510765	7.4992911963925	-3.76438555593725	0.00213611717489636	0.0216106928003735	-2.43850096493185
MSTRG.18894|1700017B05RIK	-0.496926970960333	1.01608482011429	-3.76392195716223	0.00213806290381365	0.0216193974842477	-1.88012200087254
MSTRG.6588|USP53	-0.426079895865959	6.69979645055224	-3.76308251322692	0.00214159063771821	0.0216440819398004	-2.4178094687864
MSTRG.12532|SNRNP27	0.249654829445837	2.69953929896811	3.76027387953987	0.0021475666756109	0.0216828974480735	-2.03777447978128
MSTRG.13211|-	0.598914017540928	0.765039617513958	3.7616538187271	0.00214760826631772	0.0216828974480735	-1.85209525705031
MSTRG.1085|-	0.594514171819521	0.04104926640401	3.7596721977931	0.00215598322980954	0.0217564265135795	-1.74260433493676
MSTRG.36065|TMEM28	-0.287800423961401	4.49041810419504	-3.75851356506601	0.00216089533039647	0.0217873692854005	-2.24992008706694
MSTRG.35530|CFP|ELK1|UXT	-0.230478923561285	6.27396071636764	-3.75777242594238	0.00216200220713622	0.0217873692854005	-2.309041354171
MSTRG.32359|-	0.313215734308473	1.51216241527885	3.7567888397191	0.00216233077696972	0.0217873692854005	-1.89185321748447
MSTRG.23109|MIR212|MIR132	-0.997653027069721	0.635251538140348	-3.7577919984176	0.00216396019806025	0.0217927639764207	-1.82649046121902
MSTRG.33900|GRPEL2	-0.205577724384308	4.13310837050734	-3.75593980845451	0.00216594320830354	0.0218017123342125	-2.12936416945768
MSTRG.8094|-	0.555713331963468	1.19710200802564	3.75674442974472	0.00216841761871123	0.0218155954367312	-1.90409726167874
MSTRG.11377|USP12	-0.187164282410318	3.5423737445083	-3.75322567625432	0.00217753234064337	0.0218867822276217	-2.04136739035604
MSTRG.37252|SRPK1	-3.0237204236393	1.5389197686481	-3.75439176224417	0.00217846224648836	0.0218867822276217	-1.90720420025509
MSTRG.7346|DNAIC1	-0.34066941407769	0.762231725185029	-3.75276219692344	0.00217951764134665	0.0218867822276217	-1.87066391451065
MSTRG.1265|CCDC93	-0.583676670184141	1.42686989197969	-3.75405863077684	0.0021798883503816	0.0218867822276217	-1.93639016034995
MSTRG.27874|-	0.456677673123907	1.15134539269005	3.75236803962585	0.00218714022538774	0.021948530624546	-1.89597374309192
MSTRG.13923|ZFP60	-0.236164223857092	3.88955827228914	-3.74919839560992	0.00219484456174376	0.0220069939827899	-2.20608372981343
MSTRG.11268|ACTB	0.374687840802524	8.67897128371963	3.75050143608524	0.00219517555440781	0.0220069939827899	-2.54030825414619
MSTRG.15483|TMC7	-0.441292447592698	2.69955718276831	-3.74993589908129	0.0021976159778671	0.0220203774039802	-2.04873042619391
MSTRG.24594|E2F6	-0.434960159087142	1.75635844608249	-3.74873789794048	0.00220279472695598	0.0220573879222246	-1.96414218891721
MSTRG.8278|-	0.695999141114024	5.06257918949069	3.74856937958032	0.00220352419504151	0.0220573879222246	-2.31884809991866
MSTRG.17340|NKD1	-0.366423412651135	2.75473059271092	-3.74828043433094	0.00220477552735568	0.0220588289828855	-2.05640871618579
MSTRG.8500|AK2	-0.279573428640989	1.80807247580967	-3.74645479549747	0.00220671848394824	0.0220671848394824	-1.96593735241282
MSTRG.15949|DEAF1	-0.291015745904964	1.70145872649097	-3.74554502257872	0.00221067022559525	0.0220956100822164	-1.96809917617399
MSTRG.12630|LSM3	0.246673708118787	5.7380991083955	3.74638921271738	0.0022129836440371	0.0221076400146535	-2.41023039164644
MSTRG.25910|IDI1	-0.359152789854148	2.91616067876631	-3.74541224048898	0.00221723595200189	0.0221390176260038	-2.05876609081182
MSTRG.26729|ZFP874A|ZFP874B	-0.411138893192082	2.20753546368913	-3.74337295682673	0.00222613874016634	0.0222100118475764	-2.00967238781511
MSTRG.33105|SOCS5	-0.121027463630866	6.22852621510921	-3.74182477273069	0.00222690455333848	0.0222100118475764	-2.367442396429
MSTRG.35428|-	-0.243293976407394	5.88585407720457	-3.74301825349296	0.00222769094736233	0.0222100118475764	-2.39497225619435
MSTRG.11403|POMP	0.310593523434844	5.13322382561848	3.74223408492404	0.00223112642309859	0.0222331357419329	-2.38174956568588
[truncated: 17,921 more rows]
