# Supplementary material for: Exploring the role of Tibetan medicinal formula Qishiwei Zhenzhu Pills (Ranasampel) against diabetes mellitus-linked cognitive impairment of db/db mice through serum pharmacochemistry and microarray data analysis
Source: Front Aging Neurosci. 2022 Dec 22;14:1033128. doi: 10.3389/fnagi.2022.1033128 (PMC9814129; doi:10.3389/fnagi.2022.1033128)
Supplement: Supplementary file 1 [file Data_Sheet_1.ZIP › Supplementary Table S4.csv]

#ID	gene_name	nr_symbol	RH-1_FPKM	RH-1_count	RH-2_FPKM	RH-2_count	RH-3_FPKM	RH-3_count	RH-4_FPKM	RH-4_count	RH-5_FPKM	RH-5_count	RH-6_FPKM	RH-6_count	RH-7_FPKM	RH-7_count	RH-8_FPKM	RH-8_count	RZ-1_FPKM	RZ-1_count	RZ-2_FPKM	RZ-2_count	RZ-3_FPKM	RZ-3_count	RZ-4_FPKM	RZ-4_count	RZ-5_FPKM	RZ-5_count	RZ-6_FPKM	RZ-6_count	RZ-7_FPKM	RZ-7_count	RZ-8_FPKM	RZ-8_count	db-1_FPKM	db-1_count	db-2_FPKM	db-2_count	db-3_FPKM	db-3_count	db-4_FPKM	db-4_count	db-5_FPKM	db-5_count	db-6_FPKM	db-6_count	db-7_FPKM	db-7_count	db-8_FPKM
ENSMUSG00000000001	Gnai3	Gnai3	5.961761	886	5.082224	754	7.422471	1015	5.891558	482	5.427702	731	5.998908	886	5.006092	537	4.09344	450	3.762682	590	5.8287	708	5.034244	697	5.780015	753	5.377661	763	4.04629	610	5.442263	921	5.265899	785	3.784743	506	5.47091	736	4.317966	518	4.462216	640	4.717692	693	6.45811	822	4.808585	1021	6.377786
ENSMUSG00000000003	Pbsn	Pbsn	0	0	0	0	0	0	0	0	0	0	0	0	0	0	0	0	0	0	0	0	0	0	0	0	0	0	0	0	0	0	0	0	0	0	0	0	0	0	0	0	0	0	0	0	0	0	0
ENSMUSG00000000028	Cdc45	Cdc45	0.532515	52	0.50598	50	0.391037	36	0.439928	24	0.360765	32	0.512544	51	0.563297	40	0.244515	18	0.522889	55	1.168554	80	0.416992	38	0.417799	36	0.29622	28	0.199257	20	0.486252	54	0.442869	44	0.284503	25	0.470636	42	0.428372	34	0.338474	32	0.376843	37	0.54197	45	0.521281	73	0.367815
ENSMUSG00000000037	Scml2	Scml2	0.089358	20	0.153139	34	0.058357	12	0.144877	18	0.213806	43	0.154921	34	0.087597	14	0.052684	9	0.154425	36	0.09345	17	0.02631	6	0.168746	33	0.031689	7	0.03012	7	0.095681	25	0.137633	31	0.058001	12	0.08932	18	0.031138	6	0.081522	18	0.099209	22	0.154034	30	0.133898	43	0.070344
ENSMUSG00000000049	Apoh	Apoh	0.282286	16	0.156978	9	0.130086	8	0.288006	9	0.120568	6	0.371525	21	0.492904	20	0.180651	8	0.080344	5	0.057215	3	0.418611	22	0.215911	11	0.392855	22	0.148502	9	0.284561	18	0.189236	11	0.049113	3	0.317843	17	0.239261	9	0.761858	40	0.282639	16	0.095384	5	0.346842	28	0.302807
ENSMUSG00000000056	Narf	Narf	8.297493	1661	5.297979	1059	4.138038	763	5.083364	560	3.622417	657	5.111378	1017	5.457652	789	3.632529	538	4.079443	862	4.930788	807	6.990618	1303	4.676309	821	5.886473	1125	2.041966	415	4.981145	1135	4.88267	981	4.23742	762	3.683452	668	6.780937	1096	3.672373	710	4.267999	844	6.272227	1076	4.913058	1405	5.437021
ENSMUSG00000000058	Cav2	Cav2	5.547671	692	3.541809	441	6.586625	752	4.311543	284	6.189768	699	6.401711	785	4.793625	432	3.564723	329	7.606254	1000	5.196504	529	4.168757	484	8.514006	930	3.629159	432	3.595683	455	2.704078	384	4.517857	565	2.818504	316	4.88607	550	4.121541	415	3.473824	417	4.217478	520	6.057766	641	3.322385	591	4.349021
ENSMUSG00000000078	Klf6	Klf6	3.305278	637	1.966448	378	3.320948	588	2.719591	288	2.630192	459	3.314317	634	2.110696	294	1.620857	231	3.336115	678	2.433542	383	2.83265	508	3.52034	594	3.14672	578	2.410034	471	1.924051	422	2.476405	478	1.653587	286	2.312694	403	2.131375	331	1.88956	351	1.58348	301	3.384905	558	1.942389	534	2.100682
ENSMUSG00000000085	Scmh1	Scmh1	6.861294	1021	6.863238	1001	5.942285	782	10.001945	800	5.246992	687	8.423456	1227	7.672713	802	3.634527	392	4.436218	670	5.088357	572	7.611906	1014	7.466167	938	7.76116	1100	4.43637	599	7.14665	1185	7.0072	1050	4.570009	608	5.628937	764	8.595649	1017	5.403088	785	5.536444	815	8.629016	1084	6.657058	1385	8.303107
ENSMUSG00000000088	Cox5a	Cox5a	214.959686	6315	115.483093	3387	93.622101	2531	137.204758	2218	93.335953	2485	120.240608	3508	128.608826	2728	61.23251	1331	94.019371	2914	126.609131	3039	154.340546	4221	98.85965	2545	131.603455	3688	47.965603	1430	104.725082	3502	86.522797	2550	103.646095	2735	75.506493	2008	145.050476	3439	68.507553	1943	85.380997	2477	133.557739	3360	113.551949	4763	152.175003
ENSMUSG00000000093	Tbx2	Tbx2	1.106056	183	0.708231	117	1.636105	249	0.935066	85	0.732196	110	0.755585	124	0.822177	99	0.675032	83	1.082754	189	1.06096	144	0.680752	105	0.561526	82	0.67552	107	0.739677	124	0.736008	139	1.279156	212	0.632393	94	0.515816	78	0.833272	112	0.337794	54	0.631646	104	0.987716	140	0.721596	171	0.67326
ENSMUSG00000000094	Tbx4	Tbx4	0.156677	23	0.075849	11	0.062817	9	0.08971	8	0.044787	6	0.079895	12	0.054662	6	0.055562	6	0.072441	11	0.135361	16	0.110664	15	0.068031	9	0.123275	17	0	0	0.081416	14	0.051564	8	0	0	0	0	0.084286	10	0.027277	4	0	0	0.038656	5	0.049065	11	0.036745
ENSMUSG00000000103	Zfy2	Zfy2	0	0	0	0	0	0	0	0	0	0	0	0	0	0	0	0	0	0	0	0	0	0	0	0	0	0	0	0	0	0	0	0	0	0	0	0	0	0	0	0	0	0	0	0	0	0	0
ENSMUSG00000000120	Ngfr	Ngfr	0.092129	15	0.091398	15	0.231198	34	0.034748	3	0.207614	30	0.04902	8	0.035304	5	0.024931	3	0.058624	10	0.122656	16	0.04449	7	0.187564	26	0.032684	5	0.227064	37	0.050085	9	0.026597	5	0.099175	14	0	0	0.043798	6	0.012545	2	0.050759	8	0.078577	11	0.026537	6	0.013082
ENSMUSG00000000125	Wnt3	Wnt3	0.597189	84	0.317043	45	0.942834	122	0.186507	15	0.672076	86	0.396201	56	0.287532	30	0.289076	30	0.20747	31	0.488185	56	0.234178	31	0.570851	71	0.492709	66	0.399386	57	0.340797	55	0.234192	33	0.205626	26	0.239348	31	0.189423	22	0.120173	17	0.175171	25	0.322272	39	0.326202	66	0.471466
ENSMUSG00000000126	Wnt9a	Wnt9a	1.849838	281	0.661858	100	0.723175	101	1.062446	89	0.836424	115	1.510258	228	1.189504	130	0.556311	63	1.855514	297	1.242074	154	1.19667	169	1.078525	143	0.674879	98	0.558132	87	0.673492	116	0.781602	120	0.73265	100	0.932607	128	0.870351	107	0.598641	88	1.159062	174	1.29849	169	0.568397	123	0.886567
ENSMUSG00000000127	Fer	Fer	3.100017	421	2.299475	298	2.27807	283	2.973257	179	2.020458	240	1.977501	267	1.923671	189	1.413672	141	1.458531	208	2.254015	249	2.6122	319	2.211657	255	2.665494	260	1.719375	185	2.214863	336	2.483626	337	2.649369	243	1.606175	197	2.991178	299	2.156923	264	2.164271	287	2.684605	309	2.344317	447	2.621006
ENSMUSG00000000131	Xpo6	Xpo6	11.044742	2220	13.005356	2425	13.213	2264	16.357648	1780	13.812543	2429	16.66041	3030	14.468607	1909	9.772745	1322	9.355648	1856	11.284043	1751	17.141841	2977	13.349693	2227	21.190039	3184	7.395806	1462	15.987633	3440	13.492555	2557	14.771919	1791	10.692499	1884	21.658107	2714	11.711862	1760	11.728645	2200	14.010076	2354	15.25383	4278	15.284966
ENSMUSG00000000134	Tfe3	Tfe3	8.97543	1340	5.868124	866	5.764168	791	8.49614	693	5.285017	714	9.084919	1347	6.062083	648	4.919548	543	5.579797	874	6.950322	845	7.934049	1098	6.216233	810	7.384046	1030	4.167771	617	5.786735	983	6.072327	893	6.224224	835	5.481951	739	7.637671	917	5.221917	751	6.026045	919	8.252809	1035	6.997431	1464	8.366185
ENSMUSG00000000142	Axin2	Axin2	2.739837	523	3.107624	582	3.210323	553	4.262583	452	2.693952	459	3.50871	677	3.370846	465	2.218124	312	2.338847	464	2.90552	450	3.836995	694	3.020598	514	3.774434	691	1.89663	366	3.450524	762	3.536689	689	1.942384	339	2.740439	474	3.826365	600	2.554936	479	2.925829	542	4.055474	669	3.426717	934	3.462089
ENSMUSG00000000148	Brat1	Brat1	5.080315	800	3.662803	587	3.542505	521	5.531454	492	3.797047	538	5.812321	921	4.325396	506	2.168599	257	2.87054	490	3.154516	423	4.584261	675	4.340418	601	4.277096	668	2.071632	334	5.004134	839	3.345335	525	3.247941	460	3.266493	470	4.800269	619	3.426961	516	3.592208	576	4.898563	674	4.081058	935	4.94339
ENSMUSG00000000149	Gna12	Gna12	19.49823	3034	13.967091	2170	31.592741	4523	12.446937	1066	21.861265	3082	13.922204	2151	13.828092	1554	12.389724	1426	18.731255	3075	21.670088	2755	14.321078	2075	20.197107	2754	11.781384	1749	22.178698	3502	11.560597	2048	14.793469	2309	14.17086	1981	15.312411	2157	12.556297	1577	13.25499	1991	13.223254	2032	15.602219	2079	13.222239	2938	17.273472
ENSMUSG00000000154	Slc22a18	Slc22a18	0.077618	6	0.172616	13	0.336112	22	0	0	0.141271	10	0.201442	15	0.229937	12	0	0	0.265446	19	0.257216	15	0.080141	6	0.268023	17	0	0	0.336202	25	0.099026	8	0.235277	17	0.028773	2	0	0	0.097597	6	0.062843	5	0.028653	3	0.142417	9	0.116772	12	0.028369
ENSMUSG00000000157	Itgb2l	--	0	0	0	0	0.034017	5	0	0	0	0	0	0	0	0	0	0	0	0	0	0	0	0	0.023095	3	0.00875	2	0	0	0	0	0	0	0	0	0.077706	9	0	0	0	0	0	0	0	0	0	0	0
ENSMUSG00000000159	Igsf5	Igsf5	0.256977	22	0.120566	11	0.400129	28	0.200827	10	0	0	0	0	0.123125	8	0.079993	5	0.106604	10	0.057111	4	0.127291	10	0.079061	6	0.106939	9	0.109812	10	0.128428	13	0.150516	13	0.048074	4	0.051641	4	0.203159	14	0.129967	11	0.034598	3	0.050147	4	0.074439	9	0.060156
ENSMUSG00000000167	Pih1d2	Pih1d2	0.687505	40	0.2875	17	0.634018	34	0.506338	16	0.715861	36	0.631392	36	0.391641	17	0.248384	11	0.519279	32	0.664109	31	0.728276	39	1.02775	52	0.760551	42	0.938985	53	0.809432	53	0.653302	38	0.37074	20	0.274513	15	0.909332	40	0.713656	39	0.653224	37	0.729915	35	0.660957	53	1.034591
ENSMUSG00000000168	Dlat	Dlat	26.849958	4935	15.556443	2854	12.474971	2110	17.883095	1808	12.404824	2066	17.176552	3135	16.069052	2132	10.829306	1472	10.260036	1989	17.399584	2613	20.038895	3429	16.359253	2635	18.6695	3273	7.205311	1344	19.798096	4141	15.255924	2812	15.26355	2520	13.83497	2301	17.884769	2653	12.411296	2202	15.128275	2746	17.173639	2703	15.793104	4144	21.859869
ENSMUSG00000000171	Sdhd	Sdhd	79.717041	4470	34.510372	1932	33.249847	1716	45.895557	1416	28.117241	1429	36.526482	2034	36.639366	1483	21.956827	911	33.693539	1993	44.097008	2020	46.238468	2414	34.388268	1690	41.281937	2208	16.480124	938	36.36018	2321	33.5425	1887	37.219952	1875	26.218914	1331	53.292789	2411	25.321241	1370	29.332504	1624	47.521481	2282	41.533607	3325	49.088173
ENSMUSG00000000182	Fgf23	Fgf23	0	0	0.05796	5	0.077565	6	0	0	0.026676	2	0.08896	8	0.084838	6	0	0	0.037436	4	0	0	0.102488	8	0	0	0.024446	2	0.023301	2	0.063312	6	0.114006	10	0	0	0.022548	2	0	0	0	0	0	0	0.08208	6	0	0	0.018804
ENSMUSG00000000183	Fgf6	Fgf6	0	0	0	0	0	0	0	0	0	0	0	0	0	0	0	0	0	0	0	0	0	0	0	0	0	0	0	0	0	0	0	0	0	0	0	0	0	0	0	0	0	0	0	0	0	0	0
ENSMUSG00000000184	Ccnd2	Ccnd2	23.487339	2018	7.658301	1003	3.96884	690	10.372837	762	3.903765	739	6.880409	1187	8.83751	1037	4.649656	598	2.299894	583	8.780223	1112	11.243432	1392	7.69307	1257	9.926439	1354	2.919418	718	11.62839	1760	6.492396	1137	6.920596	932	7.481442	1064	9.732717	1110	7.510238	1158	7.859801	1083	7.721061	1045	8.558134	1758	10.435884
ENSMUSG00000000194	Gpr107	Gpr107	4.588692	1282	3.008112	839	2.621423	674	3.322728	511	2.799883	709	3.244384	901	3.184202	643	1.857657	384	2.505138	739	2.954222	675	3.243854	844	2.844793	697	3.079609	821	1.452987	412	2.940676	936	2.566829	720	2.712027	681	2.104439	533	3.131742	706	2.087363	563	2.283379	630	3.360298	804	2.827722	1128	3.329407
ENSMUSG00000000197	Nalcn	Nalcn	7.831434	2541	4.522207	1465	3.743483	1118	5.815065	1038	3.828667	1126	5.964691	1922	4.444188	1041	2.621784	629	3.118327	1067	4.90274	1300	4.621942	1396	4.626748	1315	5.337379	1652	1.913268	630	4.016745	1483	3.532021	1150	3.789496	1105	3.479499	1022	5.505099	1441	2.690918	843	3.933837	1261	5.403944	1501	4.063358	1882	5.118673
ENSMUSG00000000202	Btbd17	Btbd17	8.14536	637	2.751775	215	3.989963	288	4.982608	215	3.655543	259	3.343019	260	4.959116	280	2.417726	140	4.464956	369	3.68564	236	3.614217	264	3.698707	254	1.991651	149	2.644221	210	2.337282	209	2.36824	186	2.635977	186	2.546941	181	3.937614	249	2.382937	180	2.645749	205	4.372776	293	2.346786	263	4.15392
ENSMUSG00000000204	Slfn4	Slfn4	0.011094	3	0	0	0	0	0	0	0.012246	3	0	0	0.061474	8	0	0	0	0	0	0	0	0	0	0	0	0	0	0	0	0	0.01851	4	0	0	0.040087	7	0	0	0.033686	6	0	0	0	0	0	0	0
ENSMUSG00000000214	Th	Th	0.038894	4	0.233928	21	5.624629	432	0	0	1.623577	123	0.943201	79	0.129144	9	0.042027	3	0.157609	16	0.112755	8	0.265053	21	0.514507	38	0.151924	13	0.675707	58	0.032911	4	0.118334	10	0.125016	10	0.206838	16	0	0	0.068919	6	0.037686	4	0.077556	7	0.070029	9	0
ENSMUSG00000000215	Ins2	Ins2	0	0	0.245028	7	0	0	0	0	0.385896	9	0	0	0.189876	4	0	0	0	0	0.075629	2	0	0	0.270583	7	0	0	0.090684	3	0	0	0	0	0	0	0	0	0	0	0	0	0	0	0	0	0	0	0
ENSMUSG00000000216	Scnn1g	Scnn1g	0.014681	3	0.014707	3	0	0	0.026689	3	0	0	0.03977	6	0	0	0	0	0	0	0.017971	3	0	0	0.016756	3	0	0	0	0	0.025713	4	0.034058	5	0.032366	4	0	0	0.015951	2	0	0	0	0	0.017146	3	0.033179	7	0
ENSMUSG00000000223	Drp2	Drp2	3.896582	1267	4.310372	1397	3.574209	1065	5.012309	896	4.005876	1124	5.064312	1635	4.247665	997	3.215288	763	3.261911	1118	3.722385	989	4.94057	1489	4.754152	1354	5.252432	1166	2.477414	771	3.905108	1443	4.129485	1346	2.606501	761	3.454828	1017	4.995036	1310	3.740588	1155	4.595711	1230	5.248477	1461	4.146061	1920	5.071409
ENSMUSG00000000244	Tspan32	Tspan32	0	0	0	0	0.080816	7	0	0	0	0	0	0	0	0	0.031444	2	0.101632	10	0.037917	3	0	0	0	0	0.017749	2	0.020685	2	0	0	0.043721	4	0	0	0.036728	3	0.029009	3	0.024256	3	0	0	0	0	0.010984	2	0
ENSMUSG00000000247	Lhx2	Lhx2	18.444314	2358	15.738753	2011	8.841758	1032	20.110947	1400	13.257236	1529	24.169396	3068	18.590885	1720	11.757062	1109	13.232462	1772	18.559563	1929	19.094487	2273	21.491458	2398	18.367225	2234	6.939923	888	15.575859	2245	15.55218	2000	13.151446	1505	17.532579	2042	18.448751	1894	14.931832	1826	16.146498	2036	18.96366	2088	16.9614	3086	21.472166
ENSMUSG00000000248	Clec2g	Clec2g	0	0	0	0	0	0	0	0	0	0	0	0	0	0	0	0	0	0	0	0	0	0	0	0	0	0	0	0	0	0	0	0	0	0	0	0	0	0	0	0	0	0	0	0	0	0	0
ENSMUSG00000000253	Gmpr	Gmpr	40.25948	2898	16.952993	1218	11.774257	780	23.445608	929	11.615505	758	19.438854	1390	19.99932	1040	8.869093	472	9.203168	699	17.973013	1057	22.74962	1524	13.49526	851	19.402767	1332	7.324626	535	17.812082	1459	15.747174	1137	16.897186	1093	12.006504	782	21.38946	1242	12.547178	872	14.554796	1035	18.743856	1155	18.041021	1854	22.262413
ENSMUSG00000000263	Glra1	--	0	0	0	0	0.158089	16	0	0	0.027176	3	0	0	0	0	0	0	0	0	0	0	0	0	0	0	0	0	0	0	0	0	0	0	0	0	0	0	0	0	0	0	0	0	0	0	0	0	0
ENSMUSG00000000266	Mid2	Mid2	0.932166	267	0.853605	238	1.699712	409	0.980524	155	1.460749	350	1.041055	293	1.071173	209	0.656391	131	0.735054	210	0.916691	204	1.022796	272	1.491835	340	0.853715	205	1.087061	289	1.077926	332	0.883097	242	0.853138	207	1.092662	264	0.82723	189	0.834729	212	0.757168	214	0.790097	192	0.891083	332	1.008019
ENSMUSG00000000275	Trim25	Trim25	0.479837	124	0.155546	40	1.146447	267	0.564173	80	0.428497	99	0.390153	99	0.490039	91	0.312508	59	0.361509	98	0.461177	97	0.331674	79	0.415491	93	0.689759	168	0.496211	129	0.362751	106	0.465835	120	0.333646	77	0.363997	76	0.435432	90	0.330935	82	0.244571	62	0.477544	105	0.351923	128	0.233922
ENSMUSG00000000276	Dgke	Dgke	4.235775	1611	2.742229	1041	2.055981	720	3.54639	742	2.416429	833	3.996847	1509	2.980317	818	1.476322	416	2.060245	826	2.608829	811	3.063484	1085	2.937861	979	3.318461	1204	1.139747	440	2.653856	1149	2.345599	895	2.297033	785	2.32356	800	2.791891	857	2.391196	859	2.561563	935	3.32747	1084	2.521704	1369	3.437008
ENSMUSG00000000278	Scpep1	Scpep1	2.337187	224	3.445131	329	3.172107	279	4.963316	261	3.459532	300	4.53265	430	3.332864	230	2.170195	154	2.804806	283	2.271245	178	4.432656	395	4.542569	381	4.502722	411	1.736821	169	3.526013	384	4.017438	385	1.865622	161	3.046083	264	3.431472	265	2.998365	277	3.029093	286	4.056042	332	2.696653	368	4.417367
ENSMUSG00000000282	Mnt	Mnt	3.062626	641	2.167444	453	2.834558	546	3.456825	398	2.709367	514	3.808306	791	2.841765	429	1.639416	254	2.615375	577	2.680426	458	3.017461	588	2.866505	526	3.199234	638	1.63739	348	2.552929	608	2.038753	428	2.154428	405	2.4597	466	3.046902	514	1.758897	355	2.240192	463	3.222771	577	2.249982	672	3.197122
ENSMUSG00000000290	Itgb2	Itgb2	0.825246	112	0.648076	88	0.813165	102	0.93885	70	1.220572	150	0.751251	101	0.555036	55	0.632044	64	0.643317	92	0.381333	43	0.784999	99	0.918365	109	0.552917	72	0.843455	116	0.651662	101	0.521956	71	0.412431	51	1.152322	142	0.511776	56	1.275355	167	0.609602	82	0.583917	68	0.575905	112	0.770338
ENSMUSG00000000295	Hddc2	Hddc2	24.324605	951	13.984	546	14.205829	511	14.550984	314	10.081174	357	14.411524	560	13.228608	374	8.50104	246	11.487381	474	13.875381	444	16.171543	589	12.586046	431	11.965784	446	8.304322	330	14.873256	662	13.333302	524	12.265849	431	8.488096	301	16.650394	525	9.747463	368	10.179531	394	14.504095	485	13.554277	757	17.710694
ENSMUSG00000000296	Tpd52l1	Tpd52l1	35.335536	1749	17.297422	851	16.620989	788	21.365231	605	12.995823	594	21.050819	1018	21.01666	753	9.187958	339	9.55246	499	19.988124	846	20.841826	973	16.767979	735	18.832092	883	9.061781	469	23.258622	1301	15.602761	785	16.66898	735	10.488393	522	22.37376	891	14.640668	702	16.05969	787	23.754666	1013	17.715223	1294	24.782197
ENSMUSG00000000301	Pemt	Pemt	2.135139	85	0.88943	41	1.60555	67	1.215662	30	0.830841	34	1.225265	57	1.142933	37	0.804073	29	0.935599	43	1.023109	36	1.19461	51	0.757004	31	0.875959	37	0.477644	23	1.079964	56	0.97284	45	0.867459	34	0.685334	29	1.659035	60	0.545787	25	1.379321	63	1.089381	42	1.221087	76	1.21294
ENSMUSG00000000303	Cdh1	Cdh1	0.019824	4	0.034555	7	0.056273	11	0.053579	6	0.027719	6	0.009916	2	0.037349	6	0.039858	6	0.031856	7	0.087403	15	0.021297	4	0.066936	12	0.027572	6	0	0	0	0	0.021381	5	0.013354	3	0	0	0.085747	14	0	0	0.030115	6	0.050666	9	0.026266	8	0.027984
ENSMUSG00000000305	Cdh4	Cdh4	0.322162	94	0.500776	139	1.297679	347	0.5069	82	1.000362	264	1.582313	458	0.636854	134	0.203436	44	0.359532	111	0.427129	90	0.336616	92	0.800556	205	0.458604	128	0.857681	250	0.287155	96	0.383021	112	0.312326	82	0.358115	95	0.450724	106	0.351782	99	0.246575	71	0.503789	126	0.365318	152	0.457764
ENSMUSG00000000308	Ckmt1	Ckmt1	90.676063	6687	52.243134	3827	48.795325	3309	70.899986	2874	46.3985	3095	61.989341	4542	60.315327	3213	30.631036	1671	44.068357	3426	51.225893	3086	72.911981	5006	54.693777	3530	67.71497	4758	29.132742	2176	53.106502	4451	47.694735	3525	50.153405	3322	36.751349	2454	72.965414	4329	34.30287	2442	37.373668	2713	62.033713	3915	61.654379	6487	71.079542
ENSMUSG00000000317	Bcl6b	Bcl6b	0.114844	18	0.039205	7	0.279088	40	0.174312	15	0.046369	7	0.108208	17	0.092104	11	0.01482	2	0.118276	20	0.11302	15	0.061571	9	0.077573	11	0.324121	48	0.044529	7	0.152566	27	0.227153	35	0.071223	10	0.15184	22	0.100133	13	0.139426	21	0.193196	30	0.181863	24	0.116439	26	0.033839
ENSMUSG00000000318	Clec10a	Clec10a	0.137584	15	0.432141	30	0.352629	23	0.156169	6	0.147207	10	0.366744	24	0.384416	19	0.093749	4	0.469056	32	0.135057	8	0.448464	30	0.257509	16	0.180159	19	0.222464	16	0.188877	15	0.149573	16	0.125935	13	0.248014	16	0.098714	9	0.256016	17	0.260845	18	0.247847	15	0.270279	27	0.084477
ENSMUSG00000000320	Alox12	Alox12	0.113009	16	0.115602	16	0.168583	22	0.087887	7	0.130399	17	0.180957	25	0.069602	7	0.044281	5	0.177051	26	0.032618	4	0.115011	15	0.049321	6	0.056909	8	0.114071	16	0.068311	11	0.105433	15	0.057185	8	0.079387	10	0.133528	15	0	0	0.157025	22	0.152318	18	0.064942	13	0.063291
ENSMUSG00000000325	Arvcf	Arvcf	5.334593	1076	3.81742	737	4.308293	747	5.184435	579	3.764423	668	4.548181	834	4.542641	645	2.225013	347	3.099154	626	3.711298	585	4.739547	916	3.82516	693	4.380218	788	2.0327	397	4.111064	956	3.510778	662	2.733905	468	3.035937	572	4.412332	743	3.061829	543	2.894363	603	4.713929	762	3.836648	1041	4.073843
ENSMUSG00000000326	Comt	Comt	35.983596	2552	17.03457	1271	15.476305	1065	19.296126	798	11.96419	824	15.979278	1198	14.74689	811	9.006694	592	12.679441	1004	19.055126	1137	18.871589	1296	13.860993	921	14.682041	1046	6.311095	519	18.840894	1559	14.190087	1073	13.296881	905	10.370452	731	20.8595	1215	10.486643	765	11.766735	976	19.697909	1210	18.640716	1961	26.160714
ENSMUSG00000000339	Rtca	Rtca	22.802495	1634	9.99603	719	10.945262	725	14.861121	586	9.4472	609	11.636175	836	10.749329	557	6.566611	350	8.753852	666	13.011753	770	12.954614	866	12.006738	757	12.44659	849	7.498055	543	11.917105	978	9.674472	703	9.778237	635	6.909495	452	14.811609	861	7.877812	547	8.467658	604	12.438743	763	12.662467	1301	13.724935
ENSMUSG00000000340	Dbt	Dbt	2.306209	347	2.675863	402	4.307831	589	2.559307	212	3.421047	467	3.057559	457	2.654952	289	3.119685	341	2.940772	467	3.466624	423	2.618013	367	4.295229	565	2.004911	285	3.515859	538	2.419548	415	3.404317	513	2.135459	289	3.171621	432	2.932842	355	2.762877	401	2.638647	392	2.910978	375	2.323168	499	2.923462
ENSMUSG00000000346	Dazap2	Dazap2	51.784828	5036	33.474751	3250	47.073757	4212	41.415577	2216	37.106949	3269	42.333927	4088	35.9613	2525	28.091272	2020	40.955254	4201	43.159088	3429	35.688187	3231	49.771698	4241	31.916962	2961	29.394022	2901	33.877762	3750	35.117134	3425	32.413288	2831	34.975983	3078	37.952274	2978	31.521406	2958	33.762142	3242	39.909992	3324	32.806999	4555	42.522724
ENSMUSG00000000355	Mcts1	Mcts1	78.924622	2815	38.04269	1355	21.73418	714	45.22348	888	21.243242	687	34.543446	1224	36.117939	930	17.329708	457	22.11931	833	32.246609	940	39.593178	1315	26.174	818	35.050705	1193	12.022433	436	39.311466	1596	29.617233	1060	34.069645	1092	22.401148	723	37.964622	1093	24.808245	854	29.382799	1035	38.704536	1182	32.984612	1680	45.55254
ENSMUSG00000000359	Rem1	Rem1	0.210535	16	0.038354	3	0.139189	10	0.186569	8	0.150593	11	0.045027	4	0.090835	5	0.124746	7	0.207604	17	0.165275	11	0.112992	8	0.025917	2	0.200687	15	0.176789	14	0.132476	12	0.059501	5	0.137789	10	0.075666	6	0.130789	8	0.074975	6	0.126573	10	0.051602	4	0.154735	17	0.13075
ENSMUSG00000000365	Rnf17	Rnf17	0.049189	12	0.075877	19	0.069722	16	0.053431	8	0.064702	15	0.062752	15	0.071683	13	0.035273	7	0.090893	23	0.045304	9	0.101294	23	0.102062	22	0.082261	19	0.019649	5	0.122941	34	0.114864	28	0.043313	10	0.03641	8	0.069198	14	0.040831	10	0.051392	13	0.146686	31	0.023157	8	0.178457
ENSMUSG00000000374	Trappc10	Trappc10	6.505145	1497	3.974938	913	6.517393	1378	5.726576	725	5.778073	1202	5.877916	1343	5.640605	937	3.17879	541	4.445169	1078	5.712188	1073	6.262362	1341	6.706251	1352	5.78252	1268	4.562585	1065	4.367187	1143	4.081709	942	4.284459	885	4.245768	883	5.871479	1090	4.402971	977	4.153962	943	5.911051	1164	4.771662	1567	5.315191
ENSMUSG00000000378	Ccm2	Ccm2	11.107968	939	6.786839	574	8.892745	691	7.525163	351	9.42723	722	7.596139	637	7.050908	427	3.866335	242	6.422311	573	6.271585	431	8.841667	697	8.109795	600	8.453821	683	8.749262	746	5.630067	543	6.057819	515	6.312862	480	5.984437	459	8.352097	571	6.184746	506	6.857062	574	7.321911	531	6.765211	817	8.206301
ENSMUSG00000000381	Wap	Wap	0	0	0	0	0	0	0	0	0	0	0	0	0	0	0	0	0	0	0	0	0	0	0	0	0	0	0	0	0	0	0	0	0	0	0	0	0	0	0	0	0	0	0	0	0	0	0
ENSMUSG00000000384	Tbrg4	--	9.64227	1014	6.344816	666	6.680709	648	8.607022	499	6.154924	585	10.482619	1098	8.427028	633	6.377806	499	5.171296	577	7.896018	681	10.932686	1072	6.640443	614	9.291346	938	4.582578	493	8.189059	981	8.404225	881	5.930908	564	6.828038	654	10.148463	862	6.539216	673	6.780002	709	9.934996	897	9.491275	1416	10.389249
ENSMUSG00000000385	Tmprss2	Tmprss2	0.027783	4	0	0	0	0	0.025254	3	0	0	0	0	0	0	0.018724	2	0.013038	2	0	0	0	0	0.015855	3	0	0	0	0	0.012206	3	0	0	0	0	0.012689	2	0	0	0	0	0	0	0.022173	3	0	0	0
ENSMUSG00000000386	Mx1	Mx1	0	0	0	0	0.070026	10	0.047166	5	0.040095	6	0.04372	7	0.015035	2	0	0	0.012134	2	0	0	0	0	0.059075	8	0	0	0.012657	2	0	0	0	0	0.028406	4	0.061208	9	0.015756	2	0.06511	10	0	0	0.038229	6	0.0444	10	0.04528
ENSMUSG00000000392	Fap	Fap	0.067146	9	0.210055	27	0.380918	44	0.113943	8	0.671306	77	0.208109	26	0.325776	30	0.252278	24	0.783054	104	0.136057	14	0.263673	31	0.712741	79	0.256968	31	0.249137	32	0.155069	23	0.234627	28	0.06327	8	0.378919	43	0.207581	21	0	0	0.133092	17	0.451627	49	0.167885	31	0.116674
ENSMUSG00000000394	Gcg	Gcg	0	0	0.031266	2	0.082322	4	0	0	0.023018	2	0	0	0	0	0	0	0.066704	4	0	0	0.049717	3	0	0	0	0	0	0	0	0	0.027364	2	0	0	0	0	0.076529	4	0	0	0	0	0.053734	3	0.06643	5	0.037153
ENSMUSG00000000399	Ndufa9	Ndufa9	45.190289	2975	23.855633	1568	25.289478	1532	31.071493	1125	20.961136	1250	26.448566	1729	27.812326	1322	14.009948	682	19.366837	1345	26.494806	1425	29.375185	1800	26.536488	1531	28.463797	1787	15.851246	1059	24.744049	1854	19.688387	1300	20.607876	1219	16.856674	1005	28.690113	1524	17.398178	1105	18.614357	1210	26.004751	1466	23.306662	2191	26.803452
ENSMUSG00000000402	Egfl6	Egfl6	0.72092	89	0.473559	59	0.690535	79	0.320905	22	0.515666	58	0.403501	50	0.344036	31	0.452931	42	0.189211	25	0.598549	61	0.574252	66	0.308537	34	0.359891	43	0.184005	23	0.266921	38	0.346831	43	0.641653	71	0.338252	38	0.603983	61	0.183321	22	0.323712	40	0.640789	68	0.494399	87	0.50554
ENSMUSG00000000409	Lck	Lck	0.595364	60	0.617046	62	0.901955	83	0.703166	39	0.673498	61	0.736063	73	0.764017	55	0.460044	34	0.507809	54	0.615505	51	1.008696	94	0.692848	61	0.749806	72	0.561918	57	0.727935	83	0.655041	66	0.328336	30	0.586479	53	0.584723	47	0.565567	55	0.628685	62	0.673373	58	0.856169	122	0.677887
ENSMUSG00000000411	Tssk3	Tssk3	0.089423	6	0	0	0	0	0	0	0.120421	7	0.051015	3	0	0	0.032012	2	0	0	0.166996	8	0.041645	3	0.053249	3	0	0	0.085429	6	0.06541	5	0.031127	2	0	0	0.16136	9	0	0	0	0	0	0	0.072651	4	0.108356	10	0
ENSMUSG00000000416	Cttnbp2	Cttnbp2	19.501402	3761	23.367009	4730	10.360683	2085	33.320052	4007	11.283891	2448	32.68489	6289	21.008286	3440	17.089744	2436	4.091797	1020	13.361119	2607	26.858836	5772	16.184899	2997	26.939911	6141	2.968078	724	23.185428	5674	21.141513	4704	11.999416	2320	15.700562	3037	28.990524	4897	13.143377	3047	20.214279	4282	31.277765	5178	25.102091	7167	24.258735
ENSMUSG00000000420	Galnt1	Galnt1	5.601784	1044	4.283691	769	6.131549	982	4.929262	501	5.743112	935	5.213888	948	4.089072	553	3.732904	504	4.722787	880	5.348304	793	4.45189	754	5.946995	953	4.043912	703	4.234453	780	4.570739	962	3.918883	717	3.361279	541	5.296566	879	5.177252	772	4.044523	703	4.028535	725	5.15718	812	3.612656	956	5.091511
ENSMUSG00000000435	Myf5	Myf5	0	0	0	0	0	0	0	0	0.02296	2	0	0	0	0	0	0	0	0	0	0	0	0	0	0	0	0	0	0	0	0	0	0	0	0	0	0	0	0	0	0	0	0	0	0	0	0	0
ENSMUSG00000000439	Mkrn2	Mkrn2	8.603611	2442	4.541376	1287	6.152114	1607	6.95556	1086	4.934569	1269	7.083686	1996	5.567455	1141	3.471225	729	4.058393	1215	5.447498	1263	6.276638	1658	5.328091	1325	6.714073	1818	3.258937	939	6.034277	1949	4.99724	1423	4.160769	1061	4.305295	1106	7.051302	1615	4.123152	1129	5.24837	1471	7.00881	1703	5.748825	2329	6.411732
ENSMUSG00000000440	Pparg	Pparg	0.48168	47	0.998051	83	0.665171	60	0.804288	43	1.074811	95	0.975347	94	0.618306	44	0.596462	43	0.89593	92	0.601012	48	0.954263	86	1.345498	115	0.9541	89	0.332441	33	0.789508	87	1.026794	93	0.929148	81	0.741487	65	1.09021	86	0.804385	76	0.766557	74	0.66954	56	0.788509	109	0.888874
ENSMUSG00000000441	Raf1	Raf1	10.222358	1413	8.772698	1194	7.511351	956	10.625772	801	7.278304	902	10.624825	1467	9.968857	998	7.167281	726	7.190711	1043	7.537984	857	11.542982	1484	7.901532	950	11.58168	1527	4.774724	670	10.335344	1620	10.735981	1489	5.535628	693	7.58577	947	11.984503	1330	7.230727	958	7.703329	1049	10.883096	1288	10.547603	2081	10.86192
ENSMUSG00000000486	1-Sep	Septin1	1.315891	70	0.626195	28	0.956706	47	0.914615	28	1.091114	50	0.793826	35	1.298011	44	0.999749	35	0.989742	55	0.945294	36	0.822015	35	0.983369	33	1.001029	37	1.246374	62	0.453603	25	0.929534	45	0.674416	30	0.801508	32	0.730258	28	0.721307	33	0.79251	30	1.06751	44	0.653609	45	0.959363
ENSMUSG00000000489	Pdgfb	Pdgfb	5.135736	686	3.135373	415	4.05812	496	4.414521	322	2.750404	335	4.763	626	4.043639	385	2.254786	221	2.923514	412	3.281615	357	4.225752	526	2.542673	296	4.74368	605	2.278496	309	3.584307	540	3.501196	470	2.300967	270	3.135449	381	3.800366	408	2.782954	361	3.122662	414	4.778772	546	3.272084	618	4.148141
ENSMUSG00000000530	Acvrl1	Acvrl1	4.362373	724	2.652856	331	6.870916	756	2.539493	218	2.034225	306	2.041754	337	2.406442	263	1.535318	189	2.702012	436	2.382091	283	2.240198	346	1.539557	224	3.749832	432	1.825335	308	1.714474	324	2.884896	475	1.460445	182	1.985251	229	2.3922	321	1.514415	243	1.244041	197	3.554435	383	1.304463	304	1.402359
ENSMUSG00000000531	Grasp	Tamalin	23.262592	2155	10.297866	952	6.890748	588	16.185043	825	7.932459	666	15.815357	1455	14.441356	966	6.857214	470	8.220524	803	12.303465	931	18.049179	1556	9.884245	802	15.362981	1357	4.056537	382	12.434738	1311	9.116493	847	10.36305	862	7.826159	656	15.420979	1153	8.376972	749	11.211355	1026	16.340553	1296	13.353472	1766	17.966017
ENSMUSG00000000532	Acvr1b	Acvr1b	6.054378	1219	3.93337	791	3.638406	674	5.706412	632	4.271184	779	6.582756	1316	4.726318	687	2.433169	363	3.651099	775	3.713864	611	5.012566	939	5.189598	915	5.442348	1045	2.930735	599	4.357043	998	3.923948	792	3.605255	652	4.026047	734	4.07446	662	3.43052	667	4.212966	838	5.808402	1001	3.789978	1089	5.114883
ENSMUSG00000000538	Tom1l2	Tom1l2	19.996387	4491	17.286029	3629	19.433599	3856	21.637357	2537	18.789831	3712	21.447494	4542	18.860989	2983	10.853671	1718	19.094623	4415	19.14944	3412	20.432527	4025	23.190851	4460	16.759588	3441	13.396176	3023	16.304582	3932	15.536903	3370	14.867701	2885	15.744809	3104	17.988563	3061	14.562985	3006	14.533027	3067	21.590355	3930	14.701642	4649	19.578199
ENSMUSG00000000544	Gpa33	Gpa33	0	0	0	0	0	0	0	0	0	0	0	0	0	0	0	0	0	0	0	0	0	0	0	0	0	0	0	0	0	0	0	0	0	0	0	0	0	0	0	0	0	0	0	0	0	0	0
ENSMUSG00000000552	Zfp385a	Zfp385a	3.98877	413	4.990075	528	10.717693	1034	6.423063	374	8.552538	811	8.257958	862	6.620765	509	3.386494	267	5.591386	625	5.140623	440	6.670292	651	7.799016	722	5.840505	593	6.873792	733	4.126543	491	4.386991	461	4.003089	379	5.826048	551	6.09583	511	4.902835	499	5.251453	548	6.587398	600	4.944948	751	5.903106
ENSMUSG00000000555	Itga5	Itga5	0.303056	61	0.30375	62	0.630454	117	0.332754	38	0.501168	92	0.511649	103	0.411495	60	0.240859	36	0.33907	72	0.39939	66	0.486311	91	0.378499	67	0.410236	79	0.863167	177	0.261979	61	0.458423	93	0.238058	43	0.527735	97	0.303946	50	0.248871	49	0.216927	44	0.480774	83	0.256877	74	0.269766
ENSMUSG00000000560	Gabra2	Gabra2	23.046148	6143	17.870464	4755	10.995087	2697	19.61195	2876	12.650441	3053	22.875549	6055	17.486034	3365	14.295821	2818	8.754614	2461	16.795151	3657	19.494688	4837	17.445269	4075	17.063596	4338	6.894948	1865	17.394471	5276	16.2973	4357	17.125835	4100	15.892671	3834	18.102665	3894	15.558115	4002	18.444277	4855	19.913267	4542	15.98537	6082	22.400856
ENSMUSG00000000561	Wdr77	Wdr77	9.729065	1655	6.968721	1225	6.241813	1015	7.065344	691	5.823307	929	9.233015	1635	7.521273	939	4.670917	615	5.232474	953	7.010556	1030	8.014206	1349	7.488314	1130	6.512614	1122	3.670231	660	7.008454	1389	6.16161	1110	5.926159	929	5.008911	809	8.82423	1297	6.110228	1022	7.089302	1242	8.243334	1237	6.835836	1754	8.483078
ENSMUSG00000000562	Adora3	Adora3	0.073556	8	0.075379	9	0.077597	8	0.067253	4	0.065992	7	0.093137	10	0.225939	18	0.04243	4	0.137476	16	0	0	0.085655	9	0.044196	5	0.098153	11	0.082721	10	0.056924	7	0.09317	11	0	0	0.215311	22	0.046872	5	0.027265	3	0.070301	8	0.021639	2	0.060949	10	0.179861
ENSMUSG00000000563	Atp5f1	Atp5pb	178.927366	12941	93.989716	6855	71.473007	4805	111.554718	4483	66.164162	4379	95.798828	6950	94.470772	4983	50.732543	2720	64.819077	4996	97.817879	5838	112.926277	7680	83.787117	5364	103.035698	7181	37.672456	2792	91.984573	7649	76.199719	5584	88.395157	5800	65.334328	4320	114.114395	6727	68.852775	4809	74.876869	5402	103.651315	6470	92.101723	9607	118.614579
ENSMUSG00000000567	Sox9	Sox9	2.187031	412	2.076871	391	2.821709	489	2.087104	217	2.096678	358	2.319426	434	2.548578	347	1.596009	223	2.084557	415	2.423896	373	2.224109	390	2.45265	405	1.533555	276	2.30267	441	1.5871	341	1.831648	346	1.870801	317	1.979238	338	2.020568	308	1.244499	227	2.094119	390	2.14183	346	1.604885	432	2.560647
ENSMUSG00000000568	Hnrnpd	Hnrnpd	19.299293	4725	17.70942	4017	16.103426	3689	21.993573	2540	15.034712	3245	22.603636	5224	19.424545	3032	12.012019	2159	10.706341	2952	15.017134	3106	20.400084	4148	17.451606	3790	21.772446	4172	10.612813	2908	18.108693	4702	15.722918	3596	12.978178	2957	14.620159	3301	19.343483	3239	14.669134	3321	16.58065	4037	20.22404	3752	15.434247	5090	20.173448
ENSMUSG00000000579	Dynlt1c	Dynlt1f	3.126684	369	1.648377	195	2.932281	319	2.566448	167	3.086291	330	2.920755	343	2.422675	207	1.690598	148	2.651762	330	2.068174	200	2.079172	229	2.744709	284	2.243982	253	2.263565	271	2.055537	276	1.995437	236	1.641988	174	2.113638	226	1.802979	172	1.731591	198	1.848484	216	2.60329	263	2.058793	347	2.18788
ENSMUSG00000000581	C1d	C1d	26.821064	3642	16.414635	2215	13.221211	1641	19.872105	1473	13.929127	1711	21.007491	2766	16.739805	1618	11.225847	1128	12.128229	1734	17.045082	1891	18.440448	2324	16.021071	1866	16.575897	2129	7.76952	1068	17.108251	2630	15.736206	2143	16.522841	2008	14.608947	1772	18.028069	1959	11.648951	1527	14.550756	1946	18.020273	2059	15.81457	3045	19.632979
ENSMUSG00000000594	Gm2a	Gm2a	4.58878	863	2.937252	552	4.255724	737	3.07299	318	3.931703	670	3.493777	653	3.716491	505	1.843004	257	3.630542	720	3.16322	486	2.712954	475	4.375101	721	2.608594	468	2.927585	559	2.47118	529	2.617535	494	2.009957	340	2.73365	466	3.386347	514	2.814244	511	2.937794	546	3.81119	614	2.374794	638	3.618464
ENSMUSG00000000600	Krit1	Krit1	8.610383	1533	7.465658	1140	5.364697	785	7.71976	803	5.681461	920	10.738132	1629	7.804348	867	4.786414	573	5.54895	890	7.322259	874	9.096286	1319	6.904551	1041	8.92886	1584	3.975522	591	8.420094	1735	9.714035	1542	5.18258	791	5.795478	978	9.331856	1135	6.232738	1045	6.459584	1132	9.792259	1310	7.44799	1827	8.182848
ENSMUSG00000000605	Clcn4	Clcn4	24.246913	5080	16.777638	3500	13.162274	2525	20.547797	2359	14.934911	2807	21.719683	4509	16.027674	2425	12.365155	1913	13.193693	2892	17.27818	2932	18.60077	3609	18.138143	3311	17.151756	3424	8.472253	1774	15.862876	3778	15.131765	3179	13.998782	2638	15.101242	2849	19.131439	3226	14.438401	2906	18.00974	3715	21.807116	3904	16.120858	4806	19.336521
ENSMUSG00000000606	Vmn2r88	Vmn2r88	0	0	0	0	0	0	0	0	0	0	0	0	0	0	0	0	0	0	0	0	0	0	0	0	0	0	0	0	0	0	0	0	0	0	0	0	0	0	0	0	0	0	0	0	0	0	0
ENSMUSG00000000617	Grm6	Grm6	0	0	0	0	0.021934	4	0	0	0	0	0	0	0	0	0	0	0	0	0	0	0	0	0	0	0	0	0	0	0.008643	2	0	0	0	0	0	0	0	0	0	0	0	0	0	0	0	0	0
ENSMUSG00000000627	Sema4f	Sema4f	6.316334	1176	4.81655	895	3.185129	546	7.013759	719	3.724171	628	5.796783	1072	5.454188	733	2.196987	303	2.827422	556	3.550393	540	5.414657	939	3.892972	635	6.11784	1087	1.444428	273	6.723704	1425	4.508808	842	3.556608	595	3.485778	588	5.208916	783	4.03824	726	4.584087	843	5.239455	835	4.797209	1275	5.825666
ENSMUSG00000000628	Hk2	Hk2	0.502249	127	0.223945	57	0.210077	49	0.439272	61	0.350575	80	0.442953	111	0.439177	80	0.26761	50	0.317299	85	0.332705	69	0.385051	90	0.499808	110	0.36083	87	0.186859	48	0.475897	137	0.324712	82	0.264224	60	0.347828	80	0.450003	92	0.507931	124	0.313379	78	0.352277	76	0.317973	114	0.417739
ENSMUSG00000000631	Myo18a	Myo18a	10.101946	3229	8.161515	2713	11.381226	3483	9.822668	1771	10.093208	2953	11.070206	3286	8.446357	2070	5.568713	1354	7.608954	2662	9.085205	2447	11.0388	3449	9.390006	2742	10.231739	3233	8.323167	2736	8.005705	2988	7.955229	2651	7.320232	2178	7.220224	2187	9.923161	2633	7.327715	2321	7.323303	2414	10.414161	2949	9.206212	4318	9.754117
ENSMUSG00000000632	Sez6	Sez6	26.239156	4812	17.745529	3332	11.275399	1958	27.684621	2800	15.696875	2661	27.700966	5042	17.071329	2267	8.892458	1205	11.959769	2375	15.799017	2426	25.696404	4495	19.023291	3085	17.507888	3124	14.189236	2673	15.068788	3211	16.402684	3044	16.123812	2640	12.720869	2099	24.969293	3782	12.041333	2123	14.21918	2624	23.757745	3791	19.380285	5196	22.22317
ENSMUSG00000000673	Haao	Haao	0.031585	2	0.112015	8	0.271059	16	0.038151	2	0.218432	13	0.384537	24	0.10351	5	0.065506	4	0.100984	7	0.062146	4	0	0	0.116009	7	0.074667	5	0.043142	3	0.041737	3	0.259971	17	0.096888	6	0.249343	15	0.208462	11	0.092601	6	0.174209	11	0.103111	6	0.138157	13	0.105655
ENSMUSG00000000682	Cd52	Cd52	1.799459	43	0.606196	15	1.046756	23	1.285423	17	0.651001	14	1.427086	34	1.669042	29	0.574215	10	1.295856	32	0.956175	19	0.931988	21	1.27243	27	0.60579	14	1.055843	26	0.518001	14	0.655635	16	1.408432	30	1.730355	37	0.965247	19	4.244179	96	0.470078	11	0.514164	11	1.10069	37	1.325874
ENSMUSG00000000686	Abhd15	Abhd15	0.230223	28	0	0	0	0	0.029988	2	0.08467	4	0	0	0.18055	16	0.039932	4	0.077254	10	0.211962	11	0.026463	3	0.08322	10	0.177136	21	0	0	0.069377	10	0.056915	7	0	0	0.03123	4	0.098096	7	0	0	0.024891	3	0.114886	7	0.06963	13	0.047812
ENSMUSG00000000690	Hoxb6	--	0	0	0	0	0	0	0	0	0	0	0	0	0	0	0.023887	2	0	0	0	0	0	0	0	0	0	0	0	0	0	0	0	0	0	0	0	0	0	0	0	0	0	0	0	0	0	0	0
ENSMUSG00000000693	Loxl3	Loxl3	2.102372	393	2.30014	429	1.918628	330	2.354589	242	1.779268	301	2.601265	483	2.746296	371	2.398567	332	1.921618	379	2.033686	266	2.38582	415	2.233229	366	1.900515	339	1.80678	343	2.252842	479	2.51088	471	1.500656	252	1.705178	289	2.402261	362	1.407767	254	2.034758	376	2.605065	417	2.201366	587	2.209581
ENSMUSG00000000701	Tcl1b5	Tcl1b5	0	0	0	0	0	0	0	0	0	0	0	0	0	0	0	0	0	0	0	0	0	0	0	0	0	0	0	0	0	0	0	0	0	0	0	0	0	0	0	0	0	0	0	0	0	0	0
ENSMUSG00000000706	Btn1a1	Btn1a1	0	0	0.004369	1	0	0	0	0	0	0	0	0	0	0	0	0	0	0	0	0	0	0	0	0	0	0	0	0	0	0	0	0	0	0	0.003969	1	0	0	0	0	0	0	0	0	0	0	0
ENSMUSG00000000708	Kat2b	Kat2b	3.024557	641	2.649087	561	5.840476	1139	2.219007	259	3.989822	767	2.383994	502	2.553953	391	2.91471	457	3.153463	705	3.154874	547	2.604923	514	3.738384	694	2.444345	495	4.683418	1008	3.153033	761	3.698858	787	2.367706	451	2.521472	484	2.75036	471	2.187335	448	2.336909	490	3.130439	569	2.35609	713	2.609372
ENSMUSG00000000711	Rab5b	Rab5b	16.239141	2353	12.841537	1857	23.622408	3148	13.639497	1087	16.10121	2113	15.346887	2208	13.172349	1378	11.691947	1253	16.285057	2488	20.240438	2395	14.342244	1934	19.355282	2457	12.878892	1780	17.758007	2610	12.983618	2141	13.609451	1977	12.515312	1629	13.749172	1803	15.062965	1761	11.942671	1670	12.849269	1838	16.026081	1988	12.565314	2599	15.439526
ENSMUSG00000000724	Cryba1	Cryba1	0.019754	1	0	0	0	0	0	0	0	0	0	0	0.064112	2	0	0	0	0	0	0	0	0	0	0	0.045954	2	0	0	0.090919	4	0	0	0	0	0	0	0	0	0	0	0	0	0.054711	2	0	0	0.060455
ENSMUSG00000000730	Dnmt3l	Dnmt3l	0.081942	7	0.086432	8	0	0	0.249007	12	0.056488	5	0.108003	9	0.149457	9	0.063449	4	0.061233	6	0.056742	4	0.138861	11	0.045936	4	0.10064	8	0.02304	2	0.123597	12	0.078659	7	0.101882	8	0.03968	3	0.089524	6	0.09091	8	0.036611	3	0.103955	8	0.170183	20	0.169401
ENSMUSG00000000731	Aire	Aire	0.16487	21	0.353816	48	0.105557	14	0.448848	29	0.199922	23	0.44919	53	0.329369	33	0.350553	36	0.130437	19	0.286081	29	0.265962	33	0.265568	32	0.177863	23	0.229986	31	0.543097	84	0.594866	78	0.259161	32	0.203891	25	0.414251	46	0.305285	37	0.422259	57	0.349859	40	0.396802	77	0.507544
ENSMUSG00000000732	Icosl	Icosl	2.596185	333	3.61329	463	1.749053	207	3.299665	232	1.13835	133	3.375306	430	3.775741	344	1.981834	188	1.149627	155	2.36321	247	3.12	373	2.250245	253	3.354328	409	0.787889	103	3.701696	533	3.370568	433	1.762028	203	1.723232	197	3.759209	385	2.194586	266	2.374019	297	2.972984	320	2.733942	495	3.773749
ENSMUSG00000000738	Spg7	Spg7	18.161651	2266	15.671873	1795	14.380797	1657	17.536866	1200	16.244799	1757	20.243396	2249	16.103353	1397	12.405548	1128	14.484949	1838	15.429229	1417	23.17117	2437	17.306128	1811	21.600244	2447	10.294859	1315	15.817057	2248	19.020571	2102	13.840389	1425	13.508648	1437	22.095023	2053	13.073374	1597	16.093898	1929	19.511348	1895	20.294874	3381	20.91154
ENSMUSG00000000739	Sult5a1	--	0.242574	43	0.418298	70	0.039924	7	0.391845	38	0.11686	18	0.424576	60	0.457694	58	0.479391	52	0.059393	11	0.184909	27	0.757029	82	0.223233	34	0.440049	73	0.033456	6	0.464547	92	0.524594	79	0.430759	68	0.272215	43	0.535515	76	0.406478	68	0.353967	61	0.467527	42	0.532327	127	0.601335
ENSMUSG00000000740	Rpl13	Rpl13	675.83667	24010	406.705048	14424	478.758301	15649	424.425507	8295	451.619476	14535	449.821167	15869	428.024902	10978	296.474487	7789	596.693604	22361	525.731445	15258	487.254639	16114	464.586182	14462	417.713531	14156	384.03302	13843	381.378052	15421	375.015656	13362	388.664551	12402	367.62207	11820	488.409119	14001	345.110199	11832	378.242859	13269	464.632812	14134	401.601135	20371	506.369812
ENSMUSG00000000743	Chmp1a	Chmp1a	44.955269	4382	24.227594	2358	22.569118	2024	28.966236	1554	23.739235	2097	30.706621	2973	27.926865	1965	17.900818	1291	25.946926	2668	27.444092	2186	26.811451	2433	29.514048	2521	25.034018	2328	16.469889	1629	24.190708	2684	21.950634	2146	25.20809	2207	20.971529	1850	29.353668	2309	23.415581	2203	22.664036	2182	31.527737	2632	23.968056	3336	31.522326
ENSMUSG00000000751	Rpa1	Rpa1	8.920115	2063	4.874959	1126	6.356433	1353	6.308728	803	4.651186	975	5.369893	1234	5.392127	901	3.272531	560	4.058448	990	6.602754	1248	6.612333	1424	5.172521	1048	4.920621	1086	3.213441	754	5.067083	1334	4.897029	1136	5.198598	1080	3.298938	691	7.430619	1387	3.298415	737	3.152203	720	5.939205	1176	5.36553	1772	6.823373
ENSMUSG00000000753	Serpinf1	Serpinf1	2.872763	218	1.94968	163	2.643558	188	2.185474	93	2.404189	175	1.825217	141	2.163695	127	1.612995	100	0.796828	71	1.225337	83	2.288197	158	1.967424	139	1.922507	130	1.445524	123	1.88914	176	1.723724	140	1.093586	82	1.631991	119	1.937557	128	1.525345	121	1.866755	143	2.167065	145	1.969976	198	2.283799
ENSMUSG00000000759	Tubgcp3	Tubgcp3	8.663075	1499	6.514247	1126	6.659378	1059	8.672287	825	6.903215	1083	9.388472	1613	7.539988	942	4.548308	582	4.494464	820	5.967387	844	8.709029	1402	8.162353	1237	8.458483	1396	3.966255	696	6.962751	1371	7.651003	1328	5.335915	830	5.837395	915	8.777466	1223	6.152618	1027	6.465998	1105	8.873878	1315	7.283093	1799	8.584085
ENSMUSG00000000766	Oprm1	Oprm1	0	0	0.018444	2	0.097619	11	0	0	0.12375	10	0.027079	4	0.044553	5	0	0	0.041954	5	0.022301	3	0	0	0	0	0	0	0.018268	3	0	0	0.018482	3	0.010782	1	0	0	0	0	0	0	0.025618	3	0.077596	6	0.022658	4	0.031779
ENSMUSG00000000776	Polr3d	Polr3d	6.558387	605	3.444053	318	3.657814	311	3.885061	198	3.278914	274	4.193527	384	3.343869	222	2.519656	172	2.82261	275	4.14351	312	5.261808	453	3.562183	290	4.222319	372	2.13234	200	3.574565	375	3.467052	322	2.790137	232	2.502814	210	4.971834	369	2.902384	259	3.057088	280	4.811151	382	4.162631	549	5.10819
ENSMUSG00000000782	Tcf7	Tcf7	1.155168	128	0.566396	64	0.993873	102	0.607134	38	0.825667	84	0.727866	82	0.530907	44	0.38709	33	0.656008	78	0.628885	58	0.54752	58	0.450027	45	0.870181	94	0.819338	94	0.393426	51	0.397608	45	0.231766	24	0.279361	29	0.773148	71	0.22982	24	0.407626	46	0.720375	70	0.540811	87	0.268425
ENSMUSG00000000787	Ddx3x	Ddx3x	26.595095	5684	15.073507	3216	18.177107	3575	21.781895	2561	16.129269	3123	20.542267	4360	17.263859	2664	11.771938	1861	12.802337	2886	19.707506	3441	21.345106	4247	21.050203	3942	20.766747	4234	11.088361	2405	17.650042	4293	15.046358	3225	14.681835	2818	15.302165	2960	20.377197	3514	13.387725	2761	15.666229	3306	20.028479	3665	15.884172	4847	21.052231
ENSMUSG00000000791	Il12rb1	Il12rb1	0.442832	58	0.249224	33	0.397081	48	0.079559	6	0.341701	41	0.285108	38	0.358592	34	0.277496	27	0.260431	36	0.371632	40	0.320155	39	0.286434	33	0.375565	47	0.154252	21	0.541641	79	0.308446	41	0.135746	16	0.161345	20	0.261339	28	0.215197	28	0.17821	24	0.236276	27	0.324374	60	0.204715
ENSMUSG00000000792	Slc5a5	Slc5a5	1.112478	149	0.999477	134	1.30258	160	1.171516	86	1.246937	151	1.224651	163	0.937083	91	0.609403	61	1.580012	223	0.796186	87	1.097749	137	1.321538	155	1.089342	139	0.542992	74	0.870109	133	0.985964	132	1.117557	134	0.997114	121	1.315542	142	0.503176	65	0.634597	84	1.544515	177	1.101176	210	0.851052
ENSMUSG00000000794	Kcnn3	Kcnn3	0.124598	17	0.133358	18	0.251042	31	0.142826	11	0.343704	41	0.18737	25	0.195943	19	0.161779	16	0.180481	26	0.192345	21	0.130636	16	0.341703	40	0.094759	12	0.274113	37	0.240317	36	0.24695	33	0.189252	23	0.169478	21	0.161778	18	0.073422	10	0.205028	27	0.185111	21	0.149123	28	0.223317
ENSMUSG00000000804	Usp32	Usp32	6.928997	2226	5.227439	1677	6.661208	1960	5.793217	1024	6.471552	1884	6.903064	2203	5.66793	1315	4.163205	982	5.689457	1927	5.781184	1518	6.077444	1818	8.941456	2515	6.39326	1960	5.13108	1671	5.622655	2056	5.301188	1706	4.493501	1295	6.129292	1782	5.934557	1539	5.015891	1555	5.449378	1729	6.939278	1908	4.766847	2185	6.133214
ENSMUSG00000000805	Car4	Car4	56.800583	3071	32.508566	1702	20.221628	1015	37.774114	1120	25.177533	1214	37.877448	2027	33.568723	1295	17.751732	686	21.953594	1229	26.141494	1115	48.74787	2396	29.841212	1401	56.332513	2893	6.037109	338	38.637587	2303	29.994889	1588	26.369379	1273	23.31372	1083	47.509049	2064	25.287277	1310	30.156363	1612	42.089601	1975	40.525029	3064	44.760611
ENSMUSG00000000811	Txnrd3	Txnrd3	0.913734	119	0.553009	72	0.963022	115	0.916217	66	1.015405	119	0.794648	102	1.016886	95	0.425707	41	0.519731	71	0.695215	74	0.631579	76	0.857376	98	0.406092	51	0.564575	74	0.793149	117	0.705066	92	0.482431	56	0.521659	61	0.867068	91	0.452696	57	0.636001	82	0.826875	92	0.535625	99	0.685475
ENSMUSG00000000817	Fasl	Fasl	0	0	0.02271	3	0.028417	3	0	0	0.05889	5	0.045507	4	0.062807	4	0	0	0	0	0	0	0.042944	4	0.064684	6	0.021151	2	0.020555	2	0.019786	2	0.100435	9	0	0	0	0	0.056191	4	0.023493	3	0.019591	2	0.02524	2	0.078544	10	0.03491
ENSMUSG00000000823	Zfp512b	Zfp512b	9.687679	2255	8.08977	1817	5.602081	1186	12.056517	1500	7.107414	1436	12.572204	2793	7.947954	1294	4.477596	765	4.989506	1110	6.088036	1057	10.892623	2201	7.326481	1354	10.774889	2180	3.926059	824	8.716165	2140	7.064637	1554	6.01932	1170	6.92414	1393	10.996087	1975	6.710226	1385	8.461828	1780	10.063191	1960	8.350625	2710	10.659625
ENSMUSG00000000826	Dnajc5	Dnajc5	19.969278	5905	14.001803	4153	16.990883	4484	18.031544	2929	16.07583	4267	19.777872	5771	16.478624	3493	9.652533	2079	13.421511	4215	17.193472	4119	17.538832	4826	18.71528	4795	15.448918	4371	12.766159	3773	14.21282	4803	13.484673	4024	13.158897	3483	13.785729	3685	15.365156	3675	13.245566	3753	14.401378	4196	18.300203	4672	13.977147	5888	17.676007
ENSMUSG00000000827	Tpd52l2	Tpd52l2	25.499973	2361	13.407035	1377	14.738189	1459	13.399957	897	13.199274	1253	20.490311	1839	15.923493	1245	10.171522	806	11.682299	1231	15.071616	1218	15.86909	1626	18.832759	1452	18.337376	1584	7.538351	869	15.266303	1778	17.034687	1468	10.523341	1107	13.013064	1184	17.475494	1481	11.042637	1149	9.233285	1235	19.072592	1540	16.737993	2217	21.74454
ENSMUSG00000000838	Fmr1	Fmr1	7.163061	1420	5.064198	992	6.28265	1154	6.315547	687	5.84683	1044	7.55314	1495	5.755513	816	4.908472	712	4.383533	914	6.421079	1043	6.264268	1143	8.220501	1421	5.779859	1083	4.538158	918	5.447597	1232	5.185817	1023	4.288175	748	5.847732	1053	5.807941	922	4.283602	819	5.265422	1020	6.445804	1092	4.897903	1382	6.743126
ENSMUSG00000000861	Bcl11a	Bcl11a	33.282911	3959	23.231673	2871	8.470944	1010	29.853633	1913	14.525206	1617	27.241945	3303	22.225679	1912	17.546838	1500	15.07952	2138	25.047866	2451	34.540917	3913	19.443945	2126	29.392797	3250	5.980051	782	23.988026	3236	24.264399	2953	20.389792	2278	17.961194	2047	32.48723	3179	17.101979	2058	24.446389	2952	33.326608	3292	30.054156	5087	33.008817
ENSMUSG00000000869	Il4	Il4	0	0	0	0	0.081645	2	0	0	0	0	0.064808	2	0.05155	1	0	0	0	0	0	0	0.08102	3	0	0	0	0	0	0	0.052098	2	0	0	0	0	0.035912	1	0.11991	3	0	0	0	0	0.126905	3	0.191546	10	0.051885
ENSMUSG00000000876	Pxmp4	Pxmp4	5.318033	463	2.928338	293	3.60762	354	3.156467	181	3.442314	309	3.828308	363	3.874181	283	2.570565	190	3.21134	320	2.75023	247	3.0231	272	3.651287	320	2.410401	256	2.119785	204	3.158524	319	2.754515	289	3.499557	300	2.752926	254	3.171946	284	3.003683	265	3.06975	300	3.292568	306	2.729635	394	4.391044
ENSMUSG00000000881	Dlg3	Dlg3	26.358024	5874	14.152911	3186	8.896492	1816	17.012158	2096	11.783992	2277	18.615114	4053	17.862913	2903	9.613694	1483	10.352932	2322	14.511453	2665	18.593308	3844	13.236816	2576	16.444785	3477	5.56808	1203	14.474755	3666	13.808055	3080	12.9749	2626	11.665712	2356	18.252687	3311	12.132226	2641	13.890564	3089	18.345051	3479	14.551867	4621	20.124106
ENSMUSG00000000884	Gnb1l	Gnb1l	0.607301	99	0.610142	69	0.454161	69	0.883147	50	0.776381	115	1.285713	119	0.712823	80	0.45523	54	0.996009	90	1.260498	85	1.185168	113	0.811892	93	0.670639	104	0.373288	62	0.509784	94	0.966278	75	0.566761	83	0.525366	77	1.215686	151	0.552566	87	0.690958	113	0.742179	104	0.625312	145	0.881057
ENSMUSG00000000889	Dbh	Dbh	0.406248	48	0.191272	23	0.167253	18	0.259211	17	0.072175	8	0.101136	12	0.224214	19	0.042739	4	0.049264	7	0.055465	6	0.117008	13	0.097668	10	0.243455	27	0.043922	6	0.306227	41	0.272757	32	0.074782	8	0.155274	17	0.093331	9	0.108354	13	0.323069	38	0.200954	21	0.20765	35	0.110845
ENSMUSG00000000901	Mmp11	Mmp11	0.619575	49	0.763689	34	0.434677	16	1.1042	17	0.419707	31	0.465954	35	0.506697	18	0.170612	14	0.479067	30	0.253053	14	0.612491	49	0.48	35	0.544731	26	0.359033	27	0.486698	44	0.44196	17	0.29638	19	0.307322	23	0.564842	15	0.253378	15	0.377841	33	0.599734	17	0.515032	41	0.487203
ENSMUSG00000000902	Smarcb1	Smarcb1	44.740401	3292	31.520578	2299	26.014482	1748	38.165855	1552	28.609814	1859	40.557164	2920	35.090121	1855	21.644006	1168	22.893482	1771	30.803392	1832	37.515474	2530	31.694153	2021	38.943913	2697	18.153377	1346	36.792151	3032	29.509952	2157	28.019732	1838	24.063994	1604	40.193697	2383	24.958342	1768	29.318323	2089	37.78196	2365	35.633522	3675	43.536253
ENSMUSG00000000903	Vpreb3	Vpreb3	0.102199	4	0.09691	3	0.130063	4	0	0	0.119461	4	0.345756	12	0	0	0.162923	4	0	0	0.096837	3	0	0	0.16889	5	0.063146	3	0.175525	6	0	0	0.026153	1	0.134163	5	0.064784	2	0.063854	2	0.062421	3	0	0	0.092155	3	0	0	0.060445
ENSMUSG00000000915	Hip1r	Hip1r	7.143508	2192	4.968061	1522	7.066866	1995	6.820441	1151	6.817834	1893	7.740083	2350	5.995371	1325	3.144078	714	7.104549	2300	5.726267	1435	6.824291	1948	6.692721	1799	5.74923	1671	5.263159	1639	4.899221	1708	5.158038	1588	4.306782	1185	4.557315	1266	6.633425	1638	4.170333	1235	4.722709	1431	7.13389	1873	5.45861	2375	6.256574
ENSMUSG00000000916	Nsun5	Nsun5	5.493408	562	7.059193	721	5.593084	526	7.902058	445	5.818401	539	8.742144	887	6.344548	467	7.00906	531	3.746482	404	4.958809	415	7.951174	756	4.504159	404	8.515165	830	2.723369	283	7.81419	908	7.168798	734	4.606663	422	5.258392	487	9.677877	796	5.014979	495	7.335276	740	8.369807	732	8.10585	1180	8.896351
ENSMUSG00000000934	Top1mt	Top1mt	7.154748	621	8.225496	712	6.651354	531	8.138378	389	6.358173	500	8.588963	740	9.004704	564	6.177108	396	5.791035	530	6.317193	448	8.775145	708	7.57797	576	7.301603	604	4.444546	391	8.63449	852	9.320651	811	6.115024	477	5.171608	406	8.789457	615	7.125644	596	6.65308	570	7.150299	531	7.3112	905	10.162577
ENSMUSG00000000938	Hoxa10	Hoxa10	0	0	0	0	0	0	0	0	0.017826	2	0	0	0	0	0	0	0	0	0	0	0	0	0	0	0	0	0	0	0	0	0	0	0	0	0	0	0	0	0	0	0	0	0	0	0	0	0
ENSMUSG00000000942	Hoxa4	Hoxa4	0	0	0	0	0	0	0	0	0	0	0	0	0	0	0	0	0	0	0	0	0	0	0	0	0	0	0	0	0	0	0	0	0	0	0	0	0	0	0	0	0	0	0	0	0	0	0
ENSMUSG00000000948	Gm38393	Snurf	1.673649	92	1.026583	56	0.93501	47	0.902446	28	1.125181	56	1.387185	76	1.078838	43	0.601823	25	0.609779	36	1.046179	47	1.042587	53	1.054038	51	0.8406	44	0.632906	36	0.87033	55	0.907231	50	0.600541	30	1.111925	55	1.105708	49	0.791811	42	0.847567	46	1.182887	56	0.883573	69	1.333942
ENSMUSG00000000957	Mmp14	Mmp14	2.101684	249	1.02791	117	1.444529	158	1.477961	97	1.125274	121	1.542549	182	1.333186	114	0.697969	63	1.071002	137	1.098028	104	1.762548	195	1.018175	107	1.12277	129	0.596208	74	1.277547	156	0.839411	104	0.968367	99	1.266374	134	1.679583	161	1.054542	116	1.120332	131	1.605272	163	1.289817	218	1.927261
ENSMUSG00000000958	Slc7a7	Slc7a7	0.380392	37	0.189143	19	0.404591	37	0.524974	29	0.349634	30	0.397373	39	0.422537	30	0.275052	22	0.227481	24	0.32266	27	0.166694	16	0.290395	25	0.244996	23	0.570865	61	0.323417	36	0.400519	40	0.137553	12	0.401674	36	0.395148	34	0.495712	47	0.393041	38	0.555519	47	0.329091	49	0.392289
ENSMUSG00000000959	Oxa1l	Oxa1l	12.398857	1343	11.38798	1224	10.097963	1008	13.116573	760	10.968863	1088	13.735797	1466	10.743583	832	7.922368	588	9.025072	1051	10.131165	888	11.814775	1208	12.958997	1221	13.582957	1347	7.912426	848	13.717337	1602	11.731876	1203	8.978521	867	10.542326	974	13.890765	1189	11.05094	1087	11.751218	1203	13.194256	1187	11.26889	1670	13.632126
ENSMUSG00000000976	Heatr6	Heatr6	2.077011	532	2.439031	623	2.024464	477	3.545987	499	1.902019	441	3.387662	861	2.64122	488	1.951163	369	1.476889	399	1.80492	378	3.303804	787	2.174957	488	3.070093	749	1.187582	309	2.442528	711	3.014113	773	1.702251	391	1.953183	452	3.504428	724	2.267008	560	2.425039	613	3.541558	776	2.902498	1060	3.303522
ENSMUSG00000000982	Ccl3	Ccl3	0.406246	15	0.216114	8	0.190032	7	0.3512	7	0.355626	12	0.231878	9	0	0	0	0	0.054346	3	0	0	0.11783	4	0.162041	5	0.238783	8	0.183243	7	0	0	0.075258	3	0.199995	7	0	0	0.232792	7	2.417625	82	0.107014	4	0	0	0.097166	5	0.113387
ENSMUSG00000000983	Wfdc18	--	0	0	0	0	0.773145	17	0.302865	4	0.318181	7	1.121496	27	0	0	0.702518	13	0.241839	7	0.290943	6	0	0	0.342772	8	0	0	0.750093	19	0.14416	4	0.210091	5	0.079046	2	0	0	0.270886	6	0.603821	14	0.201438	5	0.233048	5	0.379775	13	0.246023
ENSMUSG00000001014	Icam4	Icam4	0.506434	24	0.254602	12	0.089138	4	0.159509	5	0.162577	7	0.104334	6	0.117949	4	0.140516	6	0.102994	6	0	0	0.152164	7	0.141701	7	0.13938	6	0	0	0.188517	11	0.15281	8	0.146487	7	0	0	0.206781	8	0.108765	6	0.037058	2	0.151323	7	0.162288	11	0.28481
ENSMUSG00000001016	Ilf2	Ilf2	32.164001	2970	18.769983	1730	16.931063	1439	21.732233	1104	16.022106	1341	23.678474	2171	19.567167	1305	13.3813	914	15.020027	1463	19.567253	1476	25.007723	2150	17.737082	1435	24.967201	2199	9.071496	850	21.430534	2252	18.989723	1759	16.040606	1331	13.54309	1132	24.602718	1833	14.306407	1275	17.079033	1557	22.091469	1747	20.866514	2751	24.014111
ENSMUSG00000001017	Chtop	Chtop	32.871752	4401	28.321835	3831	36.143841	4337	33.283367	2358	30.850363	3656	36.831457	4846	26.417914	2555	22.18734	2179	26.104022	3583	33.247128	3646	31.824145	3977	33.380147	3910	28.461127	3674	25.726722	3526	27.832395	4315	28.099547	3742	25.111333	2990	27.388421	3284	31.547462	3450	23.284253	3135	26.852004	3623	34.352137	3950	26.853532	5214	35.372807
ENSMUSG00000001018	Snapin	Snapin	22.436133	1769	17.841046	1420	22.328346	1599	19.748206	925	16.146708	1191	20.915088	1633	17.593308	1004	12.545412	787	15.199128	1305	19.998968	1307	19.440119	1469	20.989693	1491	15.102623	1116	13.42035	1153	15.548728	1516	17.90802	1383	16.633132	1166	15.962229	1149	20.104844	1252	15.682564	1207	17.725731	1412	21.854874	1608	15.87786	1949	23.006888
ENSMUSG00000001020	S100a4	S100a4	2.85109	65	2.259935	49	1.991601	42	2.065401	26	2.934999	60	1.524238	35	2.012882	32	0.894094	16	1.677731	40	1.977755	37	2.992787	58	2.427802	48	2.26582	49	2.810736	62	1.652849	40	1.543703	35	1.453209	29	1.823858	36	2.274027	42	1.257119	28	1.543149	35	2.836587	54	2.007232	66	2.476673
ENSMUSG00000001021	S100a3	S100a3	0.304871	10	0.507638	17	0.541611	17	0.252265	5	0.516711	16	0.729969	24	0.357397	9	0	0	0.802769	28	0.20912	6	0.131183	4	0.653253	20	0.165298	6	0.165736	6	0.046061	2	0.340876	12	0	0	0	0	0.227773	6	0.301662	10	0.24421	8	0.223765	7	0.314038	15	0.305388
ENSMUSG00000001023	S100a5	S100a5	0	0	0	0	0	0	0	0	0.194116	4	0.85926	17	0	0	0	0	0	0	0	0	0	0	0	0	0	0	0.472774	10	0	0	0	0	0	0	0	0	0	0	0.346499	7	0	0	0	0	0	0	0
ENSMUSG00000001025	S100a6	LOC116094126	12.046458	402	6.206321	207	6.650101	204	5.926836	109	6.796168	205	6.196308	205	7.317164	177	3.109199	78	6.582719	233	7.45986	203	6.138727	191	6.880425	201	4.017895	128	6.899973	234	5.216843	198	4.410438	148	6.310982	189	5.949064	181	6.94542	187	5.234212	169	5.973123	197	7.132902	204	7.767471	370	6.990507
ENSMUSG00000001027	Scn4a	Scn4a	0	0	0	0	0	0	0	0	0	0	0	0	0	0	0	0	0	0	0	0	0.006578	2	0	0	0.007302	3	0	0	0.005282	2	0	0	0	0	0	0	0	0	0.006897	2	0	0	0.011633	3	0	0	0.013574
ENSMUSG00000001029	Icam2	Icam2	2.469617	143	0.733784	41	2.654397	136	1.82239	58	0.778223	41	0.588123	31	1.085706	45	0.756291	33	0.993271	61	1.392119	67	0.789665	43	0.769523	37	1.091947	60	0.626436	38	0.566183	34	1.367991	80	0.202511	11	0.544008	29	1.237557	58	1.568817	88	0.575139	33	1.138434	55	1.007223	83	0.777678
ENSMUSG00000001034	Mapk7	Mapk7	3.941965	543	3.784508	522	3.680625	474	5.819766	442	3.406248	426	5.298178	727	4.157803	415	2.977846	305	2.596593	378	2.799563	317	5.180912	666	3.779741	458	5.026321	665	1.627477	229	3.986489	628	4.277818	594	2.46768	315	3.27995	410	4.448835	500	3.170903	425	4.303321	587	5.745333	682	4.603626	909	5.772055
ENSMUSG00000001036	Epn2	Epn2	23.228978	4401	12.275164	2322	13.684695	2419	17.503994	1826	14.223938	2402	17.570283	3393	16.030501	2170	8.661857	1209	10.599863	2089	14.418764	2269	17.412103	3034	15.97601	2686	15.348638	2775	10.009633	1821	14.546825	3247	13.14593	2493	12.525633	2115	13.291541	2329	16.233187	2460	13.086091	2366	14.283128	2619	18.049259	2916	13.383879	3638	18.787334
ENSMUSG00000001039	B9d1	B9d1	18.31824	659	11.769858	420	11.596108	379	13.505763	262	11.18345	361	15.557847	543	14.713821	376	9.049366	239	10.427298	393	12.601772	368	15.210548	507	12.13864	380	14.734524	493	7.50757	256	13.538224	539	14.497719	504	11.606302	370	11.002613	344	13.729107	401	11.239459	369	12.616613	440	14.38535	438	14.046947	709	15.899205
ENSMUSG00000001052	Sec24b	Sec24b	7.168574	1659	7.652684	1765	6.390372	1370	9.528322	1211	6.481203	1351	9.492063	2186	7.506477	1266	5.855968	1012	4.625019	1134	5.852446	1113	9.733164	2098	7.798558	1587	10.266747	2288	3.813586	904	8.721356	2319	8.59291	1989	5.20953	1088	6.03535	1267	10.72672	2010	5.906623	1332	6.778763	1561	9.246016	1838	8.685574	2868	9.275445
ENSMUSG00000001053	N4bp3	N4bp3	4.758505	514	2.282059	246	2.261698	225	3.899628	229	2.072382	202	2.321621	249	3.039208	237	2.174787	174	2.58998	295	3.201614	282	4.035247	405	2.268533	212	3.691679	380	1.096297	120	2.535232	312	2.448602	265	2.246202	217	1.557668	152	4.154178	362	1.839039	192	2.306726	246	4.224	390	3.478867	536	3.98719
ENSMUSG00000001054	Rmnd5b	Rmnd5b	19.659797	1712	18.810008	1589	12.036243	925	23.864603	1100	14.564992	1103	24.483894	1974	17.406746	1022	13.667121	810	12.188942	1074	15.000282	1052	24.827976	1932	16.095356	1204	24.461099	1986	6.95301	593	23.077654	2162	19.868529	1649	13.652747	1012	14.027545	1040	24.538845	1660	14.952745	1217	18.747116	1552	23.146063	1673	21.993146	2580	24.024775
ENSMUSG00000001056	Nhp2	Nhp2	49.616936	2355	20.270393	961	15.521251	678	24.233185	633	20.998926	903	23.631062	1114	27.803179	953	11.276162	396	19.698847	987	23.500612	912	28.657164	1267	22.911438	953	21.065285	954	11.168019	538	22.205627	1200	18.504793	881	22.887806	976	17.868229	768	24.471457	938	16.297791	747	16.052078	753	25.037148	1018	21.194674	1437	28.009384
ENSMUSG00000001062	Vps9d1	Vps9d1	18.386297	2444	14.940632	1948	13.042402	1583	17.841749	1297	13.301542	1611	19.696782	2558	14.657215	1407	8.985136	873	14.786279	2033	14.042221	1515	20.757712	2559	14.639053	1707	19.115578	2396	6.506176	846	15.016687	2236	14.498788	1928	13.283776	1561	11.303498	1366	18.933639	2000	11.462919	1434	12.829044	1691	19.088493	2155	18.312998	3343	17.61175
ENSMUSG00000001065	Zfp276	Zfp276	3.77833	701	2.734904	507	3.55482	607	3.928391	401	3.209609	540	3.939145	726	3.67513	492	2.119307	291	2.938468	575	2.224143	337	4.237349	732	2.484796	404	4.232661	749	1.502723	283	3.501287	739	3.556178	662	1.681914	281	2.413764	406	3.838924	575	2.32047	416	2.6492	486	4.209725	669	3.165007	838	3.729962
ENSMUSG00000001076	C1ql4	C1ql4	0.029493	2	0.059188	4	0.538565	34	0.078347	3	0	0	0	0	0	0	0.035051	2	0	0	0	0	0	0	0	0	0.03123	3	0	0	0	0	0	0	0	0	0	0	0	0	0	0	0	0	0	0	0	0	0
ENSMUSG00000001082	Mfsd10	Mfsd10	10.568007	822	12.496396	886	8.903656	589	14.566515	576	10.111892	661	17.225102	1203	12.913485	708	6.720997	376	5.781828	487	7.171607	447	14.816292	993	11.376047	701	14.021694	947	4.662086	371	13.35442	1131	11.598808	817	6.070687	407	10.099209	652	13.22077	761	9.404245	669	10.758212	794	13.547388	859	11.413259	1199	13.714584
ENSMUSG00000001089	Luzp1	Luzp1	5.40228	1704	3.002675	1014	2.853489	893	4.426087	763	2.036098	633	3.516519	1102	3.639445	845	1.992125	489	2.189097	778	3.764188	1009	4.339086	1357	2.934831	864	3.973442	1261	1.405554	468	3.103653	1203	2.739279	913	2.616951	790	3.276718	944	3.782856	987	2.895915	925	3.147588	990	3.895521	1071	3.446235	1540	4.044053
ENSMUSG00000001095	Slc13a2	Slc13a2	0	0	0	0	0	0	0	0	0	0	0	0	0	0	0	0	0	0	0	0	0	0	0	0	0	0	0	0	0	0	0	0	0	0	0.020117	2	0	0	0	0	0	0	0	0	0	0	0
ENSMUSG00000001098	Kctd10	Kctd10	12.559388	1770	6.984805	980	12.673041	1632	7.640871	594	9.130909	1164	8.353429	1159	7.287789	738	5.097587	529	6.690886	992	8.963296	1030	8.103256	1049	8.3236	1026	7.699839	1018	8.476512	1199	7.320312	1168	7.22531	1006	5.424518	685	6.795712	854	7.318351	828	6.431733	870	6.387514	880	8.757462	1054	6.557787	1300	7.893174
ENSMUSG00000001100	Poldip2	Poldip2	40.313098	3734	19.441051	1815	20.453118	1751	25.884891	1332	18.256026	1546	22.762878	2110	20.813399	1398	14.195042	973	23.482761	2307	22.600031	1728	25.975562	2247	24.181818	1966	22.11974	1956	11.615072	1100	19.711532	2089	18.980542	1766	19.543179	1635	15.404487	1292	29.356681	2212	16.150754	1458	18.252681	1681	26.735159	2130	22.803601	3037	26.769438
ENSMUSG00000001103	Sebox	Sebox	6.174876	380	1.530533	95	0.49983	29	1.603842	55	0.569626	32	1.281553	79	1.235034	55	0.548285	25	0.960773	63	2.677653	136	1.326733	76	0.790399	43	2.214212	130	0.172129	11	1.669251	117	1.347625	84	2.253902	125	1.729565	97	2.127287	106	1.765409	105	1.903549	116	2.380608	126	1.572777	139	1.743255
ENSMUSG00000001105	Ift20	Ift20	34.686368	1730	18.384074	905	17.520572	808	21.208388	585	14.180444	646	22.161363	1080	17.342488	626	15.010706	555	17.767691	932	20.987553	848	21.378014	1009	18.143592	796	23.198637	1097	8.604158	452	19.770858	1126	16.337588	826	15.573231	716	14.963271	685	23.818024	943	13.843976	667	18.69771	927	23.1891	1006	19.873063	1449	23.823261
ENSMUSG00000001119	Col6a1	Col6a1	1.840131	344	9.275051	1729	12.683762	2180	11.020673	1133	14.44041	2443	20.668911	3833	14.611623	1970	6.658042	920	7.584366	1494	3.71788	568	7.525722	1309	15.190571	2486	13.106708	2335	12.829783	2431	4.172999	887	9.833489	1842	6.566453	1102	5.096354	862	15.627034	2355	3.613927	652	3.572164	659	11.034265	1765	10.491434	2798	10.842177
ENSMUSG00000001120	Pcbp3	Pcbp3	19.496535	1902	18.381448	1660	15.426264	1344	21.647816	1122	18.099047	1427	32.27267	2971	20.261021	1396	14.677018	997	14.950283	1418	19.430604	1409	23.706061	2061	20.024349	1655	19.496792	1937	9.222763	873	20.758784	2177	18.855548	1772	16.484802	1403	15.481912	1244	22.156962	1694	16.040973	1380	17.15785	1573	19.556405	1613	20.905176	2767	26.223826
ENSMUSG00000001123	Lgals9	Lgals9	1.878939	131	1.1546	80	2.440576	156	2.399734	92	1.517868	96	1.562155	109	1.881021	95	0.977515	51	1.457074	107	2.096747	119	1.503454	99	1.584406	97	1.982009	131	1.258425	89	1.450997	115	1.130915	79	0.971201	61	2.407356	151	1.212654	68	2.114883	142	1.119599	80	2.340141	139	1.159146	115	1.523482
ENSMUSG00000001127	Araf	Araf	83.302027	6890	57.167071	5013	60.209915	4492	72.73771	3627	54.459911	4087	71.083433	6449	55.177497	3526	42.209882	2658	39.014043	3370	63.804181	4233	75.839647	5869	59.690327	4312	65.524805	5682	33.412948	2701	70.622412	6941	57.402083	4981	54.451111	4142	51.193077	3802	70.878248	5182	41.729606	3508	49.649325	4500	67.819291	5031	63.47382	7661	74.916325
ENSMUSG00000001128	Cfp	Cfp	6.444431	481	8.420988	627	6.029362	414	9.897305	406	6.343408	429	11.322212	838	9.69033	522	8.706467	480	6.767193	532	5.967827	364	11.583333	804	7.831674	512	13.49444	960	3.727153	282	9.985587	847	11.706496	875	4.816424	323	9.031724	610	9.560128	575	9.901827	712	8.636161	636	10.953095	699	9.880705	1052	11.28299
ENSMUSG00000001131	Timp1	Timp1	0.197924	8	0	0	0.051898	2	0	0	0.160656	6	0	0	0.46431	14	0	0	0.127764	6	0.080661	3	0.233283	9	0	0	0.085672	4	0	0	0.152641	7	0.110202	5	0	0	0.233175	9	0	0	0.14653	6	0.166867	7	0.350508	12	0.06289	4	0.093428
ENSMUSG00000001134	Uxt	Uxt	3.473087	139	2.578476	103	2.86684	106	2.703499	60	2.238734	81	3.149002	125	2.1947	64	1.71143	51	1.576208	67	3.269053	107	2.803243	104	1.914285	67	2.924214	112	2.286715	93	3.132326	143	2.393801	96	2.206213	79	1.890959	69	1.758882	57	2.352217	91	2.244079	89	2.886552	99	2.613606	149	3.191245
ENSMUSG00000001138	Cnnm3	Cnnm3	2.135123	511	1.554871	373	1.886606	412	2.22802	295	1.419726	305	2.250408	536	2.144128	369	1.021111	183	1.168661	293	1.246633	246	2.021437	452	1.65816	351	2.0789	476	0.848736	208	1.65854	447	1.541718	372	1.411524	306	1.388826	302	2.101255	409	1.401436	326	1.329	317	2.22502	458	1.746945	592	1.989012
ENSMUSG00000001143	Lman2l	Lman2l	8.055111	1113	10.222901	1113	6.066669	650	11.470125	723	6.756149	692	9.43738	1160	10.450332	833	7.50796	630	3.874586	467	5.945168	612	10.112925	1165	8.120614	776	11.409838	1218	4.368771	500	11.136413	1444	10.087454	1108	6.453306	596	7.411895	775	12.018823	1071	6.633728	864	8.259426	914	11.145083	1099	9.110932	1504	12.623667
ENSMUSG00000001150	Mcm3ap	Mcm3ap	7.796384	2283	8.683047	2538	5.689212	1533	11.276863	1816	7.853878	2083	10.765024	3130	8.267524	1748	7.146629	1547	5.185456	1602	6.080238	1454	10.646483	2902	7.830585	2009	11.15025	3114	4.698839	1396	10.572566	3523	9.3296	2740	6.583885	1731	7.205096	1909	10.518147	2485	7.421986	2097	8.553602	2473	10.448118	2619	9.511361	3976	11.262775
ENSMUSG00000001151	Pcnt	Pcnt	1.31313	559	1.315619	559	1.350137	529	1.927707	453	1.451557	560	1.859499	786	1.400311	431	0.72092	228	1.336166	601	1.349904	470	1.862401	738	1.786265	666	1.798739	730	0.919562	397	1.4806	717	1.373284	587	1.035432	396	1.16348	449	1.496607	514	1.08204	445	1.179683	496	1.584063	578	1.363851	829	1.625773
ENSMUSG00000001155	Ftcd	Ftcd	0.056716	5	0	0	0	0	0	0	0	0	0.066647	6	0.031259	2	0	0	0	0	0	0	0	0	0.021779	2	0	0	0	0	0	0	0	0	0	0	0.098817	8	0	0	0	0	0	0	0.050231	4	0.014744	2	0
ENSMUSG00000001156	Mxd1	Mxd1	1.817589	387	1.562001	332	1.701045	333	1.399067	164	1.899729	366	2.033858	430	1.823775	280	1.043932	165	1.601146	359	1.373641	239	1.859892	368	1.769997	330	1.832718	372	1.617274	349	1.287302	312	1.430124	305	1.454634	276	1.503312	290	1.420898	244	1.309267	269	1.570616	330	1.557764	283	1.572147	478	1.973279
ENSMUSG00000001157	Gmcl1	Gmcl1	6.837512	919	5.413327	726	4.828096	597	7.741224	572	5.125056	619	6.945987	926	4.917313	477	4.518695	448	4.392684	623	4.975645	546	6.53954	818	5.786671	681	7.244022	929	3.307543	451	5.38291	823	5.195853	700	4.961122	599	4.204828	512	6.045346	656	4.56068	592	4.90202	651	7.391513	851	6.398786	1226	6.826818
ENSMUSG00000001158	Snrnp27	Snrnp27	43.916065	1772	25.366319	1023	17.143095	637	28.567403	635	16.128713	591	27.702333	1111	27.57582	803	15.386812	460	20.392256	868	27.262246	898	28.089926	1056	21.296646	753	26.901815	1037	11.834251	485	28.009249	1287	22.563501	913	24.856102	901	20.339572	743	27.580641	899	21.414812	834	23.133966	922	28.457896	983	25.379919	1464	29.852696
ENSMUSG00000001166	Oas1c	Oas1c	0.200421	21	0.121667	13	0.346228	34	0.252503	15	0.4675	44	0.201833	21	0.267193	21	0.129433	10	0.445973	50	0.389318	34	0.228898	23	0.309322	29	0.190617	19	0.327911	33	0.13804	17	0.114028	12	0.069928	7	0.278469	23	0.128985	11	0.24166	25	0.139239	15	0.125877	12	0.139751	21	0.368223
ENSMUSG00000001168	Oas1h	Oas1h	0	0	0	0	0	0	0	0	0	0	0	0	0	0	0	0	0	0	0	0	0	0	0	0	0	0	0	0	0	0	0	0	0	0	0	0	0	0	0	0	0	0	0	0	0	0	0
ENSMUSG00000001173	Ocrl	Ocrl	5.615955	1133	5.445226	1087	6.773043	1310	5.900869	766	6.029469	1006	6.947784	1469	6.756554	860	3.354032	492	3.89744	758	4.124412	746	5.852826	1197	5.625533	1115	5.679484	1150	3.793302	819	5.427427	1230	4.818015	953	3.477982	653	4.054871	791	5.366353	905	4.918467	902	5.458257	959	6.468406	993	4.464264	1310	5.578163
ENSMUSG00000001175	Calm1	Calm1	432.192495	81004	248.492203	46492	237.706841	40991	314.623723	32437	258.887398	43957	323.225905	60157	272.168554	36825	177.648456	24620	281.14447	55582	297.919739	45615	310.855316	54234	354.457716	58208	265.409242	47452	211.637376	40248	259.221619	55295	248.139389	46644	246.243042	41450	250.690698	42522	300.751236	45483	237.939326	43035	242.978505	44969	319.657593	51299	253.300873	67782	341.934858
ENSMUSG00000001211	Agpat3	Agpat3	13.597006	3616	8.306062	2222	10.175419	2394	10.104936	1475	9.453198	2223	10.753507	2781	8.379752	1601	5.752027	1096	9.60598	2643	10.646871	2245	10.081901	2510	11.477499	2602	8.585962	2194	7.63508	1909	7.885023	2317	7.696734	1999	7.700002	1837	7.392538	1756	8.899965	1905	7.799472	1922	8.085017	2107	9.79914	2231	7.930562	2989	10.015515
ENSMUSG00000001225	Slc26a3	Slc26a3	0.172331	17	0.014925	2	0.022977	3	0.102942	8	0.017446	3	0.052542	8	0.01792	2	0.019332	2	0	0	0.03586	4	0.062724	8	0.064801	8	0.038625	5	0	0	0.132432	19	0.059622	8	0.128956	16	0.029812	4	0.122866	14	0.057993	4	0.05715	4	0.112689	13	0.118124	23	0.103967
ENSMUSG00000001227	Sema6b	Sema6b	24.404493	4153	11.548416	1962	9.236894	1427	15.320859	1420	10.036992	1548	15.051938	2544	14.197353	1744	5.913793	745	9.269428	1664	11.577079	1607	14.317052	2268	11.22735	1672	13.586143	2206	4.941594	854	12.284769	2380	9.768796	1668	10.143873	1551	8.379684	1276	13.515411	1856	9.745268	1599	10.346483	1739	13.467718	1963	12.064922	2932	14.348935
ENSMUSG00000001228	Uhrf1	Uhrf1	0.100574	17	0.110564	19	0.169246	26	0.180611	17	0.103764	16	0.188136	31	0.162787	20	0.119455	15	0.08517	15	0.282051	38	0.2898	45	0.344969	50	0.170774	27	0.110186	19	0.165693	31	0.151844	25	0.089577	14	0.223755	34	0.30104	40	0.202019	32	0.297169	48	0.204266	29	0.242748	57	0.230262
ENSMUSG00000001229	Dpp9	Dpp9	12.168755	1871	7.288121	1119	7.345424	1039	11.495749	972	8.18924	1141	12.084965	1845	9.83148	1091	4.543139	517	5.445024	883	7.813952	981	12.356276	1768	8.965459	1208	12.153923	1782	3.372562	526	8.907541	1558	8.967718	1383	6.77838	936	7.383136	1027	11.551525	1433	7.104856	1054	7.314185	1110	12.096253	1592	9.44903	2074	11.290108
ENSMUSG00000001240	Ramp2	Ramp2	30.707467	1698	16.348566	890	14.516564	683	34.31952	1123	11.683346	578	27.189471	1588	22.772214	913	9.561514	362	20.206466	1309	32.252252	1616	18.167439	892	26.22898	1401	24.807558	1329	7.550433	443	21.289928	1372	27.625447	1667	15.829055	833	20.386712	1097	29.178145	1386	17.879557	970	14.123985	747	24.973887	1234	17.569457	1354	23.311329
ENSMUSG00000001247	Lsr	Lsr	1.155503	110	0.921931	89	2.044934	176	0.946224	51	0.783417	68	0.935895	88	0.95058	66	0.398976	30	0.911001	93	1.287406	102	0.657868	60	0.720835	61	0.928888	86	0.640357	66	0.631902	70	1.078556	97	0.389261	35	0.725076	63	0.800323	63	0.566135	55	0.722851	68	0.804282	69	0.674147	91	0.337183
ENSMUSG00000001248	Gramd1a	Gramd1a	44.396771	4547	35.214017	3842	38.486618	3380	45.189689	2642	40.551264	3321	46.394217	5009	34.843391	3114	30.194068	2248	29.76582	3290	31.171604	2723	67.189813	5781	37.924993	3103	52.57804	5357	12.664652	1580	37.442698	4635	44.462987	4762	21.559537	2388	25.918618	2486	53.747619	4512	34.892839	3333	41.677081	3706	44.728291	4322	60.310285	7810	49.295507
ENSMUSG00000001249	Hpn	Hpn	1.044778	84	1.175849	92	0.432443	33	1.173091	46	0.779484	52	1.05402	79	1.13628	63	0.513119	31	0.309808	28	0.753195	47	1.250568	91	0.525728	35	0.741462	60	0.388592	13	0.981014	88	1.172843	92	0.605178	45	0.65218	46	1.350118	81	0.743195	52	1.109114	82	1.473412	93	1.031804	120	1.322448
ENSMUSG00000001260	Gabrg1	Gabrg1	1.111295	242	1.007127	219	2.839326	568	1.33643	160	2.305009	454	2.194803	474	1.227709	193	0.810247	131	1.095545	252	1.063139	189	1.176111	238	2.266705	432	0.98631	205	2.06822	457	0.905061	224	1.179995	258	0.675708	132	0.977078	193	0.991347	174	0.835577	176	0.93796	202	1.207683	225	0.837391	260	1.181539
ENSMUSG00000001270	Ckb	Ckb	785.205078	52644	430.019318	28780	543.295776	33514	536.238525	19777	544.614197	33079	548.09314	36490	546.813232	26465	297.772461	14762	532.736755	37675	495.468353	27137	575.407837	35911	554.336487	32564	454.554688	29071	404.613312	27525	433.656952	33090	405.286072	27252	395.684143	23826	346.503387	21024	528.590881	28596	347.866119	22506	361.423615	23927	501.597504	28795	441.951691	42305	575.799072
ENSMUSG00000001280	Sp1	Sp1	0.758961	269	0.944943	334	1.224009	399	0.761112	148	0.913276	294	0.94533	333	0.844599	216	0.581818	146	0.679293	255	0.934791	254	0.828163	274	1.034971	321	0.8935	284	0.805463	289	0.675196	273	0.719665	255	0.50138	160	0.671131	215	0.727951	208	0.659041	225	0.807458	275	0.920175	276	0.698352	337	1.019817
ENSMUSG00000001281	Itgb7	Itgb7	0.523369	47	0.455032	27	0.399147	36	0.315673	10	0.197546	19	0.20256	25	0.342784	15	0.243748	11	0.266839	27	0.066144	7	0.36676	27	0.108445	12	0.227914	24	0.081292	8	0.568439	43	0.399587	24	0.401002	25	0.163882	12	0.409193	20	0.395589	27	0.282114	13	0.305804	14	0.311839	23	0.467575
ENSMUSG00000001285	Myg1	Myg1	17.834969	1203	11.787461	794	11.553732	717	14.078557	523	10.36932	634	14.316874	951	12.997033	633	9.931252	496	8.694903	619	12.537944	691	14.236055	894	11.473416	678	15.203732	978	8.001424	548	13.46408	1033	12.984957	878	10.289153	623	10.404428	635	13.446608	732	8.58094	559	12.190444	812	12.652078	731	13.795001	1328	15.038995
ENSMUSG00000001288	Rarg	Rarg	1.062519	144	1.232729	121	1.533595	190	1.447908	100	1.267301	135	1.349166	178	1.764303	160	0.658372	67	1.399568	185	1.055277	104	1.662085	197	1.291301	133	1.538166	183	1.051095	144	0.988188	140	1.162916	146	0.743072	90	0.894197	109	1.289134	130	0.824472	108	1.207283	140	1.457554	160	0.985699	177	1.280584
ENSMUSG00000001289	Pfdn5	Pfdn5	264.857362	12462	169.765539	7174	198.080054	7545	185.950102	4266	201.580713	7575	194.77264	8117	189.642493	5693	117.628842	4151	226.761647	10212	185.447402	7037	205.361482	7898	182.382433	6619	185.619365	7474	144.551455	6134	173.435106	8119	169.823435	7045	175.837872	6533	152.174019	5724	206.19678	6885	148.854648	6073	150.61644	6268	185.159306	6627	188.376143	11007	187.092608
ENSMUSG00000001300	Efnb2	Efnb2	1.801738	394	1.990814	434	2.022461	407	2.615401	315	2.028329	402	4.244137	921	2.442032	385	1.430263	231	2.127126	490	1.442662	258	2.217318	451	3.066073	587	2.457898	512	1.828318	406	0.970296	242	1.676504	368	1.404718	276	1.723179	341	2.116656	373	1.128051	238	1.515392	327	2.14649	402	1.46229	456	1.883097
ENSMUSG00000001305	Rrp15	Rrp15	3.949297	238	2.341277	141	2.624877	146	2.532813	84	1.5027	82	2.27178	136	2.821481	123	1.590203	71	1.814024	116	2.53529	125	3.823476	215	2.230675	118	2.845054	164	2.019302	124	2.515225	173	2.301891	139	2.048104	111	1.823328	100	4.020867	196	1.726846	101	2.385587	142	3.481459	180	3.863384	332	4.843016
ENSMUSG00000001313	Rnd2	Rnd2	57.453262	3648	37.614578	2385	102.320236	5978	36.746464	1284	70.916252	4079	51.104847	3223	41.94104	1923	31.521605	1480	52.642624	3526	48.44244	2513	37.749855	2232	67.642502	3763	36.490948	2211	84.127861	5420	34.77066	2513	37.834766	2410	33.248482	1896	37.895226	2178	39.900249	2045	38.743847	2374	36.28307	2275	42.44693	2308	38.368469	3479	43.264507
ENSMUSG00000001323	Srr	Srr	17.528529	2594	10.924075	1645	9.495013	1342	12.507693	1070	10.048891	1383	12.60454	1887	12.524596	1387	7.695328	856	8.123015	1306	11.295495	1469	10.218532	1551	13.251993	1780	10.138659	1447	6.245812	955	10.346356	1789	10.221412	1516	8.998007	1213	9.404297	1280	12.500478	1519	8.503765	1273	10.17005	1510	13.077524	1717	11.35672	2427	14.611487
ENSMUSG00000001333	Sync	Sync	0	0	0	0	0.113933	10	0.115284	6	0.10912	10	0.025435	3	0.012741	1	0	0	0.040873	5	0.050557	4	0.102004	9	0.081685	7	0.018395	2	0.062527	6	0.034732	4	0	0	0	0	0	0	0	0	0	0	0.018308	2	0.040379	4	0.034409	5	0
ENSMUSG00000001334	Fndc5	Fndc5	16.157738	2034	8.556198	1075	6.848575	793	9.799868	679	5.953642	679	7.989558	999	7.900322	718	4.152821	387	6.432591	854	8.263853	850	9.048979	1061	6.590143	727	7.56659	909	4.054348	518	7.148426	1024	5.692628	719	7.942707	898	6.745795	769	7.883341	801	7.082119	861	8.475733	1054	9.702512	1046	7.169063	1289	10.564692
ENSMUSG00000001348	Acp5	Acp5	0.490904	33	0.461729	29	0.351707	22	0.670064	23	0.294893	18	0.59881	39	0.518747	25	0.235024	12	0.285681	20	0.51812	27	0.795019	49	0.317028	19	0.466272	30	0.311349	21	0.536567	41	0.606365	41	0.446576	27	0.39927	24	0.420822	22	0.950666	58	0.571416	37	0.441951	25	0.439481	42	0.292953
ENSMUSG00000001349	Cnn1	Cnn1	0.280385	31	0.089013	9	0.240283	23	0.04582	3	0.09602	10	0.075156	9	0.086862	7	0	0	0.120232	14	0.075477	7	0.124355	13	0.043782	5	0.099708	6	0	0	0.128015	16	0.100156	11	0	0	0.020379	2	0.082139	8	0.07783	9	0.098615	11	0.047306	3	0.091411	15	0.036099
ENSMUSG00000001366	Fbxo9	Fbxo9	38.190498	3748	24.793265	2428	30.854005	2780	28.450431	1533	24.61473	2188	29.987316	2916	24.700751	1749	17.930658	1301	23.572898	2436	27.465046	2194	31.640793	2885	30.526267	2621	24.956974	2334	15.232579	1510	24.086164	2690	24.123517	2368	23.628152	2077	22.262582	1977	32.069266	2537	22.628938	2141	25.934178	2509	29.559086	2480	27.22301	3807	33.556465
ENSMUSG00000001376	Vps50	Vps50	14.24664	2466	11.918254	2056	8.230414	1313	13.979359	1333	10.876339	1710	14.244167	2452	10.890906	1365	7.512416	967	6.688486	1222	9.402848	1368	14.169778	2286	12.166456	1848	14.561093	2405	5.06318	889	14.630189	2882	11.228646	1945	8.733698	1355	9.613927	1511	13.910399	1941	9.498638	1592	10.663989	1826	13.162295	1954	12.744854	3152	14.633499
ENSMUSG00000001380	Hars	Hars	39.823982	3605	19.134014	1729	19.604542	1633	28.83486	1436	19.005688	1559	24.605009	2212	21.945181	1434	14.447476	967	16.972069	1621	24.108521	1783	28.623541	2412	23.515261	1865	21.375601	1846	10.805458	993	22.123024	2279	17.564116	1595	19.718122	1603	14.259233	1168	28.29439	2067	15.288186	1336	18.25099	1631	25.601141	1984	23.337097	3016	26.938601
ENSMUSG00000001383	Zmat2	Hars2	69.71106	7167	28.353374	2910	29.33518	2775	42.034645	2377	24.932436	2322	30.007969	3064	36.695717	2724	18.493837	1406	28.472383	3088	42.32082	3555	40.052765	3833	29.729481	2678	35.040722	3437	18.101084	1888	33.363449	3904	27.397999	2825	28.572657	2638	23.232824	2162	41.646534	3455	21.912327	2174	22.632437	2298	37.022869	3259	34.789154	5106	47.37653
ENSMUSG00000001403	Ube2c	Ube2c	0.253538	12	0.463994	21	0.084068	4	0	0	0	0	0.669599	33	0.7515	24	0.149845	5	0.045511	5	0.192515	7	0.382457	16	0.493844	23	0.344496	15	0.312686	14	0.086584	10	0.239033	14	0.059122	6	0.139326	6	0.506169	22	0.217564	10	0.28405	13	0.340482	16	0.323557	25	0.435728
ENSMUSG00000001415	Smg5	Smg5	13.859279	2808	11.097732	2242	10.306597	1921	13.245098	1477	12.183754	2233	15.06425	3031	12.665039	1852	7.648113	1146	9.531425	2037	10.472716	1732	15.653665	2951	11.752169	2081	13.908393	2688	8.624911	1771	11.868834	2736	10.35865	2102	9.609241	1748	10.706189	1961	13.96861	2284	10.46705	2046	11.654641	2332	14.655034	2542	12.99683	3760	14.080739
ENSMUSG00000001416	Cct3	Cct3	46.137833	4155	25.495909	2279	26.564046	2193	32.338553	1593	22.192866	1801	30.310704	2689	32.204702	2084	15.260728	1004	18.174199	1720	27.093221	1992	35.131349	2934	26.946392	2099	32.121413	2752	14.919219	1362	28.14141	2874	23.436446	2106	22.87357	1829	18.04137	1469	31.43663	2281	18.555608	1599	21.561375	1903	31.66855	2441	26.440869	3384	31.704775
ENSMUSG00000001418	Glmp	Glmp	3.779946	715	2.759288	512	2.691814	458	3.506485	343	2.734385	443	3.918186	686	3.606017	462	1.8802	266	2.651032	511	3.157191	403	4.305026	687	3.132656	487	3.494204	601	2.079435	391	3.413804	703	2.672253	480	2.463033	419	2.943841	470	3.611533	522	2.32175	399	3.190295	570	3.735746	587	3.110748	821	4.169141
ENSMUSG00000001419	Mef2d	Mef2d	10.422141	2433	6.740799	1581	7.431162	1566	10.432685	1322	7.595071	1578	9.47399	2229	9.275106	1501	4.222653	708	7.006222	1696	8.838211	1622	10.50327	2274	11.853281	2185	8.967655	1892	5.918148	1347	8.266005	2186	7.700897	1659	6.440625	1313	7.210042	1463	9.038151	1696	6.664626	1494	6.897977	1531	11.117855	2113	8.716125	2660	9.450019
ENSMUSG00000001420	Tmem79	Tmem79	0.319881	21	0.069129	4	0	0	0.206675	7	0.184673	10	0.118704	5	0.163238	7	0	0	0.098416	4	0.036016	2	0.164996	6	0.291241	10	0.080699	3	0.151815	8	0.116386	7	0.062218	5	0.293396	10	0.043348	2	0.340011	12	0.086516	5	0.197419	9	0.291011	11	0.232017	14	0.314149
ENSMUSG00000001424	Snd1	Snd1	25.75807	4086	13.927124	2206	8.091389	1182	17.761053	1551	8.921947	1283	16.589695	2614	14.349678	1644	7.793094	914	7.138407	1195	12.833329	1664	18.035059	2664	10.113994	1406	15.451976	2338	4.093367	659	15.062275	2719	12.381313	1971	13.749926	1959	9.16174	1316	17.873243	2288	10.734158	1643	11.974225	1876	17.163516	2332	16.750627	3794	17.89694
ENSMUSG00000001435	Col18a1	Col18a1	0.556761	129	0.505625	117	2.437338	518	0.883418	113	1.312358	275	1.391806	320	0.846352	141	0.294875	52	0.465053	114	0.55327	105	0.587332	127	0.670571	136	0.82126	181	0.851452	200	0.427698	114	0.750528	174	0.370434	79	0.450077	94	0.818212	153	0.402318	90	0.317283	73	0.574385	114	0.541473	179	0.60071
ENSMUSG00000001436	Slc19a1	Slc19a1	2.886051	291	1.397646	151	1.81741	176	1.923055	114	1.890348	176	2.393183	252	1.881979	139	1.418618	110	1.323282	150	1.111535	98	2.077141	205	1.634176	152	1.9099	194	0.809823	90	1.445274	170	1.167313	125	1.560917	152	1.075788	104	2.129609	178	0.758222	79	1.273813	133	2.384617	218	1.780748	273	1.686366
ENSMUSG00000001440	Kpnb1	Kpnb1	13.625759	3658	10.200655	2734	12.154188	3002	11.057397	1633	10.606506	2580	12.709981	3389	11.520729	2233	7.141274	1418	7.413064	2100	10.815048	2372	11.605271	2901	11.375591	2676	10.771133	2759	8.365984	2279	11.432469	3493	9.555264	2573	9.003155	2171	9.910254	2408	11.539793	2500	9.395738	2434	10.100194	2678	12.165706	2797	10.262591	3934	13.163866
ENSMUSG00000001441	Npepps	Npepps	18.565826	3565	12.177274	2321	13.158774	2314	16.453541	1738	11.812754	2036	14.266571	2706	12.512038	1726	6.391524	908	8.913375	1804	12.976563	2027	16.711962	2980	13.460115	2248	15.74001	2859	7.819075	1504	11.283955	2449	10.994397	2116	10.479952	1809	9.853631	1706	16.188409	2503	9.001424	1656	10.487653	1984	17.659344	2902	13.115944	3570	14.658803
ENSMUSG00000001444	Tbx21	Tbx21	0.0513	6	0.07243	9	0.030948	4	0.115934	8	0.041821	5	0.091474	11	0.034391	3	0.02371	2	0.032237	4	0.021172	2	0.088487	10	0.119586	12	0.042247	5	0	0	0.02321	3	0.035195	5	0.019651	3	0.067348	7	0.062849	6	0.037189	5	0.042718	5	0	0	0	0	0.063417
ENSMUSG00000001445	Mrpl10	Mrpl10	26.081856	2029	13.161203	1023	12.404353	888	16.610836	711	11.790271	831	16.752686	1295	15.615133	877	8.09427	466	10.982093	902	14.564137	926	15.751888	1141	12.742512	869	13.437714	998	7.501677	593	14.669588	1299	13.505809	1054	12.179601	851	10.369472	731	17.391552	1092	12.303154	924	10.923943	840	16.936758	1129	14.2276	1581	17.756233
ENSMUSG00000001467	Cyp51	Cyp51	4.992042	894	3.311245	592	4.289527	707	3.723034	367	3.268029	531	3.638493	647	4.030724	521	2.846436	377	3.390399	641	4.055528	594	3.960886	661	4.137165	650	3.319697	567	1.994907	363	2.544494	519	2.746605	494	3.091057	498	2.858962	464	4.564016	660	2.446023	423	2.954005	523	4.656558	714	3.790267	969	4.423438
ENSMUSG00000001472	Tcf25	Tcf25	135.09094	16884	78.651651	10514	89.617152	10992	102.127642	7621	87.341132	10835	97.633341	13428	89.561669	8487	52.304837	5191	83.903747	11516	94.759282	9878	105.476672	13238	101.092473	11484	92.202166	11695	52.971928	7103	82.574512	13107	78.116959	10616	78.97407	9100	69.297452	8454	102.48689	10896	71.096637	9107	70.734124	9374	98.642695	11541	88.952995	16964	105.072205
ENSMUSG00000001473	Tubb6	Tubb6	1.252274	101	0.668631	54	1.327838	98	1.336217	59	0.919771	67	1.254381	100	1.167528	68	0.78313	47	0.62448	53	0.852325	56	1.125046	84	0.790503	56	1.163803	89	0.682214	56	0.937228	86	1.457106	117	0.841774	61	0.900933	66	1.219539	79	0.976229	76	0.6039	48	1.278922	88	0.745937	86	1.373786
ENSMUSG00000001482	Def8	Def8	5.179644	737	3.720638	532	5.552396	727	4.371394	340	4.98694	640	4.705726	671	4.750154	488	2.746303	286	4.225622	634	4.016255	471	5.064829	676	5.536492	690	3.8628	529	3.841878	549	3.633634	595	4.227683	601	3.143322	402	3.389027	447	4.218878	497	3.181329	435	3.685467	515	4.607036	550	3.968638	805	4.655586
ENSMUSG00000001493	Meox1	Meox1	0.701656	72	0.264367	27	0.4492	42	0.457915	26	0.445632	41	0.553616	56	0.435284	32	0.168276	13	0.184908	20	0.298596	25	0.23643	23	0.210034	19	0.374943	37	0.312152	33	0.352116	41	0.434253	45	0.281112	26	0.246093	23	0.763207	63	0.427205	42	0.390212	40	0.338283	30	0.430003	63	0.413786
ENSMUSG00000001494	Sost	Sost	0.021254	2	0	0	0	0	0	0	0	0	0	0	0	0	0	0	0.019478	2	0.051688	4	0	0	0.016415	2	0.019818	2	0.017107	2	0	0	0	0	0	0	0	0	0	0	0	0	0.057543	6	0.049645	4	0.033048	5	0
ENSMUSG00000001496	Nkx2-1	Nkx2-1	0.093794	12	0.113743	15	0.435609	41	0.027187	2	0.772031	87	0.170753	22	0.053127	5	0.042212	4	0.027269	4	0	0	0.085255	11	0.108239	13	0.090952	12	0.530097	69	0.095873	14	0.141319	19	0.029706	4	0.143486	17	0.068712	8	0.052919	7	0.02818	4	0.135892	15	0.345649	51	0.157238
ENSMUSG00000001497	Pax9	Pax9	0	0	0	0	0	0	0	0	0	0	0	0	0	0	0	0	0	0	0	0	0	0	0	0	0	0	0	0	0	0	0	0	0	0	0	0	0	0	0	0	0	0	0	0	0	0	0
ENSMUSG00000001504	Irx2	Irx2	0	0	0.016758	3	1.523721	168	0.054435	4	0.349487	38	0.050481	6	0.046268	4	0	0	0	0	0.069349	7	0	0	0	0	0.031215	4	0.156789	20	0.060997	9	0.016401	2	0.015832	2	0	0	0	0	0	0	0	0	0.019537	3	0.023316	4	0.096801
ENSMUSG00000001506	Col1a1	Col1a1	0.178977	49	0.505607	137	0.609118	152	0.445581	67	0.469783	115	0.798019	215	0.642326	126	0.352039	71	0.21863	63	0.300713	67	0.41513	105	0.530554	126	0.400883	104	0.261138	72	0.365353	113	0.414006	113	0.343566	84	0.283575	70	0.357513	78	0.346365	91	0.462535	124	0.420356	98	0.391079	151	0.309935
ENSMUSG00000001507	Itga3	Itga3	1.271433	274	1.161326	246	2.737924	543	1.504044	184	1.768079	355	2.133375	458	1.49129	239	0.821193	129	1.345713	308	1.271744	231	1.665099	335	1.69501	324	1.737165	367	1.279407	277	1.283005	314	1.371763	305	0.994338	196	1.359212	268	1.780903	311	1.144068	245	1.125821	247	1.832881	339	1.283013	396	1.677
ENSMUSG00000001508	Sgca	Sgca	0.125145	10	0.030363	3	0.131431	11	0.185061	8	0.069165	5	0.31276	16	0.060923	4	0	0	0.342712	22	0.453528	19	0.123314	10	0.063761	5	0	0	0.078322	7	0.164581	8	0.415057	33	0.135132	9	0	0	0.185086	12	0.056309	5	0.040498	4	0.108675	8	0.04008	5	0.198816
ENSMUSG00000001510	Dlx3	Dlx3	0	0	0.012824	2	0.113015	13	0.030008	2	0	0	0	0	0	0	0	0	0	0	0	0	0.054284	6	0	0	0.01754	2	0	0	0	0	0	0	0	0	0	0	0.020875	3	0	0	0	0	0	0	0	0	0
ENSMUSG00000001517	Foxm1	Foxm1	0.232312	50	0.192316	41	0.259628	51	0.289817	34	0.204734	39	0.280737	60	0.297251	46	0.114655	16	0.080308	18	0.265396	46	0.368549	73	0.239745	45	0.223662	46	0.144516	32	0.225496	55	0.152017	33	0.201725	39	0.26147	51	0.183562	32	0.244608	51	0.183838	39	0.270192	50	0.233342	71	0.283385
ENSMUSG00000001518	Itfg2	Itfg2	4.747004	515	3.073707	345	5.098522	505	4.067963	254	3.987548	407	4.923442	538	4.489496	361	3.290763	260	3.024377	354	4.268531	382	5.024972	503	4.33507	407	4.160443	437	3.087377	349	3.644618	477	3.900794	440	2.452106	262	3.00462	291	4.83294	424	3.136225	325	3.39473	382	4.582627	468	3.333536	550	4.563779
ENSMUSG00000001520	Nrip2	Nrip2	9.19355	791	5.588085	472	7.35425	572	8.218292	390	5.490504	427	6.735152	577	5.794365	361	2.780258	178	3.629628	322	6.028394	423	6.755159	540	3.799683	288	7.339477	601	2.055142	180	6.308085	616	4.916263	419	4.092057	315	4.141574	321	9.002705	612	4.357781	360	3.95374	336	7.049274	517	6.363219	764	7.202676
ENSMUSG00000001521	Tulp3	Tulp3	1.939668	292	2.222599	339	3.434703	462	3.305729	280	2.158229	301	3.616515	549	3.021499	331	1.841815	210	1.607569	257	2.251702	270	2.835319	406	2.502966	329	2.932591	430	1.426503	214	2.874337	503	2.517428	381	1.872303	250	2.2287	302	3.384049	412	2.333417	336	2.420715	368	3.000339	389	2.610228	557	4.07565
ENSMUSG00000001524	Gtf2h4	Gtf2h4	6.905047	529	5.112687	391	4.127904	290	5.162511	218	3.974715	276	5.864399	445	5.434006	300	4.179848	237	4.220378	341	4.958382	311	6.199263	442	5.083735	341	5.616649	409	2.421003	188	5.428959	473	4.93876	379	4.801092	310	3.164842	220	6.205428	384	3.911064	289	3.939212	298	4.956899	326	5.225183	571	5.783723
ENSMUSG00000001525	Tubb5	Tubb	146.527835	17659	68.352049	8192	78.839546	8719	103.070451	6815	81.677959	8879	100.13102	11961	97.108749	8446	35.944268	3186	74.435319	9442	84.775181	8339	104.597426	11689	97.298985	10252	102.777957	11777	43.822073	5346	73.178776	10014	53.694121	6468	74.117905	7999	64.008188	6953	99.44003	9652	65.42199	7585	57.583837	6827	92.152083	9494	84.863929	14569	96.043516
ENSMUSG00000001542	Ell2	Ell2	2.333883	466	1.796546	358	2.332829	429	1.665871	183	2.241168	406	2.256943	449	1.352381	195	1.369712	203	2.342833	494	2.148699	352	2.06412	385	2.582619	450	1.791733	342	1.923649	390	1.589444	362	1.70962	343	1.393505	250	1.855015	336	1.825206	294	1.437495	277	1.473163	291	1.980999	339	1.64125	468	1.809898
ENSMUSG00000001552	Jup	Jup	3.25884	476	2.213192	323	4.224563	568	2.498862	201	3.579728	474	3.560265	517	2.315942	245	1.552094	169	3.324181	512	3.205491	383	3.02908	412	3.220256	413	3.14699	439	3.026428	449	2.129531	354	2.521902	370	2.003751	263	2.618959	346	2.627992	310	1.511674	213	1.942292	280	3.061055	383	2.545928	531	2.53771
ENSMUSG00000001555	Fkbp10	Fkbp10	1.240742	147	0.984636	116	1.29183	140	1.111133	72	0.775211	83	1.191115	140	1.019313	87	0.917817	80	0.867483	108	0.991034	96	1.123503	124	1.0872	113	0.806785	91	0.824185	99	0.740559	100	0.843824	100	0.635081	68	0.710107	75	1.05445	101	0.642035	73	0.622083	73	1.280821	130	0.834599	141	1.156602
ENSMUSG00000001558	Klhl10	Klhl10	0.086212	8	0.091597	9	0.098434	9	0.104221	6	0.177913	15	0.021924	3	0.213168	14	0.315141	13	0.049672	5	0.077639	6	0.070067	5	0.099441	5	0.077623	7	0.172987	14	0.023082	3	0.088641	8	0.091143	8	0.098631	9	0	0	0.119647	11	0.1206	11	0.145831	10	0.056652	7	0.108373
ENSMUSG00000001566	Mnx1	Mnx1	0	0	0	0	0	0	0	0	0	0	0	0	0	0	0	0	0	0	0	0	0	0	0	0	0	0	0	0	0	0	0	0	0	0	0	0	0.069975	6	0	0	0	0	0	0	0	0	0
ENSMUSG00000001569	Nom1	Nom1	2.33011	979	1.456961	611	2.027079	784	1.848215	427	1.704851	649	2.335057	974	1.836199	557	1.292802	402	1.269586	563	2.144927	736	2.461713	963	1.823912	672	1.968747	789	1.376816	587	2.086453	998	1.948117	821	1.678938	634	1.393825	530	2.067721	701	1.592863	646	1.529547	635	1.976213	711	1.838081	1102	2.303127
ENSMUSG00000001576	Ergic1	Ergic1	16.952723	2115	8.118953	1014	7.550914	867	12.734384	877	8.888142	1008	12.175788	1517	10.349673	929	5.181485	481	7.489073	988	9.042447	922	10.767291	1250	9.524734	1038	10.890285	1300	4.334974	547	8.938811	1269	6.777747	844	8.124002	909	6.322208	718	11.48362	1153	6.743171	810	7.64003	947	11.31528	1213	9.62065	1712	10.168408
ENSMUSG00000001583	Tnk1	Tnk1	0	0	0	0	0.011981	2	0	0	0.06675	7	0	0	0	0	0	0	0	0	0.016272	2	0.010531	2	0	0	0	0	0.008314	2	0.01086	2	0	0	0	0	0	0	0	0	0	0	0.01164	2	0.005861	1	0.000442	1	0
ENSMUSG00000001588	Acap1	Acap1	0.291562	33	0.224137	26	0.346825	37	0.164458	11	0.10025	11	0.177036	20	0.101545	9	0.052957	5	0.056747	7	0.044545	5	0.097818	11	0.063	7	0.069736	8	0.129266	15	0.18882	25	0.099197	12	0	0	0.188978	20	0.160281	15	0.203507	23	0.071787	9	0.123628	12	0.08038	13	0
ENSMUSG00000001604	Tcea3	Tcea3	0.305729	18	0.284114	17	0.381496	19	0.168887	6	0.479806	25	0.095204	6	0.465656	20	0.208711	9	0.242367	15	0.4566	22	0.112999	6	0.284037	15	0.241145	14	0.144374	9	0.468122	31	0.197748	12	0	0	0.189019	10	0.106435	5	0.358414	20	0.068488	4	0.369635	19	0.199549	17	0.117595
ENSMUSG00000001622	Csn3	Csn3	0	0	0	0	0	0	0	0	0	0	0	0	0	0	0	0	0	0	0	0	0	0	0	0	0	0	0	0	0	0	0	0	0	0	0	0	0	0	0	0	0	0	0	0	0	0	0
ENSMUSG00000001627	Ifrd1	Ifrd1	15.008864	2285	8.196928	1255	6.682487	943	9.539971	780	7.242169	988	11.276898	1694	8.852965	966	5.646688	608	6.580304	1066	9.098068	1125	11.480394	1564	8.548002	1138	11.624012	1629	4.745312	717	9.142359	1506	8.138143	1240	8.409039	1139	7.20037	979	8.303882	1025	7.171676	1013	8.252832	1206	8.662756	1113	8.942814	1950	10.216497
ENSMUSG00000001630	Stk38l	Stk38l	2.978051	618	2.482011	514	2.594588	495	3.00509	343	2.75893	518	3.0113	620	2.771382	415	1.79483	276	2.503558	548	2.419005	410	2.763922	534	2.913037	529	2.542727	503	1.896996	377	2.363844	541	2.200005	458	1.872813	349	2.265571	425	2.584452	433	1.945712	390	2.418072	495	2.779559	494	2.511854	728	3.085959
ENSMUSG00000001632	Brpf1	Brpf1	5.153239	1115	3.52965	774	3.344427	663	5.382036	647	3.114909	604	5.381205	1156	4.540634	721	2.446571	394	2.414728	554	3.582602	634	5.415982	1087	3.307769	631	5.69728	1166	1.91839	421	4.545301	1129	3.819208	839	2.597532	501	3.546708	666	5.478302	958	3.837555	802	4.212499	894	6.072802	1131	4.775981	1467	5.610788
ENSMUSG00000001642	Akr1b3	Akr1b3	21.858149	1381	9.840677	621	10.821364	629	14.299312	497	11.029651	632	12.169232	764	10.184505	465	6.808814	319	10.359575	691	11.454796	592	15.018343	884	12.680388	702	15.926577	960	6.923124	444	13.396014	964	10.179385	645	10.407723	591	7.722829	442	13.631609	695	7.983069	487	8.813524	550	13.011345	704	11.027871	995	13.806499
ENSMUSG00000001655	Hoxc13	Hoxc13	0	0	0	0	0	0	0	0	0	0	0	0	0	0	0	0	0	0	0	0	0	0	0	0	0	0	0	0	0	0	0	0	0	0	0	0	0	0	0	0	0	0	0	0	0	0	0
ENSMUSG00000001656	Hoxc11	Hoxc11	0	0	0	0	0	0	0	0	0	0	0	0	0	0	0	0	0	0	0	0	0	0	0	0	0	0	0	0	0	0	0	0	0	0	0	0	0	0	0	0	0	0	0	0	0	0	0
ENSMUSG00000001657	Hoxc8	Hoxc8	0	0	0	0	0	0	0	0	0.025862	2	0	0	0	0	0	0	0	0	0	0	0	0	0	0	0	0	0	0	0	0	0	0	0	0	0	0	0	0	0	0	0	0	0	0	0	0	0
ENSMUSG00000001661	Hoxc6	--	0	0	0	0	0	0	0.05066	3	0	0	0	0	0	0	0	0	0	0	0	0	0	0	0	0	0	0	0	0	0	0	0	0	0	0	0	0	0	0	0	0	0	0	0	0	0	0	0
ENSMUSG00000001663	Gstt1	Gstt1	5.944546	278	4.56366	216	7.256126	317	5.538366	142	6.391148	272	5.997294	283	5.719448	197	3.754215	133	7.490434	375	5.142618	198	4.950265	218	5.803635	238	5.060191	227	5.275748	251	4.61836	250	5.178144	246	4.45094	190	3.844247	160	4.699276	180	3.228066	149	3.587626	167	5.122424	209	4.059908	274	4.672618
ENSMUSG00000001665	Gstt3	Gstt3	0.929317	80	0.488007	42	1.643732	120	0.452688	22	0.770821	59	0.642706	46	0.582612	32	0.346309	22	0.592038	54	0.51908	36	0.348041	29	0.721317	54	0.34651	29	1.134108	97	0.611793	61	0.474781	41	0.172582	15	0.457975	37	0.533209	37	0.56185	45	0.436989	37	0.39781	30	0.475217	58	0.481452
ENSMUSG00000001666	Ddt	Ddt	37.260878	1102	17.699758	523	23.904575	650	22.144697	361	15.614856	419	18.585224	546	22.442019	480	10.338133	227	19.453136	607	21.185313	512	20.457917	563	19.949672	518	15.965439	451	11.12801	335	18.319769	617	17.201976	509	16.635133	443	12.418036	333	20.226642	483	11.030777	313	13.064905	381	19.393951	492	15.359078	649	22.66558
ENSMUSG00000001670	Tat	Tat	0.043695	5	0	0	0.053386	6	0.095569	6	0.120753	12	0.082297	9	0.023905	2	0	0	0	0	0	0	0.027609	3	0	0	0.195246	21	0.044341	5	0.146641	19	0.136726	15	0.052083	6	0	0	0.043078	4	0.05748	6	0	0	0.070825	7	0.058102	9	0.101359
ENSMUSG00000001672	Marveld3	Marveld3	0.018543	3	0.04664	4	0.14651	13	0.053819	2	0.313222	21	0.14438	10	0.022041	2	0.106864	5	0.153267	10	0.053209	4	0.090151	7	0.18044	13	0.018812	2	0.100339	12	0.13267	12	0.075715	5	0.016584	2	0.033511	4	0	0	0.0682	4	0	0	0.076611	5	0.095824	12	0.062077
ENSMUSG00000001674	Ddx18	Ddx18	3.360565	346	1.919088	198	2.55022	242	2.861495	162	1.771776	166	2.595716	266	2.284219	170	1.499669	115	1.659952	181	2.30006	194	3.301169	317	2.457324	222	3.318934	326	1.203108	126	2.876813	337	3.103037	321	2.362052	219	1.462276	137	3.835047	319	1.343384	134	2.052089	209	2.955797	261	2.975226	437	3.541361
ENSMUSG00000001687	Ubl3	Ubl3	75.536719	8709	42.301265	4868	37.152954	3925	46.945777	2975	39.420845	4103	46.726674	5349	37.861373	3148	31.501368	2681	31.149248	3778	41.984081	3951	49.240582	5281	47.283617	4766	48.463005	5334	30.229702	3522	45.025836	5908	37.855523	4367	41.093669	4252	40.70365	4242	44.842826	4174	36.07717	4007	42.900618	4885	47.371368	4676	38.967577	6407	49.170962
ENSMUSG00000001700	Gramd3	Gramd3	2.574609	306	1.46099	174	2.655564	290	1.923935	126	2.117485	228	2.002878	236	2.436845	209	1.989733	175	2.439647	306	2.735721	266	1.53531	170	3.715403	387	2.112763	240	1.975604	238	1.455083	197	1.795913	214	1.760316	188	1.980168	213	2.114056	203	1.359734	156	1.892546	222	3.113258	317	1.638759	278	2.733536
ENSMUSG00000001707	Eef1e1	Eef1e1	14.827197	1725	8.195409	952	7.028372	752	10.166492	651	6.533994	689	8.707227	1006	8.909511	748	6.649626	572	6.778758	832	9.413261	895	10.244065	1109	6.636221	677	8.974792	996	4.226434	499	7.857537	1040	8.380013	978	10.464668	1093	6.196507	653	9.268917	870	6.073804	682	6.586094	757	9.48585	945	8.312723	1381	11.153319
ENSMUSG00000001729	Akt1	Akt1	43.899807	5379	23.589059	2885	31.665905	3570	31.35573	2114	31.367169	3480	33.147182	4032	29.527699	2612	16.263203	1474	35.622755	4601	36.124818	3612	31.554523	3599	37.528358	4025	27.795297	3249	27.316588	3387	25.98295	3624	24.613412	3020	27.953875	3076	24.806007	2751	33.150498	3271	26.076322	3077	22.50927	2724	35.336437	3708	27.56307	4818	33.142349
ENSMUSG00000001739	Cldn15	Cldn15	0.034015	3	0	0	0.038475	4	0.041691	2	0	0	0	0	0.128992	9	0.002706	1	0.047203	5	0	0	0.05969	5	0	0	0.078658	7	0.031704	3	0	0	0	0	0.025534	2	0.017177	2	0	0	0.023526	2	0.068895	6	0	0	0.033472	5	0.035236
ENSMUSG00000001741	Il16	Il16	7.020169	1259	4.105344	617	1.146178	190	5.272625	460	0.690464	150	4.037665	611	4.12046	508	2.342407	263	0.348898	89	3.753883	532	3.466251	644	2.33569	283	4.867233	855	0.184907	29	5.157838	1115	3.560282	580	3.253895	483	2.118977	445	3.385622	587	3.190339	617	4.358531	692	3.855402	566	3.95841	1015	4.297399
ENSMUSG00000001750	Tcirg1	Tcirg1	7.952237	959	7.552144	990	10.047416	1140	8.622562	581	10.390674	1153	9.732351	1184	6.621721	586	7.017147	689	7.543029	975	7.143109	703	10.691889	1219	9.308929	806	9.022023	1055	5.672561	705	7.507431	1040	9.664897	1188	6.645564	558	6.634725	736	9.492105	940	6.387849	755	7.340204	886	9.091306	939	8.85641	1632	8.28466
ENSMUSG00000001751	Naglu	Naglu	2.919869	341	2.314662	270	2.251455	242	3.262023	210	2.336411	247	2.622692	304	2.310474	195	1.629231	141	1.656882	204	1.748205	167	2.899112	315	2.192756	225	2.179409	243	1.274835	151	3.00533	399	2.572818	301	1.699649	178	1.622254	172	2.766464	261	1.878798	212	2.712491	313	2.849833	285	2.010226	335	3.407753
ENSMUSG00000001755	Coasy	Coasy	9.019354	924	4.277042	464	5.158372	481	6.387621	374	4.363941	418	5.310213	574	5.254861	405	2.650439	198	4.061254	436	4.687237	406	5.906642	559	4.738251	430	5.920546	586	1.886313	208	4.45613	515	3.801007	401	3.789096	370	3.02952	280	5.372544	449	3.382082	355	4.240327	436	5.827202	516	5.347513	768	5.818031
ENSMUSG00000001761	Smo	Smo	1.717756	296	1.340528	231	2.536342	402	1.978759	188	1.626745	254	1.731763	296	2.11331	263	1.086558	139	1.172247	213	1.903397	268	1.71428	275	1.893551	286	1.606904	264	1.140331	200	1.657146	325	1.750159	303	1.658384	257	1.415975	221	1.71231	238	1.602006	267	1.442242	246	1.717679	254	1.794161	441	2.047475
ENSMUSG00000001763	Tspan33	Tspan33	13.481015	1218	10.86906	979	9.0355	752	13.971922	699	8.798288	723	16.084766	1451	15.454878	1012	9.499277	638	7.168717	685	9.816421	729	12.907119	1092	10.798564	860	14.631099	1262	3.667759	338	13.162128	1354	10.86603	987	9.649146	788	9.008211	741	16.079695	1175	10.160853	889	9.511736	852	15.443546	1201	12.474674	1609	17.639365
ENSMUSG00000001767	Crnkl1	--	3.627972	567	2.388363	373	2.727197	392	3.252957	280	2.450084	347	3.362317	522	2.803716	317	1.653395	191	1.814121	299	2.357851	301	3.010305	438	3.203326	439	3.869102	577	1.414565	225	3.381706	601	2.342115	367	2.083776	293	2.283846	323	3.038161	383	2.215602	334	2.520589	389	3.339079	447	2.909951	649	3.490752
ENSMUSG00000001768	Rin2	Rin2	5.039532	1070	4.200592	888	7.961983	1462	4.752342	554	6.584273	1237	6.158115	1258	4.007615	615	3.548634	555	4.718496	1002	6.345121	1080	5.002631	987	7.208129	1337	4.624319	934	4.601097	974	4.209464	1017	4.563076	950	4.990766	951	5.081997	977	4.328173	741	5.416177	1102	4.52186	946	5.190298	943	4.406845	1331	4.862248
ENSMUSG00000001773	Folh1	Folh1	1.010076	144	1.169224	167	1.546505	203	0.968917	76	1.217137	157	1.002755	142	0.947954	98	0.864018	91	1.077104	155	1.160043	135	1.08601	144	1.646863	206	0.826268	113	0.843028	122	1.102662	179	1.557645	223	0.472079	61	0.575998	75	0.967	112	0.884908	122	0.826737	117	1.170546	143	0.89986	183	1.285802
ENSMUSG00000001774	Chordc1	Chordc1	7.384175	1945	5.211264	1357	3.988977	958	7.11404	1008	4.44644	1053	6.878092	1791	6.078186	1124	3.513011	686	3.178962	880	5.279345	1131	6.739285	1633	4.999367	1148	6.501751	1625	2.244146	578	5.184307	1523	5.636926	1472	4.630967	1091	5.175029	1215	6.684594	1395	5.12233	1298	5.385217	1374	7.722599	1729	5.527266	2063	6.720126
ENSMUSG00000001783	Rtcb	Rtcb	41.594501	3807	21.071373	1925	29.580061	2491	25.55825	1287	24.758392	2053	24.378138	2216	24.65835	1629	17.422417	1179	23.007746	2221	27.570883	2061	28.587664	2435	22.487694	1803	24.678026	2155	17.524986	1628	23.491051	2447	21.80092	2001	20.791172	1709	17.677685	1464	31.203768	2304	20.326382	1795	17.137732	1549	26.50919	2077	25.54517	3338	29.635418
ENSMUSG00000001785	Pwp1	Pwp1	6.060446	710	3.779261	440	3.681594	393	4.814346	312	3.52668	375	4.951534	576	3.353225	284	2.390423	208	2.730216	338	4.167465	399	4.278035	462	4.434745	456	3.994529	448	1.80927	216	3.792089	506	3.562855	418	3.714616	391	5.395395	572	4.885216	462	3.285811	372	3.545116	411	4.421828	444	3.926239	657	5.130292
ENSMUSG00000001786	Fbxo7	Fbxo7	5.072206	1089	3.636769	828	6.841479	1049	3.939961	512	4.804502	1069	5.22391	1230	3.900538	657	4.240306	491	4.171403	1072	3.268676	623	5.061441	840	4.540292	933	4.226682	839	4.435058	795	4.233787	1000	5.68021	873	2.725064	601	3.314215	734	3.385214	653	3.233397	649	3.402855	826	4.128437	849	3.681789	1235	4.314187
ENSMUSG00000001794	Capns1	Capns1	96.176007	6330	71.969414	4639	76.902767	4549	86.085167	3036	65.154494	3845	89.717449	5819	84.385338	4010	50.95958	2737	48.647333	3239	67.04441	3728	83.821553	5678	73.35225	4263	77.122381	5029	35.503097	2521	70.135245	5200	65.965779	4816	62.724106	3670	61.772362	3580	96.156979	4823	64.880646	4013	64.371155	4085	90.420035	4836	85.543541	7889	94.809719
ENSMUSG00000001802	Lrp3	Lrp3	8.527084	1611	7.163701	1351	6.081595	1057	9.224857	959	7.078198	1212	10.515845	1973	8.241983	1124	4.048771	566	5.65316	1110	6.570165	1014	9.902828	1742	7.490738	1231	8.515887	1535	2.910151	558	6.984733	1502	6.207742	1176	5.569859	945	5.594165	957	9.331243	1423	5.456632	995	6.620251	1235	9.686365	1567	7.826101	2111	9.110179
ENSMUSG00000001804	Dsg4	Dsg4	0	0	0	0	0	0	0	0	0	0	0	0	0	0	0	0	0	0	0	0	0	0	0	0	0	0	0	0	0	0	0	0	0	0	0	0	0	0	0	0	0	0	0	0	0	0	0
ENSMUSG00000001815	Evx2	Evx2	0	0	0	0	0.049119	9	0	0	0	0	0	0	0	0	0	0	0	0	0	0	0	0	0	0	0	0	0.007779	2	0	0	0	0	0	0	0	0	0	0	0.009265	2	0	0	0	0	0	0	0
ENSMUSG00000001819	Hoxd13	Hoxd13	0	0	0	0	0	0	0	0	0	0	0	0	0	0	0	0	0	0	0	0	0	0	0	0	0	0	0	0	0	0	0	0	0	0	0	0	0	0	0	0	0	0	0	0	0	0	0
ENSMUSG00000001823	Hoxd12	Hoxd12	0	0	0	0	0	0	0	0	0	0	0	0	0	0	0	0	0	0	0	0	0	0	0	0	0	0	0	0	0	0	0	0	0	0	0	0	0	0	0	0	0	0	0	0	0	0	0
ENSMUSG00000001827	Folr1	Folr1	0.129872	8	0.130435	8	0.63929	28	0.141862	5	0.190557	13	0.066572	4	0.796727	27	0.091755	5	0	0	0.609107	26	0.146105	6	0.548555	22	0.100504	6	0.398366	18	0.283469	20	0.091812	6	0.046174	3	0.164772	7	0.278667	14	0.163333	10	0.067738	5	0.241617	9	0.173495	15	0
ENSMUSG00000001829	Clpb	Clpb	8.266435	1609	5.269945	1050	4.786785	860	6.109776	665	4.897452	894	6.72289	1325	5.437254	788	3.744674	557	6.310117	1026	5.713108	928	6.741009	1229	6.716619	1141	6.476271	1207	3.119669	625	5.723549	1267	5.776684	1125	4.683174	819	5.133946	905	6.151375	963	4.28088	807	4.142516	797	7.084127	1070	5.380345	1498	6.915153
ENSMUSG00000001833	7-Sep	Septin7	110.88463	12715	78.868609	9028	104.973579	11069	93.413994	5889	96.593136	10037	94.165539	10716	78.290205	6484	62.375687	5286	91.995015	11121	98.429709	9220	89.86402	9596	108.417946	10960	82.916945	9065	76.06667	8857	79.786467	10415	85.653386	9846	75.275604	7757	83.058662	8664	91.307199	8443	54.896548	6104	71.942745	8187	92.471264	9099	80.841807	13227	91.768339
ENSMUSG00000001844	Zdhhc4	Zdhhc4	19.629383	1190	22.055945	1339	20.84253	1179	24.195173	811	21.658371	1198	24.729023	1506	21.700918	964	24.898263	1108	18.188535	1179	18.732726	920	25.366013	1453	23.268066	1207	26.800492	1538	16.190059	993	26.571647	1813	29.724561	1816	16.863088	932	19.815145	1081	26.430015	1305	20.029063	1183	23.074976	1373	24.0427	1261	24.977095	2139	30.176617
ENSMUSG00000001847	Rac1	Rac1	45.600696	8638	30.269475	5724	39.734938	6923	38.39144	4000	33.458369	5742	38.897791	7316	33.40717	4568	22.234429	3115	25.405855	5075	36.039637	5577	35.150972	6197	40.079109	6651	32.513489	5876	25.113253	4827	30.992196	6681	29.754246	5653	27.667026	4707	30.153752	5168	37.505678	5732	27.057736	4946	29.012634	5427	39.377605	6387	30.495013	8246	40.375765
ENSMUSG00000001855	Nup214	Nup214	5.468317	1006	4.405053	815	3.93636	731	5.15134	604	3.920145	728	4.866991	1061	5.229978	733	3.378417	506	3.411682	800	3.452388	612	5.659471	1037	3.178887	646	5.401205	1051	2.763488	607	3.905984	1013	4.257389	946	3.221523	612	3.976264	757	4.707437	729	3.621066	720	4.319148	845	4.574014	780	4.357587	1392	4.872953
ENSMUSG00000001864	Aif1l	Aif1l	2.097935	298	1.881233	267	2.866145	375	1.264814	99	2.029829	262	1.525368	216	1.654169	170	1.57999	166	2.147468	322	2.131635	248	1.563605	207	1.913145	238	1.136188	154	2.522616	364	1.536458	249	1.768712	252	1.391586	178	1.901042	245	1.441387	166	1.360526	187	1.613491	227	1.815237	221	1.499313	304	1.568621
ENSMUSG00000001865	Cpa3	Cpa3	0.058387	4	0.05434	4	0	0	0	0	0	0	0.143027	10	0	0	0.352596	18	0	0	0.127487	7	0.089311	6	0	0	0	0	0	0	0.117514	9	0	0	0	0	0	0	0	0	0	0	0.058413	4	0.172714	10	0	0	0.065022
ENSMUSG00000001870	Ltbp1	Ltbp1	0.442338	135	0.168015	51	0.257864	73	0.321696	54	0.30723	85	0.33842	103	0.272305	60	0.149554	34	0.273723	88	0.38993	75	0.25731	57	0.325274	87	0.21755	64	0.16956	53	0.193193	67	0.180925	56	0.15804	44	0.267981	74	0.213463	53	0.195953	58	0.319531	96	0.399212	104	0.191054	83	0.267444
ENSMUSG00000001891	Ugp2	Ugp2	28.340271	3063	17.915712	2003	21.068794	2100	22.332184	1340	19.036556	1838	20.498702	2202	20.544464	1673	14.387146	1212	17.73849	2072	21.77691	1914	19.378534	2027	26.714131	2575	15.056275	1631	15.894761	1697	17.128645	2133	18.250024	2030	17.127451	1717	18.284685	1860	22.485811	1978	14.708657	1552	16.962602	1921	23.060628	2209	18.564424	2851	21.900396
ENSMUSG00000001901	Kcnh6	Kcnh6	0.13003	20	0.123075	19	0.398016	54	0.085485	8	0.16349	23	0.2148	33	0.245326	28	0.068169	7	0.208938	33	0.082884	11	0.124796	18	0.268938	37	0.090709	14	0.328053	52	0.157324	28	0.159246	25	0.120054	17	0.118711	17	0.121564	16	0.120563	18	0.143524	22	0.117854	16	0.136125	30	0.111005
ENSMUSG00000001909	Trmt1	Trmt1	61.91793	5431	90.137462	8145	64.877809	5556	86.284066	4376	80.33949	6557	104.566048	9366	89.515961	5765	101.845701	6770	68.077058	6565	59.684085	4506	102.550503	9101	88.731809	7135	105.338582	9082	59.241702	5409	93.342495	10821	120.215119	10839	66.418427	5423	73.212706	6075	94.489368	7008	89.612786	7765	93.081146	8194	81.003169	6562	106.924884	13850	109.673513
ENSMUSG00000001910	Nacc1	Nacc1	16.632149	3258	9.960447	1948	11.022959	1987	13.546704	1460	11.689658	2075	13.531734	2632	11.767996	1664	7.400637	1072	11.26388	2327	12.955419	2073	13.546144	2470	13.287087	2281	12.78028	2388	7.107087	1413	11.122997	2480	9.740195	1914	10.721962	1886	9.912601	1757	13.208952	2088	9.152689	1730	10.257761	1984	13.604704	2282	12.250977	3426	13.417985
ENSMUSG00000001911	Nfix	Nfix	7.66415	1868	11.520654	2823	8.512978	1858	14.147494	1914	9.493185	2077	13.476969	3305	13.43938	2379	8.64121	1537	9.532173	2431	11.942875	2360	14.087061	3222	13.574369	2871	11.463151	2692	6.473571	1561	11.817425	3307	11.537888	2807	8.6271	1885	12.164395	2690	12.690288	2516	9.16396	2157	11.208007	2704	13.972869	2930	11.017916	3843	13.404035
ENSMUSG00000001918	Slc1a5	Slc1a5	0.81293	103	0.622798	79	1.085176	126	1.209354	84	0.864676	99	0.752686	95	0.720965	66	0.552244	52	0.832939	111	1.033491	107	0.901532	106	0.617278	69	1.246598	150	0.789668	101	0.905911	130	0.915841	116	0.587216	67	0.723729	83	1.355796	138	0.364336	45	0.484653	61	1.339726	145	0.961363	173	0.541775
ENSMUSG00000001924	Uba1	Uba1	44.674408	8284	29.09646	5386	27.637811	4716	35.984871	3671	25.700114	4317	33.737206	6212	34.279527	4588	17.125386	2349	21.631156	4231	30.528491	4625	40.880054	7055	29.547668	4800	35.111973	6211	14.625678	2751	32.133399	6781	27.66621	5145	25.789854	4295	21.653219	3635	40.129558	6005	23.476966	4198	24.281938	4446	35.771149	5680	32.201093	8526	37.464962
ENSMUSG00000001930	Vwf	Vwf	1.652429	665	1.452498	584	3.404175	1170	1.896338	420	0.951209	347	1.091512	430	1.620894	468	1.556508	454	1.062909	450	1.57727	519	1.293316	486	0.874797	309	1.973588	758	1.22813	502	1.438392	659	2.661236	1075	0.742328	269	1.744874	636	1.180715	384	3.347666	1282	0.72545	290	1.262603	433	0.655709	377	0.839136
ENSMUSG00000001942	Siae	Siae	1.686597	355	1.443997	320	1.306507	257	1.603863	190	1.513671	288	1.521424	312	1.492572	229	0.821815	117	1.401047	329	1.502028	258	1.398811	294	1.160516	229	1.240113	248	1.289015	248	1.242021	312	1.443566	325	0.943897	89	1.077014	214	1.275836	232	1.276165	260	1.184019	262	1.161866	98	1.271376	398	1.407212
ENSMUSG00000001943	Vsig2	Vsig2	2.859049	147	3.015403	152	2.987383	131	3.592715	94	2.637348	115	2.232735	115	1.96713	74	2.474762	92	3.653458	187	3.367621	131	2.910928	140	3.401809	137	3.449116	160	2.953824	143	2.563321	152	3.524258	180	1.781069	82	2.402268	114	2.385608	99	3.086341	154	3.034871	153	3.432865	139	2.161489	158	2.809
ENSMUSG00000001946	Esam	Esam	15.668117	1326	3.834266	326	11.633601	897	8.309701	375	5.441536	419	5.151071	435	5.447571	329	2.939974	185	6.227925	554	6.436049	445	5.048016	400	3.661195	273	9.857895	793	3.388894	293	3.723262	359	5.82111	496	4.349024	332	3.349323	254	5.283834	360	4.3797	360	3.179324	267	7.149831	519	5.178765	618	3.079711
ENSMUSG00000001948	Spa17	Spa17	1.804543	58	1.789909	58	1.82209	54	1.494476	27	1.709075	50	1.890023	61	1.55701	36	0.7849	19	1.405016	48	2.045129	55	1.010823	31	1.880592	54	1.300917	40	1.877869	61	1.247848	47	1.554577	50	1.591739	46	1.710194	50	1.273596	33	1.522502	48	1.994412	64	1.953344	55	1.895623	87	1.849659
ENSMUSG00000001962	Fam50a	Fam50a	15.359735	968	15.08112	949	12.799321	742	18.476976	641	11.690508	668	17.522928	1097	13.819776	629	10.810599	504	10.277362	683	12.269784	632	20.947088	1229	16.792568	927	20.997932	1262	8.176257	523	16.220366	1163	15.893044	1005	11.008916	623	12.052472	688	20.872671	1061	14.514331	883	12.330787	767	16.541761	893	16.496128	1484	18.17157
ENSMUSG00000001964	Emd	Emd	12.154857	875	6.422459	460	6.079728	404	9.560379	379	5.789488	377	7.291465	520	8.025549	414	3.420111	181	5.271121	399	7.353223	432	9.29953	624	5.759437	361	7.591281	520	4.09821	298	6.806944	558	5.79872	418	5.729286	371	3.911106	256	9.11469	532	4.403669	304	5.274041	375	8.117082	499	7.04487	720	8.596343
ENSMUSG00000001983	Taco1	Taco1	1.486251	94	0.908766	58	1.331362	78	0.885628	31	1.317631	76	0.838792	53	0.95722	44	0.549053	26	0.818741	55	1.640808	85	1.580619	93	1.841494	102	0.726726	44	0.713264	46	1.186773	86	0.971266	62	1.126211	64	1.030077	59	1.587963	81	0.806126	50	1.046635	66	1.583617	86	1.170117	106	0.9047
ENSMUSG00000001985	Grik3	Grik3	0.65778	269	0.73618	301	1.071467	403	0.93466	211	1.575452	584	1.712276	695	1.272321	376	0.391689	119	1.306998	564	0.788661	264	1.066181	406	1.453601	521	0.926652	362	1.355583	563	0.505105	235	0.731879	300	0.599536	221	1.077142	399	0.869573	287	0.500675	198	0.736094	298	1.293564	453	0.625618	366	0.639619
ENSMUSG00000001986	Gria3	Gria3	13.776391	3259	9.511373	2243	7.042033	1523	13.979496	1818	11.25033	2409	18.124236	4248	11.486928	1962	5.221152	914	8.588752	2135	10.497849	2013	11.805517	2597	12.855432	2652	12.271772	2768	5.405104	1293	10.011697	2687	8.671323	2058	6.817909	1448	12.367209	2647	10.655948	2031	9.157414	2090	11.833744	2761	14.204668	2873	8.035538	2702	11.297853
ENSMUSG00000001988	Npas1	Npas1	6.749855	616	5.060492	481	3.638047	310	5.882769	308	4.5626	393	6.436734	592	6.605147	448	3.824189	269	4.666493	468	4.98896	388	7.686896	676	5.925924	489	5.875765	534	1.564773	152	5.275468	572	5.368455	512	4.435105	371	3.819146	320	7.651183	575	4.432488	398	5.102273	480	5.614782	455	6.396639	864	6.667602
ENSMUSG00000001995	Sipa1l2	Sipa1l2	8.180764	2431	4.441039	1321	4.381052	1217	5.713006	931	3.235475	878	5.657693	1672	5.665943	1227	3.879084	855	3.09846	967	5.16625	1278	5.807458	1618	3.402899	898	7.551717	2114	1.663986	508	6.308503	2162	5.175479	1517	4.194758	1135	3.967133	1043	6.876923	1674	4.912295	1379	5.067745	1503	6.068928	1549	5.016234	2158	5.309966
ENSMUSG00000001998	Ap4e1	Ap4e1	0.421134	89	0.397235	84	0.608439	118	0.685304	79	0.343133	62	0.391639	82	0.597179	91	0.117265	19	0.334567	71	0.452804	78	0.526184	103	0.488787	90	0.651999	125	0.242356	52	0.368604	88	0.365651	77	0.185898	35	0.276925	53	0.582353	98	0.218951	45	0.307561	61	0.599755	108	0.502082	146	0.338221
ENSMUSG00000001999	Blvra	Blvra	10.14007	536	6.085603	321	6.716392	327	8.370288	243	7.112053	339	7.682042	402	6.52988	250	3.796995	149	6.23745	348	5.887326	256	7.278543	357	8.163284	379	7.092467	358	5.462277	293	6.435347	387	5.624784	298	5.280194	251	5.536082	264	8.021367	343	5.772569	295	5.697696	298	6.500302	294	6.60409	498	6.749199
ENSMUSG00000002006	Pdzd4	Pdzd4	12.502355	2066	8.860152	1465	12.561522	1996	13.003274	1188	12.914527	2032	14.650386	2480	11.106427	1331	6.461086	794	13.162308	2353	10.930991	1535	13.053745	2120	16.752513	2503	10.187958	1728	12.189711	2108	8.675737	1707	9.322144	1589	8.338176	1270	9.5014	1469	11.67035	1588	8.41629	1408	9.152098	1501	14.794281	2114	9.725642	2399	11.884786
ENSMUSG00000002007	Srpk3	Srpk3	1.799378	163	2.400489	217	4.610634	383	3.436233	171	4.732184	387	3.797766	341	2.099783	137	2.32855	156	3.242896	309	1.861337	138	3.245157	273	3.062392	243	2.493067	215	3.125386	287	2.55887	263	3.107315	282	1.198412	98	2.139469	175	3.206096	234	1.841294	161	2.412435	215	3.873953	300	3.071242	396	2.782711
ENSMUSG00000002010	Idh3g	Idh3g	84.66893	5133	70.19416	4248	54.851757	3060	84.681328	2824	60.554516	3326	81.268883	4893	77.952591	3412	57.866898	2594	56.858727	3636	63.434631	3142	89.375351	5044	72.455193	3849	90.586632	5239	42.79995	2633	80.705154	5569	78.918488	4799	54.966709	2993	65.389275	3588	84.696159	4143	64.779999	3790	71.248642	4265	72.077927	3742	75.202972	6510	88.747246
ENSMUSG00000002012	Pnck	Pnck	40.80165	2839	29.259239	2035	35.606894	2283	35.35836	1353	26.108223	1646	37.332044	2577	36.603462	1841	17.22068	886	22.004145	1612	26.596533	1513	35.256784	2284	26.734586	1627	31.380233	2084	12.92113	908	29.211277	2313	28.05008	1951	22.226732	1389	16.83855	1059	37.248073	2093	21.465743	1436	19.958554	1371	31.00055	1847	28.554326	2840	35.11419
ENSMUSG00000002014	Ssr4	Ssr4	58.63649	2115	28.676214	1034	26.854087	895	36.007728	715	24.402661	799	35.032974	1258	30.271976	790	16.450828	441	26.362127	1006	29.716671	877	38.0798	1282	27.540117	872	31.651567	1089	14.060325	515	30.07646	1238	23.464692	852	23.204437	754	20.867908	682	35.08678	1024	21.270445	741	23.341625	834	29.681785	919	28.278888	1461	35.628657
ENSMUSG00000002015	Bcap31	Bcap31	41.680622	2315	23.411903	1298	22.497643	1150	35.595592	1088	21.652697	1090	30.747526	1696	29.273125	1174	12.941122	532	21.489449	1259	25.278679	1147	31.319534	1619	25.514868	1242	30.201757	1600	11.062636	624	24.476595	1547	20.888845	1164	23.419775	1168	19.486322	980	30.693909	1376	15.233027	817	18.632189	1022	32.212677	1532	26.509779	2102	27.743767
ENSMUSG00000002017	Fam98a	Fam98a	6.125994	786	5.883304	753	6.55353	774	7.586113	535	6.281865	730	8.737463	1112	5.926631	549	4.257922	404	4.346293	588	5.108173	536	7.622858	910	7.252241	816	7.015152	858	3.902772	509	5.804292	848	6.203265	798	5.154007	594	5.195694	604	7.598205	786	5.506496	682	6.021491	763	7.543624	829	6.283042	1150	6.630602
ENSMUSG00000002020	Ltbp2	Ltbp2	0.023829	8	0.037193	12	0.062234	18	0.071663	13	0.114024	32	0.106837	33	0.051043	12	0.055914	13	0.021136	7	0.007941	3	0.026482	8	0.013401	4	0.030512	9	0	0	0.037163	14	0.026174	9	0.020634	6	0.033022	10	0.043066	11	0.023708	8	0.012241	4	0.029345	8	0.025541	12	0.048838
ENSMUSG00000002028	Kmt2a	Kmt2a	1.49356	1121	1.584308	1188	1.480562	1023	1.892891	782	1.598478	1087	2.192915	1635	1.742948	945	0.973687	541	1.022296	810	1.425239	874	1.604631	1121	1.581821	1041	1.867668	1332	1.038667	791	1.47007	1256	1.405934	1058	1.221697	824	1.347618	915	1.651135	1000	1.232567	893	1.587805	1177	1.938137	1240	1.319044	1412	1.763477
ENSMUSG00000002031	Ift46	Ift46	6.908189	1305	6.015193	1112	5.385327	906	6.625884	681	5.403662	930	6.596449	1241	5.728879	778	4.203669	567	4.19639	841	4.850731	743	7.753722	1175	5.790071	943	6.245429	1078	3.16257	582	6.496206	1404	6.175112	1140	4.914154	828	4.987815	849	6.506208	995	4.556327	834	5.423348	1000	6.239286	993	6.187306	1665	7.919596
ENSMUSG00000002032	Tmem25	--	16.56844	2074	12.499762	1564	11.151504	1212	16.745904	1148	11.085893	1268	16.644774	2070	14.014756	1282	7.69841	703	9.962415	1242	11.029666	1042	15.955364	1865	12.01089	1314	14.641048	1737	3.658122	437	13.220552	1843	10.790901	1396	9.115793	1041	9.521917	1092	16.415711	1660	10.200712	1205	10.91154	1318	17.119919	1854	12.279555	2220	17.16528
ENSMUSG00000002033	Cd3g	Cd3g	0.127913	6	0.042999	2	0	0	0.04734	2	0.134722	6	0.080113	4	0	0	0	0	0.080573	4	0.043086	2	0.11482	5	0	0	0	0	0	0	0	0	0.064198	4	0	0	0	0	0	0	0	0	0	0	0	0	0.030064	2	0
ENSMUSG00000002043	Trappc6a	Trappc6a	14.832622	516	8.015787	280	6.132722	203	7.906968	156	5.52205	174	6.670747	228	9.394599	237	6.223179	157	7.781936	286	7.815535	228	8.115775	259	6.601721	206	5.591695	192	6.104852	213	8.13916	319	9.216857	316	7.037663	225	6.046854	192	7.863819	226	5.578519	190	6.846848	239	8.442492	250	6.783584	331	7.619848
ENSMUSG00000002052	Supt6	Supt6	16.246338	4801	11.60439	3424	9.871594	2684	14.588281	2372	9.40854	2519	14.033601	4119	12.664814	2702	7.249316	1585	7.477904	2331	10.854632	2621	15.05473	4142	10.275347	2661	14.311047	4035	5.282739	1584	13.673098	4599	11.629275	3447	10.353065	2748	8.09804	2166	15.648907	3732	9.284036	2648	10.527651	3072	13.43111	3399	12.908871	5447	15.499088
ENSMUSG00000002055	Spag5	Spag5	2.811001	498	3.955243	700	4.972075	810	5.841095	569	6.711035	1077	6.324121	1112	5.496388	703	3.944816	517	7.143861	1335	3.228518	467	5.125385	845	5.434968	844	6.117845	1034	1.88244	339	6.876988	1386	5.709956	1014	3.124026	497	4.848797	777	5.093886	728	4.841902	828	4.823504	844	5.887693	893	4.881815	1234	4.693384
ENSMUSG00000002057	Foxn1	Foxn1	0	0	0	0	0	0	0	0	0	0	0	0	0	0	0	0	0	0	0	0	0	0	0	0	0	0	0	0	0	0	0	0	0	0	0	0	0	0	0.00538	1	0	0	0	0	0	0	0
ENSMUSG00000002058	Unc119	Unc119	20.343442	1235	10.153074	618	13.517186	755	14.625883	491	12.673718	697	15.703566	951	12.399096	547	6.523006	294	10.832892	698	12.681214	634	14.710874	837	14.723837	788	12.844356	749	6.524251	404	11.272892	785	9.210811	564	10.530728	578	9.603928	529	14.766996	729	8.633501	509	10.16707	609	14.529802	758	12.806558	1113	15.284712
ENSMUSG00000002059	Rab34	Rab34	20.945513	1557	15.845162	1186	12.396639	824	18.270768	729	10.741848	732	18.164966	1306	12.848078	691	11.689478	624	8.332663	644	11.13731	681	16.076497	1122	10.300122	676	14.484278	994	6.179551	482	16.463698	1397	15.25427	1129	10.648075	687	9.384801	631	18.225924	1102	11.38257	835	14.465371	1035	16.761555	1081	15.864342	1674	17.120436
ENSMUSG00000002064	Sdf2	Sdf2	50.261005	2903	20.045353	1156	16.891977	898	24.508457	779	17.389521	910	24.990364	1434	23.300333	972	10.757468	460	14.626018	891	20.567305	971	29.723478	1598	18.816868	953	27.343403	1507	6.943898	407	22.081299	1452	18.140461	1051	20.129158	1045	13.851631	724	29.697107	1384	14.246099	794	17.179382	980	26.537491	1313	22.794579	1880	27.127926
ENSMUSG00000002068	Ccne1	Ccne1	7.163827	653	2.639083	241	2.808235	237	4.760726	239	2.575732	213	4.136746	375	4.003036	264	1.641313	111	2.367319	228	3.54224	265	4.468872	380	3.089701	247	4.297214	374	1.129694	105	3.434823	357	2.787665	256	3.18412	261	2.88708	239	4.306503	317	2.787286	246	2.63929	238	4.315101	337	3.928742	512	4.176
ENSMUSG00000002076	Hsf2bp	Hsf2bp	0.183232	24	0.177386	24	0.155147	19	0.030721	3	0.108372	13	0.152286	20	0.151347	15	0.015742	2	0.139442	20	0.06187	7	0.185153	21	0.13128	16	0.190591	22	0.038291	6	0.030952	5	0.169461	23	0.101582	12	0.014386	2	0.034484	4	0	0	0.063543	9	0.20674	24	0.195013	28	0.031448
ENSMUSG00000002083	Bbc3	Bbc3	4.524183	371	2.395842	198	2.262789	169	2.910251	130	2.662188	200	3.938887	324	4.052117	242	1.91502	117	1.946212	167	2.368375	160	3.140774	240	3.048023	221	3.973993	314	1.122025	95	3.815779	358	2.734543	227	2.507375	185	2.724902	195	3.461504	229	2.169806	173	3.040657	249	4.483826	316	3.173392	371	5.682236
ENSMUSG00000002100	Mybpc3	Mybpc3	0.064237	13	0.024409	5	0.033132	6	0.042314	5	0	0	0	0	0.055817	8	0	0	0.053832	11	0	0	0.062323	12	0.089247	15	0.031146	6	0	0	0.04166	9	0	0	0	0	0	0	0.034119	6	0.021424	4	0.037566	8	0.059993	10	0.059005	16	0.072842
ENSMUSG00000002102	Psmc3	Psmc3	110.187714	8206	55.172455	4103	50.09888	3427	70.471566	2878	48.35386	3262	70.998008	5244	68.252911	3664	36.114286	1987	48.934751	3844	61.46238	3731	79.712399	5522	59.958822	3903	70.199538	4977	31.74134	2397	68.499149	5800	52.005972	3881	55.046744	3681	43.894613	2949	70.608657	4241	46.586118	3346	48.628692	3573	64.975409	4143	62.438093	6634	76.391806
ENSMUSG00000002103	Acp2	Acp2	7.554462	1603	6.622648	1402	5.8872	1149	7.035093	821	6.456529	1240	8.228144	1733	6.387083	978	4.575007	718	5.259574	1178	6.858886	1189	6.888663	1359	7.477929	1389	6.625404	1340	3.895172	839	6.749178	1629	6.257788	1331	5.917857	1128	5.837437	1121	7.48687	1282	5.38975	1103	7.077038	1483	8.646113	1570	5.79205	1754	8.13508
ENSMUSG00000002104	Rapsn	Rapsn	0.120578	9	0.166623	13	0.189894	13	0.129401	6	0.183704	13	0.192007	14	0.06199	4	0	0	0.211862	17	0.189996	12	0.297059	21	0.13325	9	0	0	0.267769	20	0.103063	9	0.156575	12	0.077834	6	0.111384	8	0.127411	8	0.202496	15	0.013383	1	0.096329	7	0.102616	12	0.084022
ENSMUSG00000002105	Slc39a13	Slc39a13	5.351704	594	4.055621	437	4.643598	474	6.226822	380	4.666502	471	5.551166	613	6.88433	383	2.465345	206	3.567773	419	2.958706	273	5.235618	542	3.961724	386	4.836849	515	2.280176	260	4.297968	538	4.65763	513	3.469758	345	4.5096	331	6.085105	537	3.068933	319	3.950324	437	5.735748	544	4.527745	722	5.353476
ENSMUSG00000002107	Celf2	Celf2	25.901195	7725	20.276915	5867	10.95249	3463	17.938113	3589	17.045581	4575	24.401234	7815	21.035826	4998	15.374624	3288	12.158151	4402	15.908112	4604	18.619288	6259	20.083679	5625	20.970643	5798	14.093664	3971	22.509525	7349	16.387114	5751	14.345501	4812	16.294779	5532	16.502526	4769	15.00401	5283	19.506503	6645	18.057205	5685	14.900968	7497	21.492555
ENSMUSG00000002108	Nr1h3	Nr1h3	2.167226	179	1.055722	94	1.517959	125	1.227156	61	1.235882	99	1.390664	123	1.211699	78	1.110592	68	1.423255	119	1.459007	107	1.684541	140	1.124538	88	1.654933	138	1.04431	87	1.506448	137	1.933989	173	0.80437	65	1.155999	94	1.467878	106	1.223618	94	1.576237	139	1.476856	113	1.247278	159	1.786303
ENSMUSG00000002109	Ddb2	Ddb2	4.056811	363	3.352196	339	3.295234	289	3.482803	184	2.678986	238	3.408081	328	2.683453	185	2.96285	221	2.833327	297	2.835665	211	4.587433	394	2.171484	180	3.386405	306	1.023821	105	3.578433	390	4.895824	472	1.900573	170	2.464217	209	4.701328	378	2.356281	222	3.101525	299	4.518185	374	4.171605	597	3.54076
ENSMUSG00000002111	Spi1	Spi1	1.189846	110	0.712138	62	1.147789	98	1.261388	65	1.485898	117	1.133774	105	1.187167	80	0.626458	30	1.047185	101	0.866675	60	1.029116	89	1.702603	139	0.997314	89	1.234076	116	1.187072	126	1.189709	104	0.648846	55	1.580314	133	1.156198	87	1.845852	166	1.30174	120	1.05088	84	1.060226	141	0.705162
ENSMUSG00000002129	Sf3a1	Sf3a1	8.365226	1875	5.952967	1332	6.252996	1290	6.844958	844	5.303698	1077	7.145679	1591	6.923531	1120	4.022876	667	4.32287	1022	5.785715	1060	7.694343	1605	6.158367	1210	6.913751	1478	3.377997	769	6.544705	1670	6.363774	1431	4.548637	916	4.278685	868	7.543094	1364	4.925311	1066	4.901031	1085	7.191173	1380	6.926201	2216	7.558346
ENSMUSG00000002147	Stat6	Stat6	1.234806	213	1.226478	211	1.649725	261	1.04791	100	1.063771	166	1.362208	233	1.037436	129	0.695577	89	1.289994	234	1.026706	145	1.560732	250	1.24017	187	1.356196	223	0.993191	174	1.099882	216	1.260434	218	0.721672	112	1.205833	188	1.290884	180	1.271651	211	1.023217	174	1.49543	221	0.889623	219	0.799612
ENSMUSG00000002190	Clgn	Clgn	1.096431	195	0.845122	150	1.022059	168	0.962284	95	0.886117	143	0.912477	162	0.81583	105	0.670711	89	0.376997	71	0.791175	115	1.2382	205	0.915004	143	0.973303	166	0.56199	102	0.884112	179	0.728519	130	0.623414	100	0.703659	114	1.358429	195	0.783645	135	0.945888	166	1.277309	195	0.916476	233	1.317668
ENSMUSG00000002204	Napsa	Napsa	0.110623	8	0.034871	3	0.100653	7	0.076416	3	0.102639	7	0.240661	16	0.097222	5	0.052914	3	0.028909	3	0.095445	6	0.099789	7	0.117797	8	0.126493	9	0.045497	4	0.057956	5	0.161005	12	0.156498	10	0.067599	5	0.264429	16	0.058923	5	0.041904	3	0.098184	6	0.085893	9	0.087559
ENSMUSG00000002205	Vrk3	Vrk3	11.002443	980	8.047642	721	5.705746	471	8.201349	406	6.605269	534	8.460518	754	7.491171	482	5.599655	370	7.111484	672	7.733586	565	8.726589	728	7.577289	594	8.066187	684	5.404058	489	8.051837	821	8.21335	739	5.952845	480	5.591081	454	8.766243	635	6.089274	526	6.096746	537	9.498413	730	7.754982	993	9.448034
ENSMUSG00000002210	Smg9	Smg9	15.481259	1581	16.564756	1689	12.91597	1214	17.430893	980	16.81967	1556	19.826393	2011	16.849125	1243	15.340636	1156	14.477263	1556	12.183998	1017	19.718672	1874	15.243759	1364	17.971691	1751	11.969722	1241	17.233454	2003	21.283617	2180	12.420512	1140	13.896057	1285	17.349253	1430	14.049652	1385	14.91709	1505	16.867548	1475	17.635899	2572	20.449536
ENSMUSG00000002221	Paxip1	Paxip1	5.305116	1411	3.9456	1050	4.435294	1088	6.126959	894	4.532692	1089	5.205097	1378	4.172536	802	3.200279	631	4.293626	1202	4.300328	935	5.607649	1389	5.5858	1305	6.014491	1525	2.740884	740	4.851008	1472	4.314508	1150	3.772661	898	3.886766	938	5.316545	1144	3.870852	996	3.852396	1012	5.39301	1231	4.676954	1780	5.383954
ENSMUSG00000002222	Rmnd5a	Rmnd5a	10.992562	2734	8.729032	2184	10.222809	2546	9.214851	1288	9.694766	2335	9.929439	2582	8.195206	1568	7.322742	1460	7.572477	2200	10.708344	2204	8.228706	2119	10.157983	2454	8.138271	2048	8.943294	2379	8.973514	2628	8.41147	2248	6.512302	1495	9.199188	2262	8.824084	1850	8.589908	2116	8.961206	2345	10.503406	2276	7.633031	2920	9.551454
ENSMUSG00000002227	Mov10	Mov10	3.229122	528	6.57652	1072	5.37689	808	8.655077	778	6.644633	983	10.292572	1669	8.403492	991	7.486964	904	3.48648	601	3.974596	531	9.409007	1472	7.788668	1114	9.166039	1429	3.772717	625	8.30463	1543	8.844303	1491	4.372127	641	6.504576	961	10.040449	1323	6.812413	1074	7.622598	1265	8.910629	1246	9.085645	2118	10.322658
ENSMUSG00000002228	Ppm1j	Ppm1j	0.136675	11	0.181986	15	0.428639	31	0	0	0.305587	22	0.41848	33	0.085535	5	0.032206	2	0.295349	25	0.08537	6	0.086251	7	0.297713	21	0.217996	17	0.159096	13	0.115681	11	0.016621	2	0.064016	5	0.22292	16	0	0	0.056936	5	0.240394	19	0.135683	10	0.26443	30	0.092378
ENSMUSG00000002233	Rhoc	Rhoc	8.090336	443	4.011058	218	7.250814	363	4.298766	130	5.194734	258	4.421494	241	4.34851	172	3.1827	129	5.01671	290	5.027452	225	3.254298	165	6.087436	292	5.803132	298	5.030291	280	3.998486	250	3.975266	218	3.976874	195	3.564715	177	4.229463	187	4.635281	244	3.801894	206	5.255266	247	4.01784	315	4.482353
ENSMUSG00000002240	Prr27	Prr27	0	0	0	0	0	0	0	0	0	0	0	0	0	0	0	0	0	0	0	0	0	0	0	0	0	0	0	0	0	0	0	0	0	0	0	0	0	0	0	0	0	0	0	0	0	0	0
ENSMUSG00000002249	Tead3	Tead3	0.415324	53	0.546196	69	0.716379	84	0.857153	60	0.640083	74	0.764788	96	0.546473	51	0.41238	39	0.455598	61	0.504657	53	0.675325	80	0.558964	62	1.189981	134	0.393581	51	0.692774	100	0.387288	50	0.377456	43	0.548572	63	1.052725	108	0.429742	53	0.658531	83	0.842587	92	0.849934	154	0.708232
ENSMUSG00000002250	Ppard	Ppard	1.726658	258	1.321846	197	2.682125	369	1.541623	127	2.044246	277	1.353512	201	2.031274	219	0.960459	107	1.987209	313	1.976025	241	1.872716	261	2.046183	268	1.855194	265	1.321004	201	1.111131	189	1.578876	237	1.322598	178	1.593254	216	1.639829	196	1.413565	204	1.341018	198	1.711585	219	1.316362	281	1.66885
ENSMUSG00000002257	Def6	Def6	1.630103	170	0.67409	70	1.358633	130	0.952768	55	0.841208	80	0.817214	85	0.860115	65	0.698871	54	0.611491	67	0.925866	79	0.884536	87	0.723548	66	1.103571	107	0.901236	93	0.691619	82	1.281505	134	0.510755	48	0.711239	67	0.690319	58	0.908691	92	0.691829	71	0.828597	74	0.745957	111	0.789612
ENSMUSG00000002265	Peg3	Peg3	6.901989	2734	6.468064	2557	12.849512	4682	7.720384	1682	9.649182	3462	8.807658	3463	7.258965	2072	4.452981	1303	5.788219	2418	5.838433	1889	7.482621	2759	7.013369	2433	6.995192	2643	5.786639	2325	5.19488	2341	5.5054	2187	4.913407	1748	4.604034	1650	7.832246	2503	4.771584	1824	5.546949	2169	8.204208	2782	6.423266	3628	7.492112
ENSMUSG00000002266	Zim1	Zim1	0.072225	26	0.098616	35	0.478667	155	0.097679	19	0.239931	77	0.236344	83	0.101842	26	0.051823	14	0.037248	14	0.064142	19	0.148352	49	0.091835	29	0.145825	49	0.092597	33	0.12667	51	0.074214	27	0.081795	26	0.089332	29	0.178903	51	0.054143	19	0.103742	36	0.203031	61	0.125275	63	0.184626
ENSMUSG00000002274	Metrn	Metrn	10.134667	626	3.760956	232	6.139641	350	4.270572	145	4.569201	256	3.584681	220	4.970964	219	3.350339	154	5.847437	376	7.071961	355	4.635044	262	4.586577	250	2.115154	124	5.043335	316	2.695197	191	3.254212	203	4.44495	249	4.232895	234	4.425282	222	4.66666	278	3.316746	202	5.052269	269	3.211568	284	4.962789
ENSMUSG00000002279	Lmf1	Lmf1	6.248764	550	6.439727	453	5.942003	382	6.186746	293	4.706606	379	5.537845	486	7.124899	375	4.810401	251	3.676009	340	4.539266	263	6.322888	520	5.071437	315	6.525361	453	4.239971	303	4.657403	465	6.280855	472	3.468208	274	4.361041	346	6.803296	394	5.250899	361	6.235356	417	7.361664	441	5.702963	569	5.813008
ENSMUSG00000002280	Narfl	Ciao3	15.49268	1776	12.065934	1384	8.683593	919	13.518888	844	9.444781	982	12.942482	1474	12.797486	1060	6.554787	556	8.90409	1076	10.700586	1012	14.356788	1525	9.977899	1013	13.519106	1485	5.329126	625	11.150422	1425	11.197471	1275	10.783226	1119	9.372812	970	14.01959	1296	9.022617	993	10.63296	1201	13.648841	1340	12.646329	2055	14.889488
ENSMUSG00000002289	Angptl4	Angptl4	1.703153	257	0.894795	135	1.719756	239	0.840347	70	1.176399	161	1.084123	163	0.84041	92	0.62156	70	0.575319	92	1.187888	147	1.486753	178	1.413926	187	3.095307	445	0.663601	102	0.78703	122	1.495608	227	0.499714	68	0.69536	95	0.82059	100	0.6364	93	0.609154	91	0.903144	117	0.747606	161	0.711134
ENSMUSG00000002297	Dbf4	Dbf4	0.451482	50	0.399168	44	0.376457	38	0.246928	15	0.398615	40	0.632519	69	0.598322	48	0.27583	23	0.399367	47	0.361257	33	0.31023	32	0.623509	60	0.618058	65	0.128824	15	0.228305	29	0.379622	42	0.381586	38	0.277959	28	0.625562	56	0.391316	36	0.525967	42	0.354557	34	0.248745	39	0.309293
ENSMUSG00000002307	Daxx	Daxx	5.493982	648	3.916601	461	4.67022	504	4.685309	304	3.925261	416	4.869272	567	4.448046	377	2.834647	247	3.610156	446	5.193244	500	6.072108	684	4.750624	488	5.35072	605	2.498556	297	4.846439	648	4.374187	515	3.668363	388	3.598733	379	5.298388	500	3.850705	434	3.98721	466	5.025262	506	5.593285	936	5.277721
ENSMUSG00000002308	Cd320	Cd320	6.892415	634	3.089545	311	3.124776	290	4.700163	261	3.598019	328	5.401549	455	5.364782	343	2.690219	201	3.312887	352	4.08281	332	4.426979	415	3.998029	353	4.294432	413	1.651172	148	2.942082	337	2.942251	297	3.381451	306	2.527564	231	7.765707	453	2.762777	269	2.751907	274	4.615736	398	4.034814	579	5.144758
ENSMUSG00000002319	Ipo4	Ipo4	20.523646	2558	27.320279	1855	15.905408	1568	19.98471	1272	18.305436	1611	28.229594	2522	20.176514	1409	17.171846	843	12.94689	1338	12.914002	1244	27.109758	2452	19.972814	1805	21.811627	2116	18.16005	1276	19.306906	2287	21.384274	1779	15.807696	1350	24.582078	1438	21.244773	1788	19.371788	1477	19.134757	1743	19.604274	1837	19.579124	2907	22.289087
ENSMUSG00000002320	Tm9sf1	Tm9sf1	5.911136	641	3.462155	376	3.76667	376	5.021218	306	3.101046	307	4.498155	485	4.15541	330	1.878918	152	2.557467	294	3.329431	295	4.810674	486	3.151282	306	4.618731	480	1.892583	210	3.707652	459	3.180767	352	2.784361	272	1.938105	194	4.40944	387	2.831734	310	2.973755	320	4.585553	427	3.123651	486	4.519822
ENSMUSG00000002324	Rec8	Rec8	0	0	0	0	0.091854	9	0	0	0.014722	2	0	0	0	0	0	0	0	0	0.048895	4	0.036287	4	0	0	0	0	0.076159	8	0	0	0	0	0	0	0.026957	3	0	0	0	0	0	0	0.041953	4	0	0	0.039218
ENSMUSG00000002325	Irf9	Irf9	2.465627	277	3.348722	377	4.398966	465	4.445678	262	3.216496	332	4.411105	505	4.844574	400	2.66985	218	2.181863	312	2.766093	294	4.261305	526	2.987416	296	5.364593	582	1.33116	152	3.17534	432	4.079729	482	1.76971	216	3.121877	333	4.646393	492	3.009518	393	3.498971	392	5.380491	538	4.354537	716	3.894272
ENSMUSG00000002326	Gmpr2	Gmpr2	6.559131	591	6.377914	577	3.672744	300	5.44658	273	3.879274	320	5.648901	510	6.147329	404	4.774944	321	2.910616	279	4.690724	349	7.238017	606	5.679928	451	5.489283	469	4.067311	376	5.004509	517	5.820085	530	4.230372	346	4.618797	380	5.786368	418	4.371498	383	5.353176	481	5.807219	447	5.183228	673	7.676656
ENSMUSG00000002329	Mdp1	Mdp1	27.286467	2154	16.566269	1306	13.743406	999	19.526239	848	13.198001	944	21.388487	1677	19.102598	1089	14.160252	827	14.612082	1217	15.092894	974	18.989918	1396	17.376068	1202	17.078074	1286	9.019033	723	19.411711	1744	16.236912	1286	16.498638	1170	14.924264	1067	19.513887	1243	16.404938	1250	18.275305	1425	21.73704	1470	16.79917	1894	20.272625
ENSMUSG00000002332	Dhrs1	Dhrs1	15.157753	1020	7.432467	500	13.952109	864	9.493934	352	9.586263	585	8.047206	538	9.42639	458	5.401107	269	7.581227	538	11.300511	622	10.178336	638	11.930734	704	8.030592	516	9.429105	644	6.948583	533	7.409307	500	7.33006	443	6.616239	403	15.74569	855	5.977829	389	8.317259	553	10.272994	592	10.940587	1051	12.186239
ENSMUSG00000002341	Ncan	Ncan	5.793538	1899	3.036414	994	2.637175	796	4.173676	753	3.669076	1090	4.839585	1575	3.862827	914	1.745767	424	3.16555	1095	3.56383	955	3.744642	1143	4.501234	1293	2.811739	879	2.134084	710	2.391107	892	2.264948	745	2.445868	720	2.986314	886	3.996913	1057	2.73015	864	3.266958	1058	4.464374	1253	2.947621	1380	4.410045
ENSMUSG00000002342	Tmem161a	Tmem161a	8.693104	884	5.357055	691	4.496022	464	7.903289	444	4.920143	516	6.737891	874	5.490853	542	3.951471	308	3.682145	535	6.022893	502	6.814038	801	5.281708	499	7.921768	813	3.02827	365	5.00982	748	4.48645	614	3.48109	418	4.807981	485	8.145719	627	4.15456	549	5.529896	609	7.954996	769	5.730882	1047	7.606032
ENSMUSG00000002343	Armc6	Armc6	11.95031	1232	4.572311	471	3.960092	373	6.790827	386	4.999087	464	6.151242	630	5.33448	397	2.626475	199	3.5783	390	5.044642	425	7.42914	704	5.012261	439	6.080247	598	2.15384	222	5.011852	586	4.239173	438	4.572031	424	3.697213	338	7.234927	602	3.663135	365	3.552693	362	6.381892	564	5.361379	789	6.119864
ENSMUSG00000002345	Borcs8	Borcs8	26.245871	1028	15.693028	616	13.510562	485	15.583335	337	14.531043	517	17.292635	675	20.371889	577	12.10572	352	18.160384	748	16.145183	517	19.558656	716	16.240664	557	17.181524	644	7.929313	316	14.600228	652	17.066429	673	13.722211	485	12.256131	435	22.629795	719	14.912204	565	15.10716	586	19.22594	645	18.132723	1017	18.909964
ENSMUSG00000002346	Slc25a42	Slc25a42	2.493387	363	2.779144	404	2.604155	349	3.378408	269	2.967384	392	3.422089	493	3.003179	316	2.123083	229	2.479511	380	2.449345	292	3.426894	460	2.837934	362	3.672635	510	2.109654	309	2.989353	496	2.568758	370	1.88701	247	3.434067	453	3.638784	428	2.389841	336	3.272389	471	4.184879	522	2.646264	550	3.445553
ENSMUSG00000002365	Snx9	Snx9	3.10971	472	2.635344	400	2.8341	396	2.69795	226	2.721007	374	2.884154	435	2.687621	295	1.996657	224	1.846244	296	2.655496	330	2.758083	390	3.055652	407	2.509285	364	2.255572	348	2.767988	478	2.340107	357	1.998802	273	2.016371	277	3.351078	411	2.598332	381	2.489657	373	3.208585	417	2.3967	520	3.077973
ENSMUSG00000002372	Ranbp3	Ranbp3	34.649632	3957	21.421279	2313	18.313065	1908	29.591682	1771	19.458353	1908	28.693963	3095	24.40928	1906	14.525205	1162	15.962997	1843	20.005894	1768	30.914152	3112	22.552777	2138	28.938036	2987	10.706952	1183	24.440112	3070	20.857074	2353	17.88321	1739	16.882348	1652	28.738753	2507	17.999771	1892	21.247314	2269	26.711274	2479	26.408054	4077	28.6398
ENSMUSG00000002379	Ndufa11	Ndufa11	173.549623	4341	97.115352	2442	74.221996	1723	119.872478	1656	82.31403	1864	120.473899	3008	111.276393	2005	43.120476	812	77.447977	2053	104.100567	2133	120.141456	2803	85.403673	1897	113.579651	2727	48.117762	1230	94.973745	2718	71.386571	1804	85.508444	1925	75.195336	1717	98.390332	2009	67.229534	1635	85.290848	2120	97.573339	2119	85.699245	3090	113.339883
ENSMUSG00000002384	Bmp8b	Bmp8b	0.044658	6	0.049674	7	0.032467	5	0.116483	9	0.063255	8	0.11742	16	0.013311	2	0.104766	11	0.046255	7	0.118474	13	0.067577	9	0.043299	6	0.046712	6	0.049117	7	0.033858	6	0.021643	3	0.03326	5	0.071572	9	0	0	0.014549	2	0.037689	5	0.010524	2	0.035673	7	0.053002
ENSMUSG00000002393	Nr2f6	Nr2f6	18.839735	1904	5.863309	587	6.997514	651	8.012782	445	7.165154	657	7.320877	735	7.885155	576	3.233777	242	6.657742	710	9.686049	800	8.103858	763	7.41089	656	7.674225	741	3.416283	351	7.084891	815	5.541568	562	7.503964	682	4.88313	447	8.808209	719	6.321943	617	4.656525	465	8.842072	765	6.671556	963	8.454073
ENSMUSG00000002395	Use1	Use1	95.165461	4409	54.038314	2497	69.22393	2813	51.412113	1308	61.637104	2554	73.11657	2818	63.520931	2133	37.578248	1282	75.348458	3581	61.292596	2312	61.078015	2596	58.374478	2426	51.108289	2208	53.586004	2411	50.229545	2628	48.399359	2262	47.076313	1944	49.629217	1973	62.10532	2272	51.757409	2114	47.834063	2187	60.052821	2277	53.55629	3502	70.790108
ENSMUSG00000002396	Ocel1	Ocel1	9.986342	1050	4.963853	531	4.795809	473	6.00427	360	5.422552	549	7.600327	843	7.112057	568	3.254318	263	5.489707	601	5.909996	496	6.610007	690	5.275637	524	5.547777	591	2.309742	271	5.095704	617	5.33779	586	5.350608	532	4.04391	434	5.936053	559	3.608412	388	4.28971	427	5.734872	432	5.820684	929	7.250424
ENSMUSG00000002409	Dyrk1b	Dyrk1b	4.416178	496	4.670485	528	3.627354	362	5.231559	326	4.302168	443	5.273276	594	4.206683	348	2.216607	169	3.4987	413	3.407925	314	5.669833	576	4.580486	457	5.023641	544	2.241067	260	4.230791	539	3.809215	427	3.464946	349	3.706753	381	4.60977	422	2.802487	306	3.261784	365	5.02378	476	4.405312	708	4.564917
ENSMUSG00000002413	Braf	Braf	3.037764	1329	2.46605	1077	2.456038	996	2.928596	711	2.567291	1022	3.532585	1526	2.689602	848	1.646469	539	1.884949	874	3.115373	1089	3.220097	1307	3.228405	1227	2.548227	1065	2.134095	944	2.911569	1457	2.409527	1046	2.247898	890	2.747962	1073	2.506674	883	2.459309	1053	3.150202	1370	3.136653	1178	2.395602	1437	3.249391
ENSMUSG00000002416	Ndufb2	Ndufb2	75.538368	4333	45.590295	2615	28.293733	1811	33.177591	1449	30.34076	1683	38.819195	2939	43.098342	2168	24.318658	1139	29.530295	2304	43.268655	2189	54.215182	2846	36.316883	1930	54.029431	2829	17.206626	1218	43.433187	2963	36.729955	2105	40.919108	2335	29.216643	1823	46.438398	2214	31.277675	1806	46.117991	2447	45.382523	2166	32.209326	3351	53.881849
ENSMUSG00000002428	Hltf	Hltf	2.660556	569	2.601533	563	2.382859	477	3.287299	387	2.691873	504	3.851794	814	2.593794	397	1.671493	256	1.782328	412	2.564845	457	3.058727	615	2.740432	507	3.533851	711	1.576179	348	2.448974	591	2.511096	545	1.605981	319	2.69312	521	2.685207	464	2.220314	463	2.538074	534	3.467729	636	2.261999	679	3.04621
ENSMUSG00000002455	Prpf6	Prpf6	14.685228	2043	13.448206	1869	13.705057	1755	16.434849	1259	14.059778	1772	17.167141	2372	14.39424	1447	13.511111	1390	10.41934	1530	13.014114	1480	20.202748	2617	13.335744	1626	19.064007	2530	10.582214	1494	17.69809	2803	15.659546	2185	12.923659	1615	11.124062	1402	18.833181	2113	11.643066	1564	13.492054	1854	16.415038	1957	16.762723	3330	18.279063
ENSMUSG00000002458	Rgs19	Rgs19	20.453911	1347	12.540523	820	9.107822	541	15.303655	532	9.239183	555	17.163333	1088	13.625713	631	8.712656	423	7.541753	519	14.342441	777	16.694972	1004	11.35055	632	14.653402	908	4.97736	312	13.117031	955	11.563592	758	13.156019	765	12.276375	730	17.187296	888	10.709753	679	13.013081	849	15.262523	858	15.6583	1457	15.819403
ENSMUSG00000002459	Rgs20	Rgs20	2.043167	173	1.906043	156	3.582297	275	3.846595	143	3.383646	253	3.29613	258	2.867917	165	1.938408	117	3.723043	322	3.368376	231	2.469241	188	5.094124	327	1.63982	127	4.245455	344	2.350462	190	2.051156	174	1.965234	147	2.693887	205	2.023003	135	1.965075	161	2.415823	169	2.661544	187	1.572637	187	2.420312
ENSMUSG00000002475	Abhd3	Abhd3	11.291405	1010	6.973773	620	11.539929	946	9.675344	473	12.403039	1005	12.507608	1110	8.055717	519	5.421149	358	9.335184	881	7.990539	583	9.059434	754	13.049228	1020	7.303113	619	7.054245	637	6.707981	680	7.727387	691	6.728035	540	8.886266	718	8.823047	637	5.994637	516	7.831454	685	9.203394	703	7.367129	938	9.568767
ENSMUSG00000002477	Snrpd1	--	45.4948	1750	31.392958	1211	23.762536	841	35.330567	756	22.422183	777	36.998313	1409	35.934772	1007	18.610644	532	26.157236	1073	34.542217	1072	32.514796	1166	26.33399	890	36.230527	1336	17.972837	705	30.887299	1355	28.495763	1095	32.271754	1119	26.502644	920	32.039115	1003	27.549212	1020	30.991996	1184	33.750093	1108	28.452058	1569	34.706867
ENSMUSG00000002486	Tchp	Tchp	2.027683	267	2.055032	270	2.662197	322	2.91326	211	1.810475	216	3.264775	426	2.531996	240	1.853337	180	1.548607	215	1.661866	179	3.166308	387	1.514818	175	2.478113	311	1.268901	169	2.065195	309	2.272829	300	1.305495	154	1.747476	208	2.987356	317	2.142723	272	2.373272	308	2.763288	311	2.572417	483	3.092156
ENSMUSG00000002489	Tiam1	Tiam1	2.996202	976	3.36923	875	5.756425	1217	4.075286	720	4.387644	977	4.961846	1618	3.790266	892	1.906839	446	2.510303	829	3.279171	848	3.616941	1090	4.684603	1068	4.339794	1347	3.028507	733	3.167617	1187	2.785714	918	2.104816	621	3.119384	857	3.506285	905	2.991532	715	3.020055	984	4.153324	887	2.709985	1269	3.726188
ENSMUSG00000002496	Tsc2	Tsc2	15.251044	3296	19.426543	4627	14.665866	3284	18.296077	2554	13.728863	2921	21.445336	5061	17.377748	3162	20.780676	3271	12.673079	3348	14.987814	2594	23.378745	5066	16.409592	3451	21.611905	5048	8.36509	1841	21.85834	5869	20.580935	5156	13.153082	2876	12.775159	2784	23.412773	4173	17.670153	3968	19.088186	4642	19.924393	4270	22.50401	7728	24.815663
ENSMUSG00000002500	Rpl3l	Rpl3l	0.091868	6	0.286538	18	0.219512	13	0.143028	5	0.502055	29	0.264928	17	0.21707	10	0.086091	4	0.287495	19	0.228472	12	0.334078	20	0.260769	15	0.294586	18	0.37434	24	0.242868	18	0.298573	19	0.128958	8	0.133155	8	0.56413	29	0.189005	12	0.276091	18	0.148824	8	0.268537	25	0.237109
ENSMUSG00000002504	Slc9a3r2	Slc9a3r2	22.539914	2045	8.416646	787	16.910555	1423	13.482788	650	9.311453	793	10.476925	928	10.321775	674	7.033883	484	11.730452	1123	11.0573	838	10.208673	916	9.765593	784	13.891372	1213	6.740901	646	7.625952	791	10.942927	976	7.363075	619	5.897356	490	11.068871	828	5.759217	519	6.143952	565	12.41306	967	9.866752	1309	8.713986
ENSMUSG00000002524	Puf60	Puf60	76.965095	6490	50.484568	4207	46.958452	3612	58.10362	2663	49.727537	3753	61.02837	5117	60.758069	3694	32.167543	2008	40.175317	3582	47.868927	3310	71.848762	5567	53.931167	3939	56.675407	4582	31.162276	2669	51.783339	4912	48.864564	4076	41.184196	3135	37.382153	2821	59.018798	4017	38.507969	3100	43.582915	3583	57.405195	4090	54.706573	6504	60.033859
ENSMUSG00000002546	Golga2	Golga2	13.379189	2658	7.874372	1566	9.988689	1831	12.566276	1372	8.275349	1495	10.036445	1984	10.27594	1451	4.644916	681	6.987106	1469	9.885699	1608	13.355952	2474	9.209952	1608	10.938759	2078	4.522271	903	8.825349	1993	8.305991	1659	7.11114	1274	5.271796	950	14.488029	2321	5.760846	1108	6.922441	1357	12.642556	2157	11.083409	3144	13.410843
ENSMUSG00000002550	Uck1	Uck1	16.075979	1438	7.617423	687	7.715945	642	10.122841	505	7.714738	633	10.215532	918	10.901027	706	5.097545	342	7.586896	709	9.195284	680	12.125066	1004	9.709485	773	10.165825	874	4.361594	405	10.010002	1036	7.669732	692	7.166478	583	6.97886	576	11.405959	809	7.368379	646	6.855772	612	13.229255	1014	9.967906	1269	12.577383
ENSMUSG00000002565	Scin	Scin	0.268877	37	0.104378	15	0.068309	9	0.137178	11	0.052922	7	0.078253	11	0.050775	5	0.112492	12	0.012278	2	0.041877	5	0.117417	15	0.033467	5	0.076246	11	0.014546	3	0.125646	20	0.050239	7	0.18654	23	0.07474	10	0	0	0.075107	10	0.044247	6	0.274824	33	0.080637	16	0.166724
ENSMUSG00000002578	Ikzf4	Ikzf4	0.431752	102	0.370923	87	0.337944	73	0.486872	63	0.543855	115	0.608639	142	0.60755	97	0.365998	64	0.407515	101	0.674451	129	0.518262	114	0.603482	125	0.543352	118	0.468769	102	0.393693	106	0.464043	110	0.551551	117	0.494701	106	0.558545	106	0.486663	111	0.356833	83	0.63598	128	0.365789	123	0.54488
ENSMUSG00000002580	Mien1	Mien1	63.146271	2149	31.554192	1072	24.586197	770	32.406998	607	26.363834	813	34.06633	1151	33.958927	835	18.190712	458	30.30195	1088	36.306221	1010	34.956379	1108	29.045919	866	28.129101	913	17.20446	594	26.516512	1027	26.092564	891	25.873178	791	22.531374	694	33.106499	909	20.830679	684	24.149286	812	35.81311	1044	30.585594	1486	37.115173
ENSMUSG00000002588	Pon1	Pon1	0	0	0	0	0.121865	8	0	0	0	0	0	0	0.135622	7	0	0	0	0	0	0	0	0	0.130399	8	0.051723	4	0.053775	4	0	0	0.142241	10	0	0	0.047891	3	0	0	0	0	0	0	0	0	0	0	0
ENSMUSG00000002602	Axl	Axl	3.667146	711	2.451007	476	4.379957	783	3.847641	412	3.139909	554	3.605478	683	3.509666	493	2.618015	377	3.050458	626	4.071457	646	2.93162	531	4.620063	787	2.820372	515	2.587315	510	2.312778	511	2.544289	496	2.281112	398	3.282674	578	3.238647	508	2.698862	507	2.93027	563	3.905506	647	2.68136	744	3.730837
ENSMUSG00000002603	Tgfb1	Tgfb1	1.113428	111	0.81729	77	1.369719	125	1.282199	70	0.798943	72	0.741989	73	0.625254	45	0.495652	37	0.754241	79	0.805006	66	0.800097	74	0.555249	49	1.02721	98	0.941698	95	0.88888	101	0.943497	94	0.71042	64	0.932917	84	1.078325	87	0.675496	65	0.738201	73	1.161087	99	0.864889	123	0.953246
ENSMUSG00000002608	Ccdc97	Ccdc97	6.464329	882	4.923138	670	5.897218	741	6.872068	516	5.364045	671	7.079031	961	6.056259	588	3.012576	306	3.992578	576	4.344302	481	6.605216	848	6.675136	794	5.390675	707	4.322524	584	5.552395	867	5.032106	685	5.320158	656	4.971792	615	6.367945	710	4.857197	646	4.694783	622	7.178033	835	5.877158	1146	7.367399
ENSMUSG00000002617	Zfp40	Zfp40	2.081503	385	1.340333	248	1.304723	214	1.775846	174	1.145542	188	2.014646	369	1.581882	197	0.923155	126	0.531196	103	0.857533	127	1.539882	257	1.318683	214	1.860574	323	0.557865	104	1.783675	357	1.287114	234	0.874408	142	1.293928	213	1.77583	266	1.182143	186	1.190389	217	1.811398	287	1.213391	308	1.853762
ENSMUSG00000002625	Akap8l	Akap8l	115.267677	10894	163.594177	15434	139.076218	12094	151.417572	7872	165.993744	14212	197.502106	18536	158.001038	10780	184.332031	12882	148.125015	14767	116.085327	8963	203.104935	17868	180.339417	14934	214.227768	19314	131.907074	12649	168.276016	18100	202.710724	19215	121.585785	10321	160.188766	13701	165.763596	12641	161.185196	14700	168.182648	15696	151.231003	12239	179.733871	24253	193.596191
ENSMUSG00000002633	Shh	Shh	0.199377	26	0.106198	14	0.435799	52	0.209734	15	0.360826	43	0.219627	29	0.265578	25	0.116045	12	0.222842	31	0.120708	13	0.160668	20	0.32678	38	0.245231	31	0.405568	54	0.089263	14	0.187363	25	0.08392	10	0.108905	13	0.292334	31	0.202617	26	0.165988	22	0.330181	37	0.165465	31	0.219568
ENSMUSG00000002635	Pdcd2l	Pdcd2l	16.465134	972	6.631667	391	4.934329	266	8.462049	275	5.988312	320	8.315837	488	7.521144	321	4.358464	190	5.872422	366	7.45613	356	9.890845	544	6.638508	339	10.208709	566	2.80704	168	8.032365	540	5.489491	325	6.01893	319	6.240355	333	8.156544	389	4.873541	278	5.956107	347	7.404144	374	8.638612	726	8.286393
ENSMUSG00000002658	Gtf2f1	Gtf2f1	54.587524	4269	60.065258	4690	53.988476	3885	66.654221	2868	59.434162	4211	70.653534	5487	64.14299	3622	57.921253	3350	44.545586	3675	47.102646	3010	80.057358	5828	62.6213	4291	76.130058	5680	53.995132	4285	77.269501	6878	67.690422	5310	52.170589	3665	54.106091	3830	67.089355	4234	59.042053	4456	59.78709	4617	56.016907	3751	69.3452	7743	77.994164
ENSMUSG00000002660	Clpp	Clpp	77.713791	3480	46.395519	2074	44.442753	1831	48.878178	1204	43.15955	1751	55.918034	2487	51.159847	1654	34.774979	1152	44.663639	2110	45.550453	1667	53.767288	2241	49.84317	1956	49.11871	2098	30.627279	1392	49.604679	2528	43.453049	1952	47.865185	1925	38.100971	1544	53.97887	1951	38.513134	1664	41.337265	1828	47.95517	1839	45.50156	2909	55.952045
ENSMUSG00000002661	Alkbh7	Alkbh7	14.003441	582	7.105825	286	8.094995	311	7.812004	180	6.837056	259	8.409077	348	9.888086	289	4.573321	141	6.574481	277	8.441981	289	7.574693	294	7.328985	268	8.727915	347	4.463856	190	8.174379	378	6.300543	264	6.211943	233	5.68313	215	7.428189	251	5.381032	217	5.818385	239	8.599694	296	7.836681	464	9.295999
ENSMUSG00000002664	Pspn	Pspn	0.888724	20	0	0	0.298372	6	0	0	0.165321	4	0.532698	12	0.063738	1	0	0	0.535151	13	0.429791	8	0.127055	3	0	0	0.128194	3	0.164955	4	0.152486	4	0.140709	4	0.14097	3	0.138536	3	0.731735	13	0.131523	3	0.24987	6	0.28599	6	0.203958	7	0.324628
ENSMUSG00000002668	Dennd1c	Dennd1c	0.339793	47	0.4992	61	0.594769	69	0.465968	34	0.891958	101	0.783113	101	0.455162	43	0.192047	20	0.325706	47	0.256407	27	0.405531	50	0.865298	99	0.53984	63	0.443278	60	0.474819	65	0.611911	77	0.308046	34	0.652411	78	0.273502	30	0.464584	60	0.420522	54	0.497197	54	0.33166	63	0.618843
ENSMUSG00000002679	Med6	Med6	14.837934	699	9.796617	462	6.722139	295	10.725612	285	6.551501	287	10.405289	489	10.417961	363	5.137199	184	5.930452	302	10.006606	379	10.136666	447	6.524515	271	12.487616	563	3.720997	178	8.964071	489	11.005644	512	7.805013	331	6.509963	275	10.875086	418	6.702253	302	8.983256	419	9.775919	397	9.961321	671	9.549471
ENSMUSG00000002688	Prkd1	Prkd1	2.983552	497	1.89025	314	1.748151	268	2.22999	205	1.478934	223	2.026357	335	2.066033	249	1.533702	189	1.55756	274	2.377451	324	2.166669	336	2.006973	293	2.133353	339	1.252445	212	2.116555	401	2.22762	372	1.58109	237	1.493786	225	2.759031	371	2.024907	326	2.067309	340	2.387702	341	1.736047	413	2.628906
ENSMUSG00000002699	Lcp2	Lcp2	0.387537	65	0.331643	55	0.424064	64	0.424112	39	0.432217	65	0.520395	86	0.268588	33	0.235868	29	0.25133	44	0.384899	53	0.528431	82	0.422527	61	0.356938	53	0.351978	60	0.305958	58	0.249313	42	0.367275	55	0.504879	76	0.261351	35	0.58821	95	0.246594	41	0.629171	87	0.485449	116	0.311534
ENSMUSG00000002718	Cse1l	Cse1l	11.470632	1903	5.664351	938	5.605799	856	8.279524	756	5.792898	871	7.962597	1312	7.5506	904	4.091926	502	5.230294	915	6.747731	915	8.380514	1294	7.153475	1040	7.52957	1192	3.117402	525	7.053801	1332	5.855162	974	5.126388	764	5.095175	765	8.099255	1084	4.436745	710	5.781578	947	7.527618	1069	6.607573	1564	7.782444
ENSMUSG00000002728	Naa20	Naa20	69.806867	3652	40.718105	2110	31.357416	1499	49.372261	1428	31.539531	1488	48.647858	2507	41.037126	1545	23.737008	914	31.551105	1733	41.459396	1772	49.458068	2411	40.028802	1828	46.085469	2287	17.858191	935	41.170603	2440	37.109156	1950	41.022965	1932	29.358735	1378	47.542266	1999	30.29856	1528	35.053288	1810	45.104047	2003	40.325425	3000	49.522817
ENSMUSG00000002731	Prkra	Prkra	9.318126	685	5.543705	407	7.691279	521	6.070007	246	6.143019	410	7.501861	548	7.524317	400	3.925542	214	5.905234	458	5.390925	324	6.379704	437	6.342895	409	5.934376	417	3.765824	281	6.216736	521	6.404318	473	4.770144	315	4.820225	321	6.590632	391	4.152774	295	5.027709	365	6.590263	415	6.115861	642	7.381246
ENSMUSG00000002732	Fkbp7	Fkbp7	3.201874	117	1.28482	50	2.046697	72	1.899825	38	1.55928	52	2.222882	83	1.430819	40	0.766044	22	1.744916	73	2.13663	64	2.425213	85	1.375014	46	2.107641	76	1.320575	51	1.933305	83	1.805685	71	1.758429	60	1.566939	54	1.574107	49	1.465641	55	1.48964	57	1.624838	53	1.168558	65	2.649439
ENSMUSG00000002733	Plekha3	Plekha3	17.065283	1970	11.622997	1340	9.883553	1050	16.025665	1018	11.200142	1172	16.217194	1859	13.182593	1099	8.608964	735	9.485936	1155	13.410749	1265	15.312295	1646	14.686694	1486	14.101727	1553	7.677506	900	14.699296	1931	11.825512	1369	11.962089	1240	11.638723	1216	15.896622	1481	12.922495	1440	12.274845	1399	13.781783	1362	12.047607	1986	17.219406
ENSMUSG00000002741	Ykt6	Ykt6	24.840439	2875	15.173354	1753	15.907113	1694	17.432457	1110	14.964468	1569	17.251257	1983	16.915733	1414	11.782306	1009	13.945844	1703	17.744068	1678	18.56628	2001	17.690836	1794	16.572973	1830	10.318851	1212	16.037523	2113	13.193123	1532	15.780656	1641	13.475219	1412	19.156702	1789	12.678771	1416	14.024096	1603	20.566698	2039	15.808296	2613	20.032074
ENSMUSG00000002748	Baz1b	Baz1b	10.824597	3201	10.461538	3088	8.984917	2445	13.717725	2232	8.576764	2298	12.922764	3795	11.538583	2463	7.019615	1535	7.562799	2359	8.86425	2142	12.429934	3422	9.449836	2449	12.613917	3558	5.11937	1536	11.150604	3753	10.270164	3046	7.261793	1929	8.220482	2200	15.626511	3729	9.251823	2640	9.945223	2904	14.79985	3748	11.04498	4663	13.103257
ENSMUSG00000002763	Pex6	Pex6	27.752775	4045	16.162014	2352	14.161161	1899	18.489433	1483	14.097085	1862	18.052679	2613	17.187836	1809	12.364869	1333	14.798293	2276	14.881371	1772	21.938715	2977	14.442486	1845	19.313833	2686	8.402987	1243	17.027	2825	18.825085	2752	13.65706	1788	10.576134	1395	21.950253	2582	12.462554	1753	15.594233	2245	20.81934	2599	20.166092	4197	21.845535
ENSMUSG00000002767	Mrpl2	Mrpl2	33.602004	1545	19.582208	917	16.484058	711	22.139174	571	16.942011	721	22.468012	1027	21.851017	736	10.762035	368	13.956275	680	17.456888	664	26.351804	1149	17.87752	721	24.532279	1075	9.718033	460	20.939218	1113	15.675894	725	15.831883	655	13.718162	570	20.919284	781	15.018737	679	18.895165	862	21.941575	881	17.874401	1198	21.514925
ENSMUSG00000002768	Mea1	Mea1	55.889458	2336	30.533107	1299	35.024595	1352	36.649253	839	30.181466	1154	37.127312	1545	34.601567	1056	20.854073	653	34.143833	1520	37.114654	1282	38.813457	1497	35.916989	1322	33.504206	1317	20.14372	863	26.434314	1260	28.219068	1180	31.804916	1214	22.246401	845	39.330833	1341	23.031612	934	27.251725	1133	39.623524	1421	33.745216	2021	38.764574
ENSMUSG00000002769	Gnmt	Gnmt	0.6598	32	0.498252	24	0.720734	32	0.43706	12	0.720437	31	0.793262	38	0.601038	21	0.402979	15	0.583482	30	0.736084	29	0.318133	14	0.460981	20	0.577604	26	0.48393	24	0.431554	24	0.839138	40	0.449873	20	0.447402	20	0.836797	32	0.594715	28	0.545383	26	1.143677	47	0.949619	64	0.622611
ENSMUSG00000002771	Grin2d	Grin2d	1.819003	450	1.740174	429	2.858946	651	2.647988	361	2.46878	554	2.682947	660	2.197494	393	1.015197	186	1.96022	500	1.745326	353	2.664041	615	2.242424	486	2.243127	530	1.711503	397	1.60919	454	1.897153	471	1.544909	338	1.590408	357	2.149699	430	1.183582	283	1.304348	318	2.308752	489	1.92741	671	2.09212
ENSMUSG00000002778	Kdelr1	Kdelr1	23.595268	1708	10.679918	777	9.443951	630	15.870664	629	9.320629	616	14.119511	1015	11.793788	616	4.950019	267	7.838021	602	12.9281	770	13.642513	925	10.371546	662	14.175878	964	5.438682	402	11.620984	964	7.906212	578	9.723757	637	9.040285	596	13.707114	768	7.487403	527	8.969944	639	14.745121	919	10.862485	1117	14.383645
ENSMUSG00000002781	Tmem143	Tmem143	3.6322	397	1.712667	180	2.21493	222	3.144729	191	1.755747	175	2.800166	308	3.455462	270	1.358922	113	2.270147	248	2.290659	199	2.595724	269	2.579403	253	2.074786	221	1.573631	180	2.03969	252	1.941362	215	1.767064	178	1.607461	153	2.927326	262	1.501558	160	2.19559	229	3.653439	347	1.731433	270	2.862292
ENSMUSG00000002797	Ggct	Ggct	6.888766	931	5.101018	689	4.47268	547	5.310557	355	2.899134	425	5.547166	735	5.517231	548	3.477231	382	3.214268	505	3.936845	492	5.696081	747	4.860772	574	5.34975	715	3.007858	451	5.58798	952	3.579637	579	5.061426	629	3.724621	494	5.151537	602	3.936028	539	4.238041	584	4.831361	687	4.306858	938	6.031382
ENSMUSG00000002799	Jag2	Jag2	6.067667	1412	4.422308	1028	6.384627	1367	5.89245	755	4.939234	1042	6.667144	1541	5.381319	905	2.782328	479	4.028665	989	3.501751	666	6.250634	1353	4.720753	963	6.553487	1453	3.190146	753	4.737626	1255	6.108886	1426	2.901605	607	3.461137	729	5.226522	981	3.67691	826	3.891161	894	6.272536	1250	4.14554	1377	4.302554
ENSMUSG00000002803	Btbd6	Btbd6	19.943984	1876	11.720091	1095	10.722205	922	16.938104	865	11.912015	997	15.421551	1421	12.024262	814	6.718075	458	12.563875	1220	14.296305	1091	15.369835	1317	13.844155	1134	12.460056	1108	6.45856	580	12.145523	1282	9.770345	907	11.507805	965	10.374876	855	14.919688	1088	8.839334	802	10.396583	962	14.416361	1150	12.51081	1675	13.861082
ENSMUSG00000002804	Nudt14	Nudt14	9.300573	439	4.571015	214	4.21555	218	3.546127	100	2.958105	143	4.916402	254	4.50388	166	1.710868	60	3.259898	192	3.811507	172	3.972623	187	4.162239	195	4.113065	209	2.193531	126	3.102288	183	4.321715	206	3.518508	155	2.452827	124	4.677955	184	2.953	151	2.778781	149	5.55694	232	4.129377	292	4.92048
ENSMUSG00000002808	Epdr1	Epdr1	34.927018	3760	16.797045	1802	13.903442	1375	25.030564	1483	13.736294	1340	21.749498	2322	16.013535	1245	9.406998	749	9.73522	1104	18.790004	1653	21.373168	2142	15.419961	1455	21.805764	2239	6.379113	698	19.62788	2404	13.975833	1509	14.261848	1379	14.187077	1383	19.472297	1692	14.434361	1500	17.049835	1810	21.155024	1950	16.438248	2527	21.865736
ENSMUSG00000002812	Flii	Flii	8.122045	1502	11.735587	2167	15.559998	2648	12.792989	1302	13.0504	2187	14.416492	2648	12.591568	1681	12.469558	1706	10.587643	2066	9.232417	1395	16.798563	2892	13.567174	2199	16.291042	2874	8.976672	1685	12.631099	2659	16.009064	2970	8.670887	1441	10.027264	1679	15.418696	2301	10.303264	1839	9.86922	1803	13.190989	2089	15.428668	4074	14.312432
ENSMUSG00000002814	Top3a	Top3a	1.114789	190	1.335075	227	1.275429	200	1.807419	170	1.354256	210	1.657191	281	1.737476	214	0.805997	102	0.864821	156	1.291787	179	1.940956	308	1.435673	215	1.951004	316	0.580424	101	1.728228	336	1.329407	228	1.313342	201	1.093608	169	1.820549	251	1.16331	192	1.323292	224	1.69985	248	1.786668	434	1.842348
ENSMUSG00000002820	Atg4d	Atg4d	6.591847	1751	3.194727	854	3.738616	918	4.56675	625	3.313218	793	4.530872	1192	4.295341	806	2.390389	454	3.258589	920	3.913589	831	5.546625	1353	3.833263	878	4.592617	1179	2.17534	599	4.038599	1200	4.118494	1040	2.84252	692	2.453769	594	5.218861	1095	3.189572	780	3.366624	875	4.53656	1004	3.923948	1451	4.468882
ENSMUSG00000002825	Qtrt1	Qtrt1	13.051874	764	19.401869	1116	11.531957	620	21.057448	662	15.376379	818	20.290809	1170	16.411565	699	15.51472	669	10.229809	636	11.634705	556	25.191242	1351	15.452765	771	22.466546	1243	9.722887	586	21.658194	1422	24.262857	1415	14.552345	749	14.025482	734	19.983706	933	18.812543	1024	19.032114	1092	20.079093	976	22.90791	1874	21.632413
ENSMUSG00000002831	Plin4	Plin4	1.092072	287	1.312132	344	3.029175	732	0.863262	125	2.741268	651	1.326274	346	1.001615	190	1.64269	319	2.095254	580	1.592657	342	1.840268	450	1.555046	358	1.720486	431	1.40768	375	2.53614	758	1.849582	487	1.325355	313	0.864373	206	0.967693	205	1.236226	313	0.779719	202	0.985336	222	1.129588	423	1.113519
ENSMUSG00000002833	Hdgfl2	Hdgfl2	42.277279	4349	43.244467	4444	38.155219	3621	52.238811	2964	40.59207	3794	53.571355	5484	47.420078	3519	41.091137	3131	32.308589	3512	38.052909	3203	61.999361	5948	42.190262	3810	59.908332	5885	24.934132	2601	53.476661	6270	52.502282	5428	37.890412	3510	35.034601	3269	56.684258	4690	42.853267	4262	40.28202	4090	48.180884	4247	51.66426	7605	57.5197
ENSMUSG00000002835	Chaf1a	Chaf1a	2.191919	553	1.971706	497	1.820345	423	2.416175	336	1.406089	322	2.068463	518	1.769933	323	1.512649	282	1.226099	327	1.467224	303	2.5041	588	1.61902	358	1.876834	452	1.056954	271	2.151896	618	2.122732	537	1.56366	355	1.457753	333	3.045582	620	1.305328	318	1.499298	374	3.030676	655	3.015927	1086	2.807315
ENSMUSG00000002844	Adprh	Adprh	32.140976	4342	17.788918	2399	13.891853	1727	23.285242	1731	15.923722	1949	22.541201	3024	20.409609	1991	10.041254	1004	13.139689	1873	18.096745	1998	22.801472	2868	16.979229	2010	23.729734	3058	7.955611	1091	18.718758	2878	15.547176	2107	17.518198	2126	13.844219	1693	20.604511	2246	14.437215	1883	16.289595	2173	20.658762	2390	18.329445	3536	21.425734
ENSMUSG00000002845	Tmem39a	Tmem39a	2.298547	301	1.916278	251	2.165657	261	2.367908	171	1.829511	217	2.549071	330	1.674714	159	1.37442	133	1.791808	248	1.602448	171	1.979316	241	1.813016	208	1.876074	235	1.058245	135	2.049366	305	1.730298	227	1.131798	133	1.672992	198	2.171526	230	1.487683	183	1.988677	257	2.674917	300	2.08353	389	2.207059
ENSMUSG00000002846	Timmdc1	Timmdc1	9.762489	700	4.86054	348	4.509912	298	6.089846	240	3.659547	238	5.640802	402	4.112479	213	3.310178	176	4.812256	364	6.038281	354	6.979633	466	4.166659	262	4.991726	342	2.258441	165	4.287469	350	4.5183	325	3.943825	254	3.040548	198	6.847809	396	3.123392	216	4.234907	300	6.731811	413	5.956142	610	6.373643
ENSMUSG00000002847	Pla1a	Pla1a	0.471516	43	0.123973	12	0.512318	43	0.419493	21	0.279517	23	0.444295	40	0.413639	27	0.290208	20	0.595268	57	0.512198	38	0.45086	38	0.217581	18	0.56333	49	0.128839	12	0.263147	27	0.579115	53	0.34659	28	0.264321	22	0.498628	37	0.21354	19	0.249758	23	0.279019	22	0.430125	56	0.141437
ENSMUSG00000002870	Mcm2	Mcm2	0.721346	111	0.393995	61	0.587834	84	0.654298	56	0.422262	59	0.915236	140	0.861033	96	0.30553	35	0.640474	104	0.825656	104	0.597301	86	0.495076	67	0.614347	90	0.397687	62	0.560332	98	0.408779	63	0.542975	75	0.60766	85	1.010711	126	0.592109	88	0.543507	83	0.773485	102	0.601676	132	0.703193
ENSMUSG00000002871	Tpra1	Tpra1	11.732584	1024	11.320158	1054	11.148554	976	13.534523	669	11.099998	931	14.861039	1352	11.949968	801	9.716438	647	9.89734	919	7.965433	590	14.323725	1249	10.698907	877	13.751981	1271	6.9275	631	13.001837	1378	13.835053	1316	8.053298	624	9.790543	832	12.322323	963	7.760552	770	10.566723	984	13.085209	992	11.635515	1562	11.334304
ENSMUSG00000002881	Nab1	Nab1	7.737233	1365	6.824641	1202	17.227256	2794	6.423468	624	11.094106	1772	7.617821	1335	6.637602	844	7.595682	991	8.584242	1597	9.81588	1414	7.872343	1292	10.174094	1567	7.371152	1239	11.683031	2087	6.463808	1297	7.323336	1295	6.594412	1045	8.058247	1284	7.268177	1035	6.600598	1124	7.087645	1234	7.745008	1168	7.547431	1900	7.364399
ENSMUSG00000002885	Adgre5	Adgre5	3.009984	405	2.134648	284	3.924705	493	2.454983	185	1.672682	208	1.753543	238	2.209108	219	2.183221	218	3.446728	478	2.256016	252	2.99963	367	1.639275	196	2.594644	338	1.678988	233	1.524845	238	2.997995	397	1.158809	142	1.662507	206	2.404766	255	1.22787	163	1.700084	231	3.044705	357	1.988596	388	1.847215
ENSMUSG00000002897	Il17ra	Il17ra	0.376293	133	0.337252	119	0.371757	121	0.392548	77	0.629945	202	0.546709	192	0.496051	127	0.352211	92	0.606558	226	0.527294	153	0.521426	172	0.533626	166	0.526288	178	0.276199	99	0.332323	134	0.349853	124	0.281569	90	0.5558	178	0.443913	127	0.338587	116	0.350294	123	0.504101	153	0.386644	195	0.454659
ENSMUSG00000002900	Lamb1	Lamb1	4.115642	1085	4.774343	1256	2.758048	662	6.541739	948	2.620466	626	5.104631	1336	5.442144	1030	3.598407	701	1.116499	311	2.950448	636	5.507255	1332	3.706192	822	5.993104	1507	2.054784	550	7.616911	2284	4.885866	1291	3.68391	872	3.719855	887	5.517732	1173	4.464729	1135	4.614625	1201	4.887762	1103	4.938064	1858	6.737815
ENSMUSG00000002908	Kcnn1	Kcnn1	2.253688	393	1.34395	239	0.907054	150	1.423434	145	1.454998	208	1.23887	222	1.54564	104	0.65568	90	1.468329	272	1.401999	210	1.797401	306	1.505273	203	1.127247	199	0.706503	133	1.026227	215	1.203712	221	1.059601	160	0.860285	143	1.937083	210	0.650771	114	1.187638	200	1.566548	248	1.922347	315	1.519046
ENSMUSG00000002910	Arrdc2	Arrdc2	5.822668	625	6.953267	745	5.948574	588	6.254472	370	6.81835	663	6.271217	668	5.533733	429	5.434455	432	4.536631	514	5.179229	454	7.903094	790	4.572969	430	9.173005	939	3.967068	432	8.388858	1025	7.271099	783	4.10918	396	4.822223	469	4.94625	429	4.326804	448	4.018406	426	6.127656	563	5.789551	887	6.019875
ENSMUSG00000002930	Ppp1r17	Ppp1r17	0.173446	14	0.500639	40	0.626932	47	0.211875	10	0.332247	25	0.188258	15	0.17622	11	0	0	0.070922	6	0.131857	9	0.099787	8	0.026242	2	0.040872	4	0.176527	15	0.127511	12	0.048177	4	0.121883	9	0.092422	7	0.061844	4	0.097208	8	0.148064	12	0.163745	12	0.108646	13	0.267436
ENSMUSG00000002944	Cd36	Cd36	0.030575	5	0.128424	20	0.104982	15	0.087915	8	0.131624	19	0.140376	22	0.14287	16	0.052181	6	0.009512	2	0.19828	25	0.068051	10	0.206032	28	0.121167	18	0.127367	21	0.080442	15	0.087463	14	0.098197	14	0.094835	14	0.061642	8	0.01312	2	0.065018	11	0.074584	10	0.129454	29	0.115121
ENSMUSG00000002948	Map2k7	Map2k7	11.26891	1758	9.154584	1434	17.826666	2476	10.059082	873	14.91641	2041	10.719513	1663	10.043042	1138	8.09565	901	8.778921	1448	13.617317	1740	10.903876	1585	12.94664	1726	11.396092	1559	14.728327	2272	9.954277	1737	10.163914	1587	7.875321	1087	10.174246	1429	10.761578	1286	8.49703	1295	9.371526	1455	11.704362	1548	8.784693	1945	9.522165
ENSMUSG00000002949	Timm44	Timm44	29.022001	2367	23.195911	1888	18.826801	1413	28.272919	1268	22.019167	1627	29.146839	2360	23.007862	1355	18.553265	1119	17.756483	1528	18.951494	1263	31.52693	2393	21.247667	1518	28.946135	2252	10.328478	855	25.589226	2375	22.964563	1878	16.729408	1225	16.803543	1240	31.408073	2067	19.354311	1523	22.630384	1822	27.735327	1937	28.45023	3312	27.970552
ENSMUSG00000002957	Ap2a2	Ap2a2	37.389931	7913	18.013119	3806	17.696657	3446	24.019169	2796	16.828766	3227	24.097563	5064	22.88452	3496	10.833335	1696	14.286842	3189	20.710512	3581	24.659292	4858	21.549765	3996	21.518612	4344	9.588303	2059	21.529497	5186	17.138126	3638	19.277594	3664	14.659773	2808	24.880886	4249	16.160532	3300	16.055447	3355	23.599173	4276	20.795355	6283	23.306644
ENSMUSG00000002963	Pnkp	Pnkp	13.224956	1232	11.044447	959	8.735391	735	10.525352	555	7.397684	632	10.999748	1016	10.019148	699	9.147252	650	8.652145	811	8.252202	625	12.142955	1036	8.074587	673	11.767526	999	4.206545	375	12.710288	1279	10.619475	1013	7.238871	619	5.679339	483	13.152296	988	8.379806	684	8.491793	821	12.431229	936	13.623261	1700	13.454811
ENSMUSG00000002968	Med25	Med25	15.676275	2243	13.575355	1966	12.872763	1709	17.417267	1403	14.731282	1826	17.393445	2454	13.602702	1446	10.07448	1035	15.277203	2125	13.086018	1472	17.379419	2335	14.605382	1795	15.953971	2250	9.395103	1251	15.344957	2564	16.447229	2368	12.585063	1519	10.855522	1354	17.253338	2039	11.640201	1545	14.140761	2028	17.443953	2234	15.405049	3186	14.944312
ENSMUSG00000002980	Bcam	Bcam	7.013325	776	1.828414	202	7.844125	799	3.665645	224	3.469163	348	2.293159	252	3.15997	253	1.760821	145	3.11989	365	3.731781	338	2.876245	297	1.898805	185	3.368614	357	2.302328	259	1.633423	206	3.134233	348	1.247002	124	1.616723	162	3.249456	291	1.717349	184	1.552572	170	3.544302	336	2.245028	355	1.440065
ENSMUSG00000002981	Clptm1	Clptm1	25.370394	4788	11.62356	2190	12.078964	2098	16.640186	1728	12.506326	2138	15.220123	2852	14.235037	1940	6.714432	937	11.813062	2352	14.957323	2306	17.362707	3050	14.356697	2374	14.52371	2615	6.883008	1318	13.038782	2801	11.205989	2121	11.739889	1990	9.253764	1581	17.782402	2708	9.097386	1657	9.617044	1792	15.364837	2483	13.94241	3757	16.250769
ENSMUSG00000002983	Relb	Relb	2.479491	250	2.122822	214	1.596237	148	2.33641	130	1.004683	92	2.1091	176	1.905406	139	1.534324	115	1.401167	117	2.313779	150	2.611634	245	2.162895	191	2.371202	226	1.056688	103	2.014252	231	2.11193	213	1.959784	166	1.765729	161	2.329603	186	1.494241	146	1.418582	141	2.377283	205	2.11061	304	2.715301
ENSMUSG00000002984	Tomm40	Tomm40	44.247588	3170	26.683664	1899	20.688471	1410	31.156407	1224	21.693973	1412	34.694321	2536	32.336014	1672	14.958036	798	22.146426	1727	22.791972	1345	34.3995	2345	25.585341	1627	30.696246	2077	13.25613	985	26.405698	2176	24.274284	1772	23.413914	1557	22.055443	1434	30.628436	1779	20.256604	1419	22.760569	1619	29.790689	1814	28.970121	3023	31.165488
ENSMUSG00000002985	Apoe	Apoe	882.903639	56334	370.209715	23615	583.414386	34235	604.73282	21079	588.416927	34122	546.449337	34562	585.597249	26813	252.232109	11843	454.757164	30709	536.001013	27938	534.424125	31791	583.266343	32719	421.618717	25668	294.603923	19131	362.589968	26158	379.653285	24359	319.671639	18320	330.879649	19029	618.827936	31876	387.825618	23725	325.266292	20454	538.566586	29163	425.263226	38695	632.68253
ENSMUSG00000002992	Apoc2	Apoc2	0	0	0	0	0	0	0	0	0	0	0	0	0	0	0	0	0	0	0	0	0	0	0	0	0	0	0	0	0	0	0	0	0	0	0	0	0	0	0	0	0	0	0	0	0	0	0
ENSMUSG00000002996	Hbp1	Hbp1	5.984499	777	2.78303	360	4.450246	548	4.808651	335	3.936976	453	3.362755	423	4.802051	486	2.171684	192	4.682345	663	3.310389	345	4.267353	529	4.473172	517	4.066702	493	2.42167	323	4.193174	617	4.286322	557	3.706725	439	3.060863	346	5.399603	603	2.509789	316	4.645906	597	3.550437	380	3.276255	622	3.835974
ENSMUSG00000002997	Prkar2b	Prkar2b	4.447265	684	3.158309	482	4.945097	686	3.585917	293	5.834791	814	6.550661	994	3.781024	413	2.277728	260	5.022089	805	3.319776	408	4.193344	595	6.028483	773	3.53284	513	5.531303	844	2.85104	500	3.421824	526	3.260469	451	3.223724	449	3.874008	481	2.598166	382	3.355727	509	5.000136	646	2.813593	610	4.810061
ENSMUSG00000003031	Cdkn1b	Cdkn1b	8.112743	1046	5.838677	727	5.166876	699	6.36173	452	4.862071	582	5.406474	728	5.431305	520	3.371677	349	5.025229	701	6.490546	761	5.454831	690	5.583072	705	6.020671	811	3.611695	559	5.220253	822	4.066068	617	4.067577	500	4.965376	621	5.200503	593	3.568401	480	5.03793	664	5.23116	641	4.430372	854	6.48903
ENSMUSG00000003032	Klf4	Klf4	1.141683	158	0.50112	70	1.498361	183	1.013945	77	0.957839	119	0.570627	79	0.988198	99	0.665741	68	0.462691	66	0.884453	100	0.581162	75	0.505804	62	1.22345	161	0.45159	64	0.355468	56	1.161189	161	0.146511	19	0.478062	60	0.507018	57	0.442646	60	0.291719	40	0.825061	98	0.586102	116	0.26398
ENSMUSG00000003033	Ap1m1	Ap1m1	21.89617	2079	15.150398	1436	14.189299	1240	20.210066	1056	12.60048	1080	20.280847	1913	15.483396	1061	7.687185	540	10.29222	1031	12.471051	966	19.722685	1743	15.101722	1257	17.653113	1600	6.443106	621	15.331825	1658	15.223327	1450	12.637156	1078	10.675997	918	18.98175	1454	11.897343	1090	12.571262	1178	18.410446	1495	16.240729	2202	18.608793
ENSMUSG00000003037	Rab8a	Rab8a	5.352942	1110	2.797101	579	3.37158	643	3.691959	421	3.018273	567	3.701528	762	3.601906	539	1.858131	285	3.107107	680	3.174194	538	3.165705	611	3.250511	591	2.99549	593	2.071246	436	2.773119	655	2.982757	620	2.606343	486	2.758661	518	3.443384	576	2.673642	535	2.544217	521	3.715753	660	2.753655	815	4.010499
ENSMUSG00000003038	Hmgn2	Hmgn2	84.833088	3736	38.573741	2208	38.512069	2015	47.814178	1484	36.296308	1547	54.281833	2761	40.142373	1641	31.98274	1361	37.145519	2243	44.955029	2107	45.259615	2049	45.937585	1970	47.804912	2118	29.529114	1713	55.674114	3037	43.553007	2489	37.871502	1949	36.481501	1886	51.613531	1808	33.114182	1833	38.989746	2205	59.676994	2466	43.693907	3133	63.121333
ENSMUSG00000003039	Fam32a	Fam32a	42.712704	4989	23.455635	2735	23.869329	2565	26.697456	1715	20.579094	2178	26.448227	3068	24.722731	2085	15.9448	1377	21.5546	2656	27.060116	2582	28.075043	3052	23.348232	2389	25.070524	2793	13.989012	1658	21.225214	2822	21.562447	2526	21.797277	2287	20.264957	2142	30.761715	2899	18.880627	2128	21.122429	2436	30.901499	3090	27.501051	4586	29.691858
ENSMUSG00000003051	Elf3	Elf3	0	0	0.014278	2	0.060825	6	0	0	0.023137	2	0	0	0.029035	2	0.02759	2	0.032588	4	0.048578	4	0	0	0.059407	5	0.0438	4	0	0	0	0	0	0	0.018359	2	0	0	0	0	0	0	0.019882	2	0	0	0.011451	2	0
ENSMUSG00000003053	Cyp2c29	Cyp2c29	0	0	0	0	0	0	0	0	0.066513	5	0	0	0	0	0	0	0	0	0	0	0.025074	3	0	0	0	0	0	0	0	0	0	0	0	0	0	0	0	0	0	0	0	0	0	0	0	0	0
ENSMUSG00000003062	Stard3nl	--	32.066688	1939	16.546843	999	15.698142	874	23.097991	768	14.986866	821	22.313245	1338	18.524283	807	10.373876	463	13.289696	847	16.070225	794	18.41643	1037	17.354402	920	18.248282	1049	10.215916	627	20.339963	1398	15.389326	934	15.166784	824	13.240463	724	20.994064	1025	13.300999	776	14.186305	847	20.865149	1079	17.102618	1475	21.806445
ENSMUSG00000003068	Stk11	Stk11	41.939216	3961	29.738479	3412	31.570243	3425	30.843609	2022	42.698849	3371	35.833474	4042	39.439706	2830	27.592266	2162	36.211655	3645	24.981033	2488	41.28952	3839	31.260401	3167	38.367109	3654	23.922752	3050	37.242807	4310	35.123411	3660	32.542672	2559	31.338459	2701	31.021074	3045	26.302823	2890	33.343482	3070	34.480708	3290	32.765558	4883	36.611261
ENSMUSG00000003070	Efna2	Efna2	2.005163	195	1.151282	112	0.838735	75	1.75114	94	1.077927	95	1.770202	171	1.476806	104	0.685352	50	1.104072	114	1.042252	83	1.32775	120	1.392352	119	1.354651	126	0.534186	53	1.249999	139	1.323624	129	0.997657	87	0.997529	88	1.418599	112	0.871805	82	1.405188	135	1.934056	161	1.067291	148	1.641445
ENSMUSG00000003072	Atp5d	Atp5d	252.819929	12338	113.717775	5415	91.237917	4790	149.935149	3897	104.795273	4472	124.885748	6466	159.622292	5196	79.578601	2710	126.483244	6297	136.072161	5241	170.762188	7549	105.783658	5215	123.683594	6003	60.070789	2737	113.161207	6308	99.051363	5115	126.842467	5373	67.151208	3490	174.984348	6575	84.419031	4285	100.940704	4614	149.613719	6188	138.248991	9768	143.247285
ENSMUSG00000003099	Ppp5c	Ppp5c	51.579853	4868	29.619797	2791	27.753057	2410	35.088245	1822	27.304525	2335	36.168979	3386	31.839365	2170	19.759443	1379	27.451317	2733	32.870327	2535	40.966999	3599	30.269924	2503	35.884502	3231	15.647602	1499	30.610071	3288	30.462463	2884	27.110649	2298	21.866247	1868	39.838322	3034	23.046824	2099	26.048203	2428	38.167751	3085	33.541805	4520	39.521862
ENSMUSG00000003119	Cdk12	Cdk12	0.514157	137	0.467295	122	0.634727	153	0.776874	109	0.494474	121	0.567343	149	0.55632	105	0.452321	91	0.447092	127	0.804181	163	0.675572	162	0.681215	161	0.611595	152	0.50399	136	0.553687	160	0.500217	134	0.541529	125	0.36265	84	0.589742	120	0.429801	109	0.658089	167	0.600727	133	0.528443	198	0.711877
ENSMUSG00000003123	Lipe	Lipe	1.814921	262	1.651923	246	2.859209	365	1.711498	130	2.013258	280	2.090004	310	1.384835	166	1.319278	157	1.914379	294	1.833728	225	2.502787	339	1.762391	230	2.855352	433	1.755501	262	1.743448	299	2.097752	315	0.962106	142	1.310847	179	1.887772	247	1.896414	275	1.366963	199	1.633314	215	1.715395	365	1.580464
ENSMUSG00000003131	Pafah1b2	Pafah1b2	18.194562	5694	12.406885	3796	13.999158	3895	14.019424	2405	12.141811	3417	15.419504	4778	12.465335	2786	8.902072	2038	10.629677	3485	13.888044	3526	14.124628	4092	13.639351	3707	13.871192	4068	8.072524	2530	13.400694	4708	11.695984	3641	12.368066	3437	11.124597	3082	14.366192	3604	9.908992	2982	11.742042	3578	14.629939	3902	12.723723	5611	15.980148
ENSMUSG00000003134	Tbc1d8	Tbc1d8	1.536372	302	1.794842	353	2.971177	544	3.213417	349	3.489024	629	3.390179	672	2.495934	351	1.212658	177	2.242905	468	1.400389	226	3.04904	556	3.409935	594	3.051897	575	5.522228	1108	1.900502	424	2.610715	508	1.431903	255	2.383045	436	2.564825	408	1.433836	272	1.528165	301	2.670181	451	1.772865	498	2.131101
ENSMUSG00000003135	Cnot11	Cnot11	6.633867	959	3.31949	478	3.3604	446	5.061857	402	3.609196	471	5.824271	833	3.744185	392	1.902385	203	3.062125	466	3.946383	468	4.702924	632	4.280828	541	4.382389	603	2.751161	405	4.002658	657	3.011358	435	3.109165	403	3.566481	467	3.874287	451	3.111247	436	3.605642	515	4.691245	579	3.742226	770	4.832095
ENSMUSG00000003153	Slc2a3	Slc2a3	15.491723	2789	10.755376	1931	7.413041	1228	12.915895	1276	8.553586	1386	15.657927	2792	11.920123	1549	6.003887	801	7.793637	1483	9.912621	1457	12.486423	2096	10.939975	1716	13.243629	2278	5.145302	932	11.561778	2373	9.014668	1624	9.058242	1456	8.755022	1429	12.871166	1856	8.700502	1514	9.034093	1601	13.850925	2120	10.585697	2723	12.334584
ENSMUSG00000003154	Foxj2	Foxj2	3.192978	769	2.092344	503	2.130827	472	3.041755	403	2.000177	437	2.831041	677	2.751089	478	1.53415	273	2.023263	514	2.357868	464	2.667466	598	2.399356	506	3.078213	707	1.357465	332	2.33597	640	2.270724	548	1.839706	398	2.1481	468	2.510899	488	2.041077	474	2.134971	508	2.749286	567	2.248883	773	2.892678
ENSMUSG00000003161	Sri	Sri	27.270252	2853	19.090943	2003	37.497898	3605	19.550386	1131	25.737025	2433	20.071331	2085	20.113608	1519	19.156773	1480	20.565961	2271	24.900631	2124	18.642273	1816	25.670973	2365	18.220302	1817	23.669757	2514	21.649521	2578	22.28772	2337	17.173193	1620	20.700744	1960	20.929922	1767	18.658266	1882	18.990328	1957	21.193816	1888	18.274088	2732	21.959111
ENSMUSG00000003166	Dgcr2	Dgcr2	13.834465	2549	0	0	6.813312	1143	0.749842	38	6.146252	1026	10.660277	1931	7.305985	972	0	0	6.187025	1190	8.064452	1202	9.055208	1537	7.908083	1264	9.246078	1609	3.528834	652	7.147663	1499	6.092609	1126	0	0	6.155385	1016	8.227273	1224	5.73854	1010	7.00128	1261	8.899708	1404	7.377488	1921	9.498249
ENSMUSG00000003184	Irf3	Irf3	10.819776	854	8.198247	606	5.744386	438	8.479348	365	6.906976	491	8.38149	662	7.50967	444	5.431667	315	7.25885	587	5.360179	342	8.251966	637	6.313191	460	9.57246	759	3.43461	281	8.654683	735	8.138237	684	4.899036	396	4.542167	374	8.577043	551	6.352023	502	6.777379	501	9.43712	598	7.931844	882	6.968785
ENSMUSG00000003190	Bcl2l12	Bcl2l12	0.896012	45	0.675896	34	1.286573	57	0.53268	15	0.67257	31	0.736391	37	0.976466	35	0.612268	23	0.605878	31	0.722726	29	1.389127	64	0.918013	39	0.584829	28	0.302527	16	0.756432	43	0.988612	49	0.456649	22	0.683817	31	0.698612	28	0.893026	43	0.762583	38	1.139297	46	0.815467	58	0.485045
ENSMUSG00000003198	Zfp959	Zfp959	2.403209	222	1.308663	121	0.588533	23	0.899957	21	1.237838	104	1.861271	171	1.549412	104	1.359402	93	1.142071	112	1.252804	95	0.739131	29	0.367712	14	1.789613	157	0.149256	7	0.87957	41	1.372859	128	1.023414	85	1.667801	136	2.201889	164	1.619909	141	1.693716	155	1.857903	146	1.412852	186	1.59507
ENSMUSG00000003199	Mpnd	Mpnd	65.41448	4934	42.81243	3059	43.223613	2887	46.831813	1873	38.285552	2555	45.195006	3253	44.744724	2329	35.126497	1781	43.103973	3354	44.644449	2706	55.039891	3677	41.043252	2647	51.060213	3445	30.114567	2246	47.416465	3849	50.078706	3515	37.783112	2512	33.504522	2161	51.025084	2962	43.38963	2949	45.910702	3186	45.052816	2788	45.628293	4698	53.107222
ENSMUSG00000003200	Sh3gl1	Sh3gl1	25.960675	2449	16.051725	1512	11.643195	1012	22.349323	1161	11.882457	1017	21.776394	2042	19.926361	1359	10.571278	739	11.340777	1126	16.208711	1248	23.606335	2075	13.417792	1111	25.744373	2319	5.752625	552	23.970833	2576	19.393919	1837	11.973482	1016	13.384652	1144	21.895479	1669	16.045034	1462	16.137598	1505	21.433228	1733	18.639009	2513	23.100691
ENSMUSG00000003206	Ebi3	Ebi3	0.71676	38	0.492615	26	0.186245	10	0.329272	10	0.588602	29	0.655004	35	0.460344	18	0.097432	4	0.466437	26	0.770882	34	0.526642	26	0.62176	29	0.417119	21	0.189137	11	0.637361	39	0.325274	18	0.383429	19	0.354312	17	0.896639	39	0.587805	30	0.438919	23	0.253306	12	0.446858	34	0.388038
ENSMUSG00000003208	Yju2	Yju2	2.617448	197	1.612805	121	1.524112	106	1.476412	62	1.701488	117	1.746161	131	1.713225	94	1.600677	89	1.322134	104	1.55227	96	1.791431	126	1.133451	76	2.430125	175	0.769104	59	1.427172	123	1.390841	105	1.463606	99	1.147926	79	1.955083	119	1.313705	97	1.713174	127	1.665143	108	1.720874	186	2.294197
ENSMUSG00000003226	Ranbp2	Ranbp2	3.55213	1555	2.552303	1115	2.635037	1061	3.755218	904	2.421638	961	3.41202	1483	3.168541	1001	1.55662	504	1.507881	697	2.382819	852	3.188644	1299	3.040282	1166	3.749257	1566	1.577545	701	2.932907	1461	2.697016	1184	1.98143	779	2.305806	914	3.557519	1257	2.158249	912	2.406589	1040	3.60987	1353	2.678629	1674	3.053607
ENSMUSG00000003227	Edar	Edar	0	0	0.006289	2	0.01321	3	0.043898	4	0	0	0	0	0.025032	3	0	0	0.021824	4	0.025272	4	0	0	0.027238	4	0.025187	4	0.011622	2	0	0	0.020625	4	0	0	0	0	0	0	0	0	0.020705	4	0	0	0.006652	2	0
ENSMUSG00000003228	Grk5	Grk5	1.31084	189	0.700642	101	1.941868	258	1.274595	102	1.58557	208	1.371323	197	1.187233	124	0.667155	72	1.027823	157	0.961255	114	1.023	138	1.69216	214	1.187656	164	1.735669	254	0.803958	132	0.913378	133	0.762763	99	0.88913	116	1.408408	164	0.899843	126	0.698405	100	1.507445	187	0.829988	171	0.763158
ENSMUSG00000003233	Dvl3	Dvl3	3.202078	569	4.207144	727	4.841249	772	5.906371	537	4.951122	777	5.761673	939	4.924237	564	2.721299	326	3.328808	603	3.733645	486	5.530171	885	5.862915	802	5.284059	879	3.302907	518	4.192696	839	3.927151	645	3.573622	524	4.233902	658	5.76406	757	3.578778	592	3.891803	656	5.178107	781	4.435253	1086	5.506403
ENSMUSG00000003234	Abcf3	Abcf3	18.786664	2458	16.230639	1935	13.82939	1597	16.510353	1059	13.082538	1494	19.017413	2299	17.016779	1437	9.366066	876	10.898004	1458	12.283896	1310	18.922357	2153	13.473498	1524	18.07205	2133	7.205433	889	15.012536	2183	13.774184	1823	10.91357	1281	11.465739	1293	17.473713	1788	11.399242	1369	12.542003	1545	17.585588	1761	15.999411	2876	19.055381
ENSMUSG00000003235	Eif2b5	Eif2b5	24.554628	2853	15.187177	1701	14.82307	1569	16.469044	1048	13.740094	1444	15.545995	1794	16.363351	1337	10.704229	917	12.63784	1541	14.110002	1326	18.751548	1978	15.089572	1536	16.663898	1841	8.576082	1004	15.854184	2070	14.634591	1683	13.509159	1410	11.988981	1256	17.652684	1651	12.135335	1361	13.029474	1460	17.233425	1711	16.626134	2754	20.638072
ENSMUSG00000003269	Cyth2	Cyth2	26.976759	2627	25.489232	2523	21.407375	2006	28.748086	1629	23.191297	2074	37.432465	3559	31.543779	2159	20.802096	1567	21.957071	2468	27.799102	1852	35.438427	3215	30.830749	2404	35.243546	3175	19.035822	2062	28.967329	3057	27.276057	2779	23.917421	1967	23.724332	2194	27.070988	2282	25.075069	2305	24.228729	2508	28.070269	2391	30.383248	4322	32.130718
ENSMUSG00000003271	Sult2b1	Sult2b1	7.187671	414	4.572853	266	1.976284	105	5.132553	163	3.429457	178	6.295059	358	4.147674	172	2.331757	102	4.749449	287	3.687282	173	5.669733	308	3.64532	184	4.398434	242	2.109574	123	3.846153	254	3.294702	191	3.29639	177	3.319813	175	5.057365	236	2.300284	126	2.559051	143	3.603946	179	4.187391	353	5.186023
ENSMUSG00000003273	Car11	Car11	56.848487	4103	47.513011	3421	36.170834	2404	55.291939	2196	54.066995	3537	58.023096	4161	45.399613	2367	33.082796	1767	55.430141	4219	41.902122	2472	60.476173	4060	49.440664	3123	50.172785	3449	45.878525	3362	50.366864	4138	54.672297	3960	35.920935	2328	40.60493	2654	55.773396	3249	41.770851	2911	44.929975	3200	54.869378	3393	50.303568	5184	59.977598
ENSMUSG00000003279	Dlgap1	Dlgap1	36.355109	11298	41.80561	10066	23.993769	5421	37.849625	5941	33.566433	7327	57.549633	13816	43.528331	7751	32.263348	5907	35.976259	9129	43.477322	8545	41.360631	10647	42.274133	9258	43.174764	10233	18.709361	4577	34.338375	11889	36.473685	9657	39.380146	8860	34.429447	9606	37.786898	8164	33.854581	9438	47.136119	11294	46.905811	9863	38.322679	13137	39.540971
ENSMUSG00000003282	Plag1	Plag1	0	0	0.009122	2	0.041488	9	0.043364	6	0	0	0.053137	12	0.082099	13	0.008459	2	0.041972	10	0	0	0	0	0	0	0.028574	6	0.039132	9	0.053313	14	0.022255	5	0.0396	8	0.05153	11	0.049777	9	0.018809	4	0.02307	5	0.014216	3	0.006399	2	0.030406
ENSMUSG00000003283	Hck	Hck	0.568621	55	0.375332	36	0.630113	56	0.339866	18	0.448106	39	0.559449	53	0.610516	42	0.323705	23	0.554594	56	0.466263	37	0.281978	26	0.552039	47	0.390726	36	0.376853	37	0.573084	63	0.356696	35	0.157132	14	0.650357	57	0.36454	29	1.225526	113	0.577769	55	0.591932	49	0.375436	53	0.248602
ENSMUSG00000003299	Mrpl4	Mrpl4	33.671945	1901	21.326837	1207	17.579561	901	25.35672	775	18.089698	910	28.83434	1573	25.693228	1044	14.374571	592	17.221218	1024	21.704615	1010	28.720936	1497	21.287628	1031	26.859737	1420	11.420749	649	25.890443	1631	22.847121	1271	19.265065	981	18.030441	919	26.947495	1207	20.937639	1114	22.552684	1232	26.488049	1276	24.640155	1937	26.483722
ENSMUSG00000003308	Keap1	Keap1	13.266412	1973	8.416726	1265	10.917379	1534	11.101009	903	10.252796	1394	9.712251	1412	10.663567	1124	6.131296	681	10.701336	1645	10.716423	1324	11.703973	1588	11.506493	1469	11.219206	1578	7.311981	1098	9.702055	1629	8.53364	1268	8.610613	1128	7.324288	992	11.599122	1377	7.952276	1124	8.033064	1191	11.965937	1518	9.93829	2126	10.130326
ENSMUSG00000003309	Ap1m2	Ap1m2	0.079513	11	0.053084	7	0.072552	9	0.074479	6	0.240582	28	0.331176	42	0.100084	9	0	0	0.465291	62	0.177238	19	0.224812	27	0.220617	25	0.137649	17	0.082107	11	0	0	0.17407	23	0	0	0.135721	15	0.034699	4	0	0	0	0	0.049202	6	0.093545	17	0.041193
ENSMUSG00000003316	Glg1	Glg1	2.837792	908	1.808615	578	3.247799	950	2.358259	415	2.539199	736	2.231747	703	2.434764	554	1.059212	251	1.884371	636	2.774465	725	2.327631	693	3.214358	901	1.957199	598	2.343766	761	1.580181	576	1.518819	488	1.895427	545	1.631269	473	2.342864	605	1.566641	484	1.656437	524	2.43778	668	1.941039	887	2.447604
ENSMUSG00000003341	Atp8b3	Atp8b3	0.03719	8	0.038551	8	0.141311	27	0.147581	17	0.048669	9	0.023386	5	0.074588	11	0.043206	7	0.034982	8	0.069525	12	0.032646	7	0.077546	14	0.020747	4	0.043977	9	0.034368	8	0.032793	7	0.033208	6	0.032553	6	0.06366	11	0.024169	5	0.056982	12	0.060559	11	0.070314	21	0.15306
ENSMUSG00000003344	Btbd2	Btbd2	25.679835	2929	15.07526	1684	16.518365	1728	18.179411	1257	18.307882	1941	19.915198	2498	18.616821	1538	8.513739	712	15.901462	1869	17.289258	1601	16.853918	1972	20.131579	1973	16.373292	1965	10.80248	1253	15.465722	2244	15.593212	1799	12.981006	1343	14.253997	1471	19.332087	1780	14.592332	1579	14.986279	1664	20.805389	2021	15.604086	2555	19.792942
ENSMUSG00000003345	Csnk1g2	Csnk1g2	68.01698	6798	31.469955	3045	44.297692	3975	41.295554	2267	46.59623	4144	41.74751	4091	39.211376	2791	23.443872	1681	55.66665	5803	53.049454	4211	47.256002	4325	46.700624	4037	41.144358	3809	35.035323	3424	35.804111	4020	36.011403	3488	39.153644	3480	33.018848	2925	40.918893	3273	32.145334	3058	32.969395	3231	46.267813	3970	36.593399	5116	42.064548
ENSMUSG00000003346	Abhd17a	Abhd17a	144.221005	9786	52.146036	3491	51.729215	3224	63.678999	2371	60.56279	3678	67.013207	4510	64.9688	3152	32.282035	1617	96.45867	6889	72.230497	3994	69.285888	4369	72.604141	4323	59.891824	3863	37.045948	2548	51.84555	3996	51.240543	3463	59.012918	3587	47.365066	2901	67.620996	3666	46.93262	3041	49.295914	3286	65.578952	3793	56.455023	5457	68.312506
ENSMUSG00000003348	Mob3a	Mob3a	0.178134	22	0.184898	23	0.352533	39	0.256369	18	0.489413	55	0.321019	39	0.223855	20	0.15721	15	0.351436	38	0.25246	26	0.332169	34	0.321158	35	0.214851	26	0.480068	53	0.156757	22	0.2393	30	0.107981	12	0.366837	41	0.185638	19	0.324349	39	0.209306	26	0.259476	28	0.272545	48	0.239408
ENSMUSG00000003352	Cacnb3	Cacnb3	97.639563	11090	67.276755	7608	51.86954	5442	81.388818	5122	70.934085	7356	97.061061	10983	74.436628	6130	48.493431	4067	74.54527	8922	71.719382	6650	84.020291	8848	85.699476	8540	83.221365	9075	34.636264	4020	73.414628	9495	66.26411	7541	63.469735	6464	60.249731	6230	81.201938	7476	63.337986	6968	64.229972	7187	94.41722	9189	73.672514	11958	84.725651
ENSMUSG00000003354	Ccdc65	Ccdc65	1.120045	97	1.979171	171	2.33596	184	2.377326	114	2.471193	194	2.516066	217	2.136658	131	1.449211	93	2.029725	186	1.627088	116	2.201546	175	2.564419	194	2.514895	207	1.876305	160	1.925417	190	2.245066	195	1.753831	135	1.790194	141	2.097719	146	1.216739	102	1.437392	123	1.964169	145	2.391121	287	2.618458
ENSMUSG00000003355	Fkbp11	Fkbp11	1.038156	35	1.165634	39	3.349932	104	0.392976	8	2.837736	86	0.780385	26	1.475276	36	0.814594	21	1.507317	54	1.291077	36	1.491241	47	1.985909	59	1.688517	54	1.063077	37	1.06041	41	1.167744	40	0.60838	19	0.548238	17	1.380911	38	0.85327	28	0.666847	23	1.487148	43	0.608693	30	0.982162
ENSMUSG00000003360	Ddx23	Ddx23	21.785643	3140	10.984616	1592	12.613896	1677	14.804079	1180	10.978431	1439	13.418002	1930	13.039256	1365	7.425788	793	10.040339	1535	12.562488	1488	17.086689	2301	13.110542	1650	15.68254	2172	7.040707	1033	12.506444	2065	12.005819	1743	9.279535	1208	9.430079	1229	17.601732	2060	9.293104	1301	10.569224	1507	15.368787	1909	14.642452	3026	15.638465
ENSMUSG00000003363	Pld3	Pld3	109.435386	11376	55.896686	5800	51.735205	4949	80.149017	4583	68.870317	6485	86.63131	8943	73.412396	5507	26.609353	2046	59.754297	6551	65.773624	5586	81.800916	7912	88.083381	8017	69.370386	6873	37.218148	3924	59.770036	7071	45.97012	4793	51.125496	4769	48.617641	4574	72.932838	6118	49.152555	4929	48.47745	4977	69.084423	6149	56.428485	8375	69.602529
ENSMUSG00000003378	Grik5	Grik5	85.338159	14550	47.648443	8158	29.954545	4727	62.421162	5851	42.184041	6552	63.97551	10896	55.071443	6826	29.414815	3734	37.634891	6807	44.422424	6223	63.278413	10100	44.557337	6695	56.805895	9292	20.217029	3518	57.313635	11174	49.584763	8512	42.309302	6524	35.904133	5569	58.69723	8122	38.744235	6392	46.36878	7816	54.064899	7912	53.532098	13106	61.136418
ENSMUSG00000003379	Cd79a	Cd79a	0.105282	7	0.154075	11	0.052668	4	0.14647	6	0.044246	3	0.130001	9	0.041053	2	0.132873	7	0.056096	4	0.029268	2	0.129291	8	0.095969	6	0.060451	4	0.053268	4	0.111838	9	0.044274	3	0	0	0	0	0.175302	10	0.095049	7	0.112319	8	0.110521	7	0.101957	10	0.023308
ENSMUSG00000003380	Rabac1	Rabac1	182.84005	7496	82.086052	3367	76.288207	2883	107.455066	2423	72.462771	2695	104.563467	4265	102.452182	3039	34.966501	1063	67.576605	2926	77.319899	2591	101.896559	3889	78.718557	2830	108.07613	4236	35.018291	1458	87.103854	4069	59.679035	2466	72.103782	2658	56.456601	2097	91.18203	3019	58.324262	2313	58.339168	2367	86.296466	3034	71.607992	4198	98.29147
ENSMUSG00000003382	Etv3	Etv3	1.875811	451	1.568571	365	1.803784	398	1.632148	211	1.56066	342	2.574739	616	1.649172	285	0.819999	147	1.214615	310	1.462871	289	1.828627	410	1.513899	321	1.786043	412	1.358708	329	1.617161	435	1.256145	305	1.394874	288	1.338203	283	1.214694	238	1.331113	298	1.533043	354	1.739784	360	1.177931	389	1.955821
ENSMUSG00000003402	Prkcsh	Prkcsh	27.158337	2470	28.16566	2567	23.056128	1965	33.970812	1701	23.314939	1969	34.122751	3142	30.539593	2043	23.232594	1598	17.646516	1695	21.787438	1626	38.623712	3361	27.072489	2197	37.225753	3239	17.570403	1627	30.753978	3230	30.737936	2838	21.121701	1724	20.466779	1688	34.10392	2539	22.993803	2047	26.730826	2459	29.285249	2321	32.595402	4336	37.511452
ENSMUSG00000003410	Elavl3	Elavl3	15.57439	3525	15.422767	3495	16.488945	3416	17.297993	2152	16.746151	3432	21.818974	4909	17.520748	2861	11.725446	1955	15.879791	3812	15.409348	2856	17.818364	3746	18.486522	3670	15.878987	3435	13.876896	3190	14.375795	3709	14.57896	3317	13.662464	2783	15.716146	3230	16.946037	3100	13.007392	2844	14.371793	3222	19.229653	3725	14.259949	4595	18.386169
ENSMUSG00000003411	Rab3b	Rab3b	9.35008	1150	9.033655	964	9.766311	1018	13.826079	851	11.795044	1469	17.159897	2011	12.136994	931	8.024274	487	14.111939	1783	9.966113	981	13.491672	1498	15.029084	1682	14.086219	1580	7.379519	969	6.447513	874	10.225119	1118	13.678439	1168	9.949048	875	13.675408	1241	4.056176	458	7.166786	793	12.979701	1218	13.278821	2049	10.686047
ENSMUSG00000003418	St8sia6	St8sia6	0.485206	169	0.124262	44	0.263607	85	0.264032	51	0.091263	29	0.211079	73	0.168827	43	0.081306	21	0.061823	23	0.122468	35	0.194356	63	0.11776	36	0.243602	81	0.128409	46	0.186735	74	0.178377	63	0.160429	50	0.224286	71	0.162258	46	0.126117	43	0.199039	69	0.152544	46	0.116058	58	0.15007
ENSMUSG00000003420	Fcgrt	Fcgrt	8.385586	643	3.683525	289	5.649669	413	4.057145	173	3.097244	221	3.421275	265	4.036436	227	2.086484	122	4.039248	328	3.82167	238	3.788715	273	3.000662	207	3.249812	239	1.976433	162	3.180567	282	4.019827	326	3.085514	213	1.894303	132	3.645095	225	1.973381	154	2.153257	165	3.763256	255	2.753794	300	3.578608
ENSMUSG00000003421	Nosip	Nosip	28.591238	2264	18.225633	1431	16.552763	1196	22.669691	994	16.149602	1165	20.894045	1672	18.989544	1087	12.045704	701	13.803951	1164	17.965387	1169	21.623433	1587	17.185586	1202	19.978502	1541	10.37694	821	19.578473	1773	17.486501	1386	18.160032	1298	14.23905	1021	22.066099	1422	13.411275	1032	15.979266	1255	22.594545	1552	19.381054	2223	24.15607
ENSMUSG00000003423	Pih1d1	Pih1d1	41.102764	2040	26.082364	1302	23.01772	986	26.503274	714	23.591162	1043	31.923814	1524	29.652396	1043	23.543706	798	23.864284	1239	25.531702	995	35.200166	1559	29.398293	1241	29.212131	1359	17.242439	811	28.613246	1573	28.034401	1321	24.66464	1068	21.78315	964	32.705099	1267	21.66944	1022	24.296313	1152	31.859449	1291	29.786723	2093	34.09823
ENSMUSG00000003429	Rps11	--	403.355072	12144	263.851852	7929	328.960938	9113	282.784454	4684	300.485032	8194	301.649933	9019	287.930023	6258	195.980042	4363	340.981628	10829	291.441895	7168	315.402673	8838	293.463563	7740	276.174957	7926	229.726135	7018	244.265305	8370	251.838648	7602	245.595154	6641	250.361191	6822	304.402924	7395	237.242711	6889	226.065826	6721	300.477234	7746	244.684967	10518	321.922331
ENSMUSG00000003435	Supt5	Supt5	28.896416	4942	33.249171	5383	30.11907	4527	35.365368	3263	28.458448	4409	37.974257	6447	34.667569	4269	26.236678	3218	23.052957	3984	25.07047	3496	44.394834	6849	33.350803	4846	45.071234	6926	20.519447	3389	36.475616	6848	39.876061	6422	25.637269	3707	24.572938	3791	40.790007	5578	28.386196	4410	28.899928	4728	37.291272	5336	38.930419	9372	39.743017
ENSMUSG00000003436	Dll3	Dll3	1.259812	151	0.49774	60	0.375781	42	0.677377	45	0.603702	66	0.890321	106	0.976016	85	0.677707	60	0.475632	60	0.67221	66	0.66459	74	0.767263	81	0.729594	83	0.541551	66	0.381307	52	0.53912	65	0.554102	60	0.554966	60	0.711753	69	0.468491	54	0.356088	42	0.590862	61	0.50786	87	0.881686
ENSMUSG00000003437	Paf1	Paf1	22.238535	2029	20.71369	1887	22.671061	1903	28.774981	1445	18.718937	1548	27.544252	2496	24.13707	1590	16.83287	1136	13.967909	1345	19.213696	1432	31.553814	2680	20.52047	1641	28.753113	2503	10.853042	1005	25.298397	2627	23.568363	2157	16.925337	1387	14.358346	1186	31.695591	2334	15.582781	1372	18.381788	1656	27.592659	2156	28.702833	3739	30.782825
ENSMUSG00000003438	Timm50	Timm50	20.232943	1397	9.034421	623	10.596317	673	13.582658	516	8.936608	559	13.715882	940	13.919267	694	6.908498	353	10.325507	752	9.896194	558	15.468328	994	10.482535	634	13.424065	884	5.937053	416	12.254267	963	10.657511	738	9.248095	574	7.770514	486	14.748589	822	7.659219	510	10.675226	728	13.510791	799	13.034181	1285	14.96571
ENSMUSG00000003444	Med29	Med29	18.536018	1082	7.658314	447	8.463904	455	8.947228	288	6.335473	335	10.065649	584	9.963845	420	4.304551	186	7.064918	435	8.35977	399	10.984261	597	8.802779	450	8.898344	496	3.513574	209	8.5287	567	7.515921	440	7.253842	381	6.266277	331	8.158029	385	6.816095	384	6.234427	360	9.541738	477	7.678968	640	10.056756
ENSMUSG00000003452	Bicd1	Bicd1	1.103028	473	1.152629	490	1.134499	423	1.110796	244	1.183532	383	1.534025	651	1.19956	370	0.670397	219	0.89753	397	0.983729	338	1.18581	462	1.362423	499	0.919635	337	0.720032	304	1.125405	532	0.974018	412	0.919077	350	1.012972	400	1.105484	374	0.858946	364	1.049487	444	0.866101	308	1.002002	540	1.397987
ENSMUSG00000003458	Ncstn	Ncstn	7.203803	953	5.900383	780	5.604638	683	8.321515	605	6.19099	742	7.968806	1046	5.632838	538	3.488649	355	3.839187	536	5.778631	624	7.753687	954	6.53217	764	7.139399	900	3.48965	468	6.66219	1002	5.545946	735	5.236795	626	3.832043	459	8.130082	876	4.062673	519	5.271736	716	7.506936	851	7.093648	1339	6.765607
ENSMUSG00000003464	Pex19	Pex19	23.176233	2474	12.18761	1366	14.75457	1522	15.252005	994	13.936619	1405	13.266166	1536	13.054461	1028	8.842268	776	13.454097	1537	15.432156	1473	14.750936	1535	15.049259	1460	12.568413	1337	9.200592	966	13.282897	1704	11.569536	1301	11.065164	1139	12.04847	1205	16.407962	1481	10.848424	1174	12.28599	1323	16.267934	1607	13.210416	2150	15.53274
ENSMUSG00000003469	Phyhip	Phyhip	78.745162	10155	34.244637	4408	25.339783	3006	50.401648	3571	29.40679	3438	37.767906	4835	43.947074	4087	17.911739	1700	30.493156	4158	49.656026	5237	52.584275	6325	35.876654	4051	40.199023	4922	19.22894	2495	42.885382	6299	30.827301	3997	31.753479	3678	25.059666	2911	60.579323	6302	27.402545	3398	28.76151	3653	54.296127	6007	45.259226	8350	57.443482
ENSMUSG00000003476	Crhr2	Crhr2	0.629422	78	0.513443	63	0.724486	82	0.857025	58	0.675303	75	0.943367	115	0.624538	56	0.666277	61	0.41088	52	0.636511	63	0.885132	99	0.459826	50	0.556598	65	0.434246	54	0.479074	67	0.628124	78	0.431513	48	0.426703	48	0.70772	69	0.433606	52	0.596304	72	0.841263	89	0.6333	111	0.949437
ENSMUSG00000003477	Inmt	Inmt	0.183473	10	0.338048	17	0.589375	27	0.307106	9	0.175523	8	0.187229	10	0.238909	9	0.290218	11	0.508288	27	0.183999	8	0	0	0.313795	14	0.039465	2	0.52654	27	0	0	0.194726	10	0.045397	3	0.142216	7	0.179213	8	0.152951	8	0.122908	6	0.224752	10	0.099664	7	0.037532
ENSMUSG00000003484	Cyp4f18	Cyp4f18	0	0	0	0	0	0	0	0	0	0	0	0	0	0	0	0	0	0	0.031477	2	0	0	0	0	0	0	0	0	0	0	0	0	0	0	0.024802	2	0	0	0	0	0	0	0	0	0	0	0
ENSMUSG00000003500	Impdh1	Impdh1	8.103568	906	5.13742	584	6.988086	705	7.76092	475	6.013074	610	7.662899	853	6.181015	498	3.047367	258	6.502246	747	5.23188	498	7.238611	748	6.737657	671	7.451898	771	4.033049	435	6.198605	818	5.881413	655	4.219217	421	4.255434	439	6.933801	618	4.193323	458	4.279932	470	7.545544	718	6.090928	980	6.593637
ENSMUSG00000003505	Psg18	Psg18	0	0	0	0	0	0	0	0	0	0	0	0	0	0	0	0	0	0	0	0	0	0	0	0	0	0	0	0	0	0	0	0	0	0	0	0	0	0	0	0	0	0	0	0	0	0	0
ENSMUSG00000003518	Dusp3	Dusp3	18.12538	3478	15.585389	2980	37.148536	6516	13.264923	1401	24.392804	4232	15.775133	2987	14.447938	1999	13.641814	1935	18.674995	3752	21.126707	3279	14.669496	2617	21.316976	3561	14.424664	2640	28.592591	5527	14.684236	3182	17.289586	3317	13.809829	2362	17.313375	2988	13.837117	2143	12.682284	2338	13.676797	2581	17.226368	2825	14.849804	4044	14.172937
ENSMUSG00000003526	Prodh	Prodh	11.552307	1148	9.343645	992	9.992337	966	11.188112	629	8.657322	813	7.998379	788	9.405594	726	6.755497	526	10.540214	1179	9.881634	821	8.980302	854	10.949496	981	7.099448	662	4.976629	550	8.078896	941	10.150135	1055	6.173678	547	5.785305	541	10.29712	860	7.588802	763	6.518693	650	10.854073	929	8.071804	1160	10.275753
ENSMUSG00000003527	Ess2	Ess2	7.460962	950	6.58968	843	6.103577	719	7.029189	497	6.369984	741	7.650678	974	6.3997	588	4.836328	459	4.195279	568	5.061237	531	8.76105	1040	7.143966	802	7.886537	967	3.480399	451	6.998249	1019	6.251459	801	4.935881	570	4.794521	555	7.508847	775	5.008234	617	6.177058	777	7.937745	871	7.925249	1444	8.801652
ENSMUSG00000003528	Slc25a1	Slc25a1	20.335424	1544	12.55743	952	17.23234	1201	14.422499	602	15.543495	1069	16.208284	1222	15.294499	838	9.868451	554	11.554465	923	12.427549	771	17.606766	1244	14.153986	942	15.16183	1098	9.452239	728	12.25633	1059	12.293301	936	10.315536	697	10.634543	731	13.905899	852	12.920653	939	10.617349	796	15.202575	988	13.930338	1503	16.158636
ENSMUSG00000003531	Dgcr6	Dgcr6	75.53301	4254	32.947449	1863	37.321494	1793	40.766416	1273	30.045074	1521	38.412302	2153	35.167781	1432	20.107706	808	37.929748	2242	40.918302	1825	41.945333	2202	37.980918	1922	32.630457	1763	19.046643	1005	33.141	2142	30.851589	1701	34.72288	1803	25.024179	1298	44.532968	2014	24.541793	1273	25.959448	1446	40.777312	1873	35.889432	2876	49.399795
ENSMUSG00000003534	Ddr1	Ddr1	9.350951	1648	6.31681	1097	7.914123	1164	8.955456	808	7.519503	1176	8.259548	1415	7.113781	904	4.731756	610	5.394053	1004	5.316057	758	6.623768	1060	7.25768	1089	8.633251	1412	5.39811	932	7.176873	1397	6.374136	1093	4.894337	761	5.23209	836	7.052903	964	4.784541	814	5.991999	1017	7.238977	1094	7.097276	1739	7.52096
ENSMUSG00000003541	Ier3	Ier3	2.587957	134	2.108681	109	5.619952	267	2.914341	83	3.374144	158	1.962356	101	3.053447	114	1.211861	47	2.658858	145	1.975552	84	2.918107	140	2.648248	120	5.94459	293	1.708535	90	2.263335	133	3.322141	172	1.405532	66	2.16467	101	2.217257	93	5.103727	254	1.61654	83	2.776225	123	2.605322	192	2.217337
ENSMUSG00000003545	Fosb	Fosb	0.458203	79	0.280113	49	0.359187	57	0.463802	43	0.724252	114	0.789389	136	0.367996	46	0.347236	45	0.576743	105	0.266961	38	0.533638	86	0.530811	81	0.576451	95	0.477253	84	0.272724	54	0.387124	67	0.44826	70	0.380099	60	0.469178	65	0.260437	43	0.502354	86	0.905187	134	0.409184	101	0.467146
ENSMUSG00000003546	Klc4	Klc4	9.539496	1008	6.759804	714	9.228005	898	9.186754	535	8.962164	859	8.419517	885	7.951581	606	6.273385	492	8.406346	938	6.208627	536	10.711957	1055	8.362714	776	9.541041	964	5.200358	559	7.446192	897	8.351174	887	5.800169	551	6.609668	633	10.763589	919	6.488393	663	6.792777	708	9.747303	882	9.842481	1487	8.877286
ENSMUSG00000003549	Ercc1	Ercc1	16.55442	988	14.830268	894	11.787814	663	15.550873	525	11.062132	616	16.369945	979	13.602661	601	13.749669	627	11.463166	721	12.801043	636	19.177605	1087	11.947807	640	18.839595	1074	10.192949	635	18.519426	1294	17.874337	1100	11.113887	611	10.301056	568	17.972377	886	12.757554	731	14.816428	865	18.299345	936	15.585569	1360	16.512098
ENSMUSG00000003555	Cyp17a1	Cyp17a1	0	0	0.045402	4	0.026032	2	0	0	0	0	0.062534	6	0	0	0.059549	4	0	0	0.026851	2	0.051981	5	0	0	0	0	0	0	0.019344	2	0	0	0	0	0	0	0.038379	3	0.044962	4	0	0	0	0	0.029541	4	0
ENSMUSG00000003559	As3mt	As3mt	3.73247	298	1.508905	121	4.388296	323	1.815538	80	3.531642	256	2.420424	192	2.300849	133	1.934631	115	2.411877	203	2.647752	173	1.506204	112	2.99081	209	1.778239	136	2.524002	205	1.452304	132	1.493688	120	1.925727	138	1.82462	132	1.844642	119	1.81604	140	1.906543	151	2.217544	152	1.715169	196	2.112622
ENSMUSG00000003573	Homer3	Homer3	23.138398	2463	11.116838	1181	6.116082	592	13.45759	792	5.018511	498	10.769229	1134	11.042354	873	7.631031	599	3.522725	401	10.200037	880	14.453245	1421	8.664814	820	15.017	1520	2.836062	307	19.484427	2343	11.624952	1240	11.002067	1053	10.497	1011	11.701705	1007	10.674907	1107	13.331204	1405	11.561639	1062	11.876334	1796	16.632932
ENSMUSG00000003575	Crtc1	Crtc1	13.994008	3623	9.053376	2340	8.334632	1985	13.730708	1956	10.103703	2370	14.101997	3625	12.667365	2367	5.380857	1030	9.365585	2558	10.214095	2160	12.390844	2986	11.542247	2618	10.869112	2684	7.962004	2092	12.329134	3633	9.774904	2538	8.970856	2086	9.674765	2267	11.596039	2422	10.266656	2565	10.058433	2571	13.083714	2900	9.838818	3636	12.756708
ENSMUSG00000003581	Rnf215	Rnf215	12.556394	1073	8.660296	739	8.260379	649	11.986395	564	7.858542	608	11.701946	992	9.341599	576	7.046197	445	6.874564	619	6.970413	487	11.707721	931	7.903995	592	10.776926	879	3.904368	339	8.696618	846	10.648104	912	7.373635	566	5.649265	437	12.391456	854	6.434016	531	7.01204	591	12.459634	912	9.908439	1209	11.605134
ENSMUSG00000003585	Sec14l2	Sec14l2	22.03006	2640	15.304191	1831	9.763781	1077	19.980499	1318	9.425402	1024	18.474016	2199	19.55228	1692	11.123001	986	9.368616	1185	17.095852	1674	19.569368	2183	13.405625	1408	22.147684	2532	4.253537	518	21.597012	2946	14.486479	1742	13.693694	1474	12.137201	1317	19.460745	1882	16.730814	1935	16.912128	2002	19.889055	2041	18.068836	3092	22.633188
ENSMUSG00000003604	Aven	Aven	4.472007	965	2.56464	553	2.399037	477	2.58062	307	2.757537	539	2.464117	528	2.348811	366	2.461085	393	2.25914	514	2.960413	522	3.021744	607	2.605432	493	3.338386	687	1.506671	330	2.842563	698	2.605706	564	2.644833	513	2.358502	461	3.031416	528	2.71901	566	2.753311	587	3.02226	559	2.862218	882	3.239167
ENSMUSG00000003617	Cp	Cp	1.786673	341	1.584737	269	4.477848	708	2.516824	258	1.968631	331	1.542185	255	2.834874	374	1.39048	190	1.734578	351	1.928416	279	1.623856	289	1.647875	265	2.855906	491	1.536806	259	1.657359	336	2.136745	356	1.221187	212	2.110208	328	1.779177	224	2.35498	413	1.02341	194	2.317533	348	1.253804	318	1.247572
ENSMUSG00000003623	Crot	Crot	6.529868	892	5.936799	809	6.590353	828	5.650023	425	6.800346	841	6.234135	845	6.302248	621	5.003686	505	6.120233	881	6.81085	760	5.563872	707	7.78051	931	5.222722	680	4.647328	644	5.601872	870	7.086865	970	4.364146	535	5.272035	652	7.106347	783	4.804297	633	5.159584	696	6.292826	736	5.179979	1010	6.85639
ENSMUSG00000003644	Rps6ka1	Rps6ka1	3.102696	414	1.824914	252	3.387646	444	2.486205	181	2.714646	351	3.171603	429	2.289073	236	1.282861	136	2.155332	319	1.886241	221	2.011287	263	2.882474	356	2.310949	305	2.335094	338	1.677824	273	2.065568	287	1.26885	164	2.170939	276	2.34031	269	2.579138	350	1.65949	235	2.226371	260	1.981403	401	1.819546
ENSMUSG00000003657	Calb2	Calb2	26.245945	1711	15.727526	1023	48.789264	2926	24.179546	867	23.090765	1364	33.369869	2160	32.113102	1511	9.616266	464	6.450693	444	21.994253	1172	21.266083	1291	19.555862	1118	21.015036	1307	7.937232	525	17.798857	1321	14.284296	935	17.825869	1044	6.676392	395	23.599419	1242	10.56101	665	9.372837	605	15.285146	854	22.553266	2099	23.466249
ENSMUSG00000003660	Snrnp200	Snrnp200	13.986962	4297	7.451805	2286	7.056332	1995	10.223137	1728	6.525846	1817	9.440002	2880	9.179196	2036	5.693233	1294	6.216552	2015	7.729354	1940	10.518492	3008	7.150519	1925	9.929077	2910	3.682557	1148	8.794258	3075	8.386999	2585	7.343652	2027	5.133334	1428	10.684977	2649	5.807724	1722	6.008273	1823	10.073434	2650	9.086788	3986	11.288684
ENSMUSG00000003662	Ciao1	Ciao1	19.54494	2719	10.144256	1400	8.501208	1083	11.400957	879	8.790517	1103	13.642327	1881	10.326814	1030	6.474293	671	8.175921	1208	10.752517	1222	12.816902	1663	9.302167	1127	11.909041	1592	5.403459	768	11.123524	1762	10.045874	1391	9.846087	1228	8.556645	1085	13.054835	1459	8.158757	1103	9.312915	1273	11.465489	1375	9.968249	1988	12.947538
ENSMUSG00000003665	Has1	Has1	0.343116	33	0.472079	45	0.416436	37	0.318676	17	0.239619	21	0.202563	20	0.32771	23	0.236313	17	0.346746	35	0.265297	21	0.216238	20	0.428607	36	0.299052	28	0.31861	31	0.229286	25	0.131105	13	0.188491	17	0.269745	24	0.344449	27	0.102015	10	0.04217	4	0.243973	20	0.289844	40	0.361932
ENSMUSG00000003680	Taf6l	Taf6l	11.265911	774	7.05754	461	6.36339	405	8.654195	347	6.892999	466	9.4551	636	8.647871	413	4.450722	250	5.289434	361	6.628938	360	11.127099	747	6.657043	427	9.666953	675	3.196392	224	7.783216	613	8.236957	562	5.925617	366	5.207599	332	8.731702	484	6.399	403	6.464958	439	9.350087	539	7.560257	781	8.621976
ENSMUSG00000003721	Insig2	Insig2	10.527736	1294	7.805649	958	5.809924	658	8.919407	603	5.433116	606	8.574735	1045	8.845766	784	5.440738	496	4.660802	606	6.104851	609	8.138247	930	6.106495	659	8.321491	976	3.425757	428	6.749347	941	5.897415	728	6.674936	734	5.713273	636	7.839916	777	6.605771	784	7.225739	876	7.723085	812	6.279832	1101	8.916368
ENSMUSG00000003731	Kpna6	Kpna6	6.277091	1633	4.638879	1205	5.243494	1255	5.174846	741	5.188099	1223	6.560091	1695	5.451025	1024	3.286736	633	4.054784	1104	5.655093	1192	5.820149	1409	6.056818	1381	4.884816	1212	3.51654	928	5.004412	1482	4.225374	1103	4.550137	1063	4.64573	1094	5.206038	1093	4.573435	1148	4.888368	1256	6.186587	1359	4.789432	1779	5.452487
ENSMUSG00000003746	Man1a	Man1a	6.640411	1554	3.489332	815	1.347547	281	4.536676	584	2.696815	572	5.061881	1177	3.31114	560	2.089357	363	1.395048	345	3.639424	696	4.49441	978	3.184948	653	2.994243	669	1.94345	458	2.732505	728	2.694053	633	3.13648	660	3.628987	769	4.292668	812	3.315859	749	4.250223	982	4.264563	855	3.102029	1036	4.88519
ENSMUSG00000003752	Itpkc	Itpkc	0.353614	53	0.175547	26	0.400574	55	0.575014	47	0.435794	59	0.497834	74	0.359386	39	0.252877	28	0.353932	56	0.199481	25	0.392657	55	0.379176	50	0.516589	73	0.267721	41	0.305068	52	0.371748	56	0.372072	50	0.351902	48	0.352973	43	0.210664	31	0.312614	46	0.419799	54	0.518571	110	0.376283
ENSMUSG00000003762	Coq8b	Coq8b	6.287574	612	7.216833	711	9.268819	855	8.84043	497	7.579555	674	9.786684	982	8.440939	593	6.281303	472	4.383311	455	5.122012	420	9.15078	846	6.973971	611	7.158998	674	3.539774	356	7.291714	815	8.334212	832	5.375932	471	4.544082	426	9.803238	781	5.661732	522	6.185894	606	10.737769	889	8.481108	1229	8.353522
ENSMUSG00000003778	Brd8	Brd8	7.230285	1415	5.653396	1144	5.122804	876	8.067702	727	4.589071	835	7.714296	1179	6.136481	859	4.320001	636	5.106885	927	6.491911	867	7.168052	1351	5.124502	894	8.197536	1388	3.328055	675	5.661445	1303	6.375921	1043	5.413795	790	5.449271	776	6.704569	1063	6.264694	907	6.290871	961	6.467188	1114	7.234303	1612	8.141326
ENSMUSG00000003779	Kif20a	Kif20a	0.181954	30	0.30622	50	0.17653	27	0.201569	19	0.22693	34	0.454709	74	0.239821	29	0.243312	30	0.115165	20	0.224169	30	0.357469	55	0.271942	39	0.372939	58	0.183287	31	0.330008	62	0.278643	46	0.26946	40	0.15153	23	0.363178	48	0.180371	29	0.526135	85	0.371015	52	0.42463	99	0.377364
ENSMUSG00000003808	Farsa	Farsa	21.277408	1758	17.139248	1412	12.926509	955	21.76299	990	12.214272	918	20.408679	1653	16.808527	1010	12.722323	783	9.543339	834	14.103269	918	21.845266	1685	15.320438	1117	21.77675	1675	6.884863	581	18.650464	1748	18.293906	1515	13.343924	961	12.1813	904	20.381721	1349	14.033306	1102	16.187034	1318	18.741011	1331	19.224575	2259	19.851934
ENSMUSG00000003809	Gcdh	Gcdh	15.12259	1486	14.73506	1439	12.016637	1074	16.071963	866	14.197226	1270	17.376329	1681	16.420963	1151	13.000473	928	12.30657	1263	12.540178	1012	17.954769	1631	15.934481	1369	16.964363	1585	9.610627	951	17.079555	1884	18.309682	1777	12.214655	1072	11.945395	1058	17.136583	1356	11.75187	1095	13.380963	1298	16.347272	1372	15.285068	2138	17.601817
ENSMUSG00000003810	Mast2	Mast2	10.498093	2697	16.091017	4104	15.847111	3663	20.096538	2769	21.908845	5084	24.832173	6338	18.385681	3440	12.165004	2268	14.07209	3838	12.842471	2668	21.91382	5169	22.189009	5003	23.057959	5600	13.409434	3499	19.107049	5571	21.364597	5466	13.685082	3185	18.39643	4226	16.519106	3415	15.352249	3829	15.573695	3993	17.449876	3793	16.413672	6050	19.718876
ENSMUSG00000003812	Dnase2a	Dnase2a	1.392548	119	0.684971	59	0.512604	37	0.851142	42	0.66411	54	0.766217	68	0.521862	30	0.969435	64	0.583761	52	0.638863	46	0.77939	65	0.898577	67	0.467236	35	0.552281	50	0.768394	76	0.453537	41	0.67454	53	0.765101	58	0.904748	62	0.377572	29	1.000277	85	0.874614	64	0.792892	98	0.531844
ENSMUSG00000003813	Rad23a	Rad23a	13.512725	1137	7.494453	610	9.179377	742	8.367147	393	9.087491	709	8.103908	667	8.617321	521	5.095316	307	7.949394	724	10.009922	719	9.211897	694	9.550866	691	6.444226	504	6.526232	569	6.984701	644	8.154538	660	6.566416	482	6.297347	462	9.881321	665	6.309564	508	6.494945	528	9.978271	723	8.1196	996	10.278043
ENSMUSG00000003814	Calr	Calr	82.09304	8167	45.743004	4543	40.685394	3724	68.30407	3738	36.108742	3254	49.787903	4918	59.780914	4293	20.254833	1490	33.400578	3505	49.528664	4025	59.856739	5543	42.216843	3680	51.845909	4920	20.91942	2112	41.262829	4672	41.598011	4151	45.519592	4067	34.100876	3070	68.398415	5490	32.501011	3120	37.31197	3665	70.936363	6042	55.189262	7839	64.485771
ENSMUSG00000003824	Syce2	Syce2	5.010231	290	4.332387	207	2.536993	107	5.133713	123	2.35243	115	3.254002	183	3.755187	160	2.541957	100	2.080597	113	3.374698	147	4.427436	221	3.401354	154	4.061852	214	0.895682	45	4.015005	253	3.100664	183	3.629192	172	3.021567	137	5.304955	209	2.54442	138	3.113325	129	4.244792	210	4.250755	296	4.256306
ENSMUSG00000003847	Nfat5	Nfat5	1.643114	1007	1.470611	899	1.986472	1036	1.782956	601	1.508899	832	1.665582	1013	1.438436	634	1.423637	630	1.122283	720	1.801625	773	1.668377	949	1.550091	832	1.786236	983	1.028555	640	1.499993	1046	1.405508	864	1.259645	693	1.518226	842	1.450508	717	1.412404	774	1.685612	989	1.939946	991	1.569003	1337	2.148681
ENSMUSG00000003848	Nob1	Nob1	16.19278	1223	13.506595	1018	8.785531	611	14.8434	617	10.000036	685	16.907687	1231	13.986627	763	10.617015	593	8.770124	699	10.879412	672	15.823958	1113	11.385583	754	19.258213	1388	5.440548	418	15.330216	1318	14.117582	1019	11.494249	750	9.699477	664	17.911341	1040	10.732463	783	12.325075	920	14.30279	926	15.822495	1706	19.152968
ENSMUSG00000003849	Nqo1	Nqo1	2.077749	147	1.54172	109	2.280999	149	1.964423	77	1.71684	111	1.76132	124	1.807105	93	1.007729	53	2.127128	159	1.734976	101	1.489103	99	1.68391	105	1.077669	73	2.151395	155	1.679452	136	1.692442	121	1.377887	88	1.010321	65	1.811108	104	1.575093	108	1.230535	86	1.049553	64	1.24324	126	1.472289
ENSMUSG00000003863	Ppfia3	Ppfia3	25.36714	5314	20.438758	4251	19.972276	3850	24.661034	2853	24.551723	4662	26.425352	5486	23.158268	3518	13.63376	2119	32.431881	7180	23.058045	3972	28.374055	5527	33.142511	6114	24.842757	4995	19.306624	4126	21.461338	5123	23.976308	4996	17.137958	3244	18.667997	3542	24.437159	4138	18.291443	3693	19.257754	4007	25.605048	4595	21.129358	6349	25.111241
ENSMUSG00000003865	Gys1	Gys1	1.543395	256	1.284044	214	1.584564	244	1.761105	164	1.278242	195	1.562394	255	1.724202	196	0.903123	113	1.270961	204	1.309129	180	1.848533	271	1.962991	280	1.371352	202	0.809618	135	1.291847	236	1.562813	243	0.843311	128	0.936201	142	1.824301	248	1.302328	212	0.993939	165	1.639591	228	1.500611	340	1.813205
ENSMUSG00000003868	Ruvbl2	Ruvbl2	13.203538	1111	10.27315	864	10.639866	822	11.117685	515	10.953389	833	13.000876	1096	11.614701	694	8.488297	529	7.09261	634	9.007049	619	13.351508	1041	10.920112	835	12.141722	976	7.002517	599	11.304153	1085	12.209342	1023	9.328002	705	7.678677	581	11.344493	773	8.90522	728	8.989835	752	10.18579	731	11.663245	1405	12.700128
ENSMUSG00000003872	Lin7b	Lin7b	111.746434	3694	58.538704	1890	32.794333	982	76.333276	1371	43.501193	1253	69.497741	2237	67.785484	1598	33.742753	792	41.885676	1438	57.036228	1539	81.227101	2476	47.417961	1345	62.636967	1947	24.96572	795	69.126113	2541	51.612575	1694	51.300077	1515	42.441179	1247	64.828696	1718	48.826334	1513	53.111139	1688	62.447066	1752	58.89858	2745	65.363326
ENSMUSG00000003873	Bax	Bax	83.605135	3804	45.657919	2085	34.865467	1458	54.357425	1365	41.989758	1737	60.449175	2756	55.954482	1847	27.691007	920	38.494028	1834	43.726874	1606	63.065611	2672	47.715739	1909	60.523232	2648	20.902616	968	53.530379	2771	45.948993	2111	45.124403	1787	41.824104	1748	53.086085	1940	38.737875	1702	42.532253	1922	50.199613	1948	51.314358	3331	59.136231
ENSMUSG00000003882	Il7r	Il7r	0.037213	6	0.010397	2	0.052894	8	0.122263	12	0	0	0.105262	17	0.033563	4	0.012917	2	0.010349	2	0.028496	4	0	0	0.036337	6	0.058907	10	0.035494	6	0.040654	8	0.029642	5	0.036324	6	0.084479	13	0.04489	6	0.099649	16	0	0	0.059541	9	0.046163	11	0.012735
ENSMUSG00000003923	Tfam	Tfam	7.577881	1440	4.901825	929	4.576935	792	6.762456	707	3.513051	605	5.10153	961	5.269524	722	3.501417	493	3.271678	643	6.005722	931	5.64349	999	4.829105	803	5.478049	985	2.335159	449	4.911955	1062	4.806296	916	4.913604	838	3.793036	653	6.358921	971	3.726243	684	4.72563	887	5.613445	914	5.563568	1502	6.517789
ENSMUSG00000003929	Zfp81	Zfp81	1.546164	468	1.522843	460	1.189157	300	1.591592	260	1.163559	311	1.884074	552	1.535275	308	0.961177	202	0.941322	289	1.351755	312	0.697138	24	1.182895	307	1.415129	385	0.599831	185	1.535225	516	1.13057	343	0.910931	248	1.282729	352	1.556207	373	1.259869	368	1.667672	498	1.611983	403	1.138678	482	1.551794
ENSMUSG00000003934	Efnb3	Efnb3	16.552593	2400	12.028156	1741	10.712264	1429	12.984693	1036	7.878221	1035	14.999553	2160	13.079987	1369	8.003748	858	6.948998	1063	10.995473	1303	11.323172	1529	9.683859	1231	13.261911	1835	6.772481	997	11.972025	1976	9.435593	1372	9.992307	1302	7.866619	1033	15.160102	1774	8.970944	1256	9.201346	1318	12.552611	1559	10.418095	2157	14.337461
ENSMUSG00000003948	Mmd	Mmd	127.497446	15547	69.052268	8406	32.411622	3629	82.90067	5560	42.224544	4665	82.32534	9961	69.124838	6084	47.74294	4306	44.872762	5772	70.374265	7009	77.707249	8816	69.372071	7411	72.60262	8440	27.627175	3416	67.018993	9299	59.82367	7316	64.458785	7057	70.461965	7768	72.094139	7091	64.700061	7612	73.548246	8850	81.107265	8467	62.381789	10856	90.153783
ENSMUSG00000003949	Hlf	Hlf	5.44798	1401	7.337132	1883	8.983403	2124	8.273183	1170	9.593881	2234	9.906543	2529	8.72298	1616	6.030286	1146	11.135599	3019	9.149328	1918	8.829842	2112	12.886917	2902	7.035884	1725	8.527521	2223	7.953253	2317	7.964379	2053	6.526737	1507	8.8469	2058	7.236815	1501	6.141428	1524	7.644831	1941	8.088713	1780	5.933657	2178	8.556962
ENSMUSG00000003955	Fam162a	Fam162a	62.299881	2038	35.458775	1158	27.996138	843	43.708849	787	26.157795	775	45.114692	1466	44.307659	1046	27.279737	660	24.687832	852	39.430489	1054	41.651615	1268	29.32666	841	37.753546	1177	16.538085	550	38.405515	1430	37.012193	1215	37.08987	1090	27.856608	825	43.424058	1147	27.473999	867	33.390161	1079	39.892291	1118	42.361299	1974	43.899982
ENSMUSG00000003970	Rpl8	Rpl8	479.550537	19463	215.42672	8692	328.422356	12327	217.505006	5524	272.523925	10471	260.192238	10345	259.47924	7772	146.56936	5033	348.025505	15229	267.200958	10141	286.754776	10748	278.731034	10418	244.676705	9162	228.509285	9858	215.623374	9628	219.738113	8920	223.476213	7801	207.419323	7511	298.913746	9700	191.274196	8100	198.607485	7723	278.146513	9406	225.560318	13710	278.272289
ENSMUSG00000003974	Grm3	Grm3	2.819787	392	1.390106	193	2.564229	328	1.745092	134	2.263643	285	1.980469	274	1.763015	177	1.286131	133	2.858169	419	2.287302	260	1.741125	226	2.574237	314	0.855545	114	2.132898	301	1.035199	164	2.067376	288	1.128797	141	2.022293	255	1.902618	214	1.197894	161	1.181781	163	2.303182	274	1.407333	280	1.86767
ENSMUSG00000003992	Ssbp2	Ssbp2	17.178122	1706	10.12056	1196	8.791169	1005	11.266691	779	10.218772	1056	12.122644	1385	9.024891	883	6.632033	586	10.61073	1398	10.157603	1027	10.5047	1321	11.480405	1159	13.992581	1510	5.915515	783	8.569488	1427	7.188213	1066	10.269721	962	6.615859	705	14.14371	1401	6.424481	817	7.142789	914	10.540126	1211	10.449339	1865	11.901862
ENSMUSG00000004018	Fancl	Fancl	3.94885	490	3.013668	372	1.842696	205	3.658761	247	2.713143	295	3.781843	455	3.268979	290	2.340879	210	2.592431	325	2.717704	266	3.683001	426	2.27947	244	2.685386	309	1.623654	198	2.993012	412	3.41392	418	2.202137	236	2.198908	245	3.151323	310	1.715359	203	2.815162	324	2.903214	295	2.685691	455	3.603568
ENSMUSG00000004031	Brinp2	Brinp2	9.020728	1719	4.860964	1085	4.602568	809	7.876846	926	6.1244	1057	10.301433	1947	5.862103	806	2.222009	368	4.602091	928	6.118487	951	7.302473	1358	6.627607	1104	6.487136	1249	2.565615	497	5.001068	1272	4.827616	922	4.940682	844	4.751328	817	7.320335	1132	3.714863	802	5.094351	959	7.996039	1304	6.379964	1734	6.477989
ENSMUSG00000004032	Gstm5	Gstm5	157.056422	6419	72.07686	2966	72.579498	2722	75.530821	1709	68.032984	2524	65.612681	2724	85.437453	2557	48.717719	1500	84.477082	3727	89.63744	3045	74.772257	2775	80.045065	2876	57.912522	2304	46.898335	2024	70.466834	3372	70.728866	2851	61.941997	2220	52.489242	1956	76.566307	2522	58.669939	2344	51.568021	2075	80.096949	2718	60.461947	3498	81.946166
ENSMUSG00000004035	Gstm7	Gstm7	15.994392	1004	10.514276	650	15.051758	848	10.497671	363	9.604729	537	7.632144	476	8.486227	385	7.324076	340	7.462891	492	11.846175	605	9.799176	569	8.064907	437	8.872874	528	9.263905	577	12.275755	873	12.886997	808	6.884728	387	7.12341	405	12.444252	629	8.493932	514	7.85985	483	12.192851	652	8.585626	764	12.340633
ENSMUSG00000004038	Gstm3	--	0.167439	10	0.187675	12	0	0	0.100267	4	0.227137	13	0.207891	13	0.296642	13	0.077006	4	0.082348	6	0.119586	6	0.071305	4	0.21669	12	0.052611	3	0	0	0.051993	4	0.382001	23	0	0	0	0	0.071952	4	0	0	0.062979	4	0.195563	10	0.27508	24	0.149579
ENSMUSG00000004040	Stat3	Stat3	3.469428	689	2.51817	530	3.232863	647	3.085354	302	2.899794	535	3.356431	684	3.368107	527	1.602283	244	2.574543	569	2.927402	490	3.263157	621	3.47525	643	3.137986	622	3.359502	690	3.148612	734	2.860085	572	2.176171	399	2.423052	453	2.941529	493	2.311306	486	2.765635	558	3.177344	597	2.535616	793	2.936776
ENSMUSG00000004043	Stat5a	Stat5a	0.292967	52	0.062302	12	0.280999	46	0.070356	7	0.065992	11	0.133336	24	0.149437	20	0.063896	9	0.100567	19	0.232216	34	0.292827	44	0.147375	23	0.195778	34	0.201001	31	0.111689	23	0.130516	24	0.247402	38	0.095365	16	0.075666	11	0.172773	30	0.183728	33	0.138958	22	0.186264	41	0.199732
ENSMUSG00000004044	Cavin1	Cavin1	5.892148	937	2.035783	324	6.475086	948	3.125805	274	2.900788	418	1.942229	307	2.714915	312	1.343528	158	3.522737	591	3.419239	445	2.289329	339	2.4815	346	2.750765	418	1.848138	299	2.203446	399	2.584293	413	1.771808	254	1.301324	188	2.343427	301	1.681377	258	1.446026	228	3.376094	460	2.193997	499	1.964925
ENSMUSG00000004054	Map3k11	Map3k11	3.782267	655	2.775017	480	3.495714	557	3.688611	352	3.038508	477	3.954712	680	3.280845	411	2.315629	297	2.160544	395	2.745872	389	4.245776	685	2.934203	446	3.806643	629	2.782105	489	3.527255	695	3.00894	523	1.943521	303	2.98917	469	3.138635	439	2.816535	471	2.727317	467	3.785089	562	3.236785	801	3.163991
ENSMUSG00000004056	Akt2	Akt2	11.603747	2349	6.542819	1269	6.996333	1325	7.841045	886	7.288654	1235	7.182103	1398	8.141307	1209	4.991459	749	9.311865	1868	8.892187	1477	8.75052	1410	8.75783	1530	6.64484	1127	6.472256	1288	5.486416	1293	7.062969	1411	6.165512	1142	8.022875	1321	8.142452	1268	7.114187	1213	6.372783	1249	9.219395	1597	7.088422	2025	8.693805
ENSMUSG00000004069	Dnaja3	Dnaja3	15.961255	1835	9.331204	1079	7.369697	784	10.437501	665	7.402588	767	10.249965	1176	8.412864	701	5.888807	504	6.90691	846	10.631034	1000	10.106479	1086	8.864177	895	7.868483	866	4.581045	547	9.40341	1232	7.705194	892	7.418406	767	6.576108	685	11.252734	1048	6.757409	751	7.924176	910	10.950715	1083	8.905452	1459	9.94082
ENSMUSG00000004070	Hmox2	Hmox2	24.245199	1723	10.526535	785	12.913207	843	16.408671	694	12.418845	782	14.139277	1073	13.272418	742	7.428071	420	11.503965	857	14.313255	893	17.454263	1191	15.664531	1041	13.848774	965	8.931888	701	13.86346	1185	11.824149	865	11.555142	778	8.29216	550	17.859471	1102	10.09943	728	10.539629	800	15.020393	999	14.707124	1549	17.649073
ENSMUSG00000004071	Cdip1	Cdip1	51.552571	8677	30.453524	5276	30.442006	4561	43.101391	3675	29.127794	4118	39.714534	6506	38.06164	4210	21.891467	2538	27.706639	4573	38.599179	5152	41.807385	6265	35.19934	4371	34.551459	5642	17.302793	2852	37.566253	6735	28.514199	4829	29.130636	4285	28.159496	4064	42.376203	5678	28.503261	4184	32.90867	4744	44.106305	6011	35.882848	8150	43.716915
ENSMUSG00000004085	Map3k20	Map3k20	0.709284	189	0.378165	93	0.895485	191	0.584351	92	0.47529	105	0.755342	198	0.575124	111	0.396481	65	0.466447	121	0.657081	123	0.543427	130	0.595458	123	0.585087	110	0.350904	85	0.598458	171	0.524732	130	0.336741	72	0.450497	101	0.679564	131	0.381837	91	0.370483	95	0.612467	135	0.348828	135	0.371153
ENSMUSG00000004096	Cwc15	Cwc15	56.791096	2833	37.929135	1875	40.230217	1830	45.66633	1263	32.367601	1459	39.203493	1923	37.771733	1368	25.119456	926	31.053153	1639	39.149257	1618	43.4937	2010	38.357106	1656	43.23471	2063	27.049332	1363	39.624276	2266	32.982699	1672	36.832378	1674	30.373643	1374	42.853507	1745	30.733135	1461	32.781659	1614	39.94636	1730	36.729316	2611	46.988249
ENSMUSG00000004098	Col5a3	Col5a3	0.810105	226	0.999331	279	1.009978	259	0.901449	139	1.083564	274	1.263705	350	1.010912	204	0.682332	141	0.346583	102	0.527229	121	0.952788	248	0.821253	201	1.423876	379	0.528389	150	1.023007	325	1.148882	322	0.383586	97	0.540619	137	1.08898	245	0.697398	188	0.648892	179	1.049441	251	1.039538	414	1.012345
ENSMUSG00000004099	Dnmt1	Dnmt1	4.927581	1318	3.721499	993	4.341932	1019	6.088138	821	4.117615	997	5.807447	1542	5.143804	909	2.915489	576	3.273828	924	3.339083	729	5.278681	1278	4.396228	1031	5.869146	1497	1.99858	543	4.495466	1251	4.269088	1146	3.301178	793	3.578465	795	6.037993	1192	3.083942	797	3.326023	879	5.416708	1151	5.49641	1920	4.898429
ENSMUSG00000004100	Ppan	Ppan	21.113159	1606	26.121754	1984	17.782459	1245	25.734404	1077	21.722849	1497	30.780396	2325	26.641915	1463	28.294523	1592	14.953176	1200	14.931409	928	29.213026	2069	24.261158	1617	29.272802	2123	21.878296	1689	31.894901	2762	29.909405	2279	20.141707	1374	23.9416	1648	22.655962	1391	27.83387	2043	29.374199	2207	23.096403	1505	26.697409	2899	30.168311
ENSMUSG00000004105	Angptl2	Angptl2	0.217211	34	0.053619	9	0.340091	48	0.069013	6	0.190218	27	0.056241	9	0.119994	14	0.035571	5	0.054982	9	0.218024	28	0.032447	5	0.23395	32	0.013787	2	0.11272	18	0.042831	8	0.056821	9	0.089077	13	0.039595	6	0.107822	14	0.097806	15	0.131629	20	0.12188	16	0.050262	11	0.088882
ENSMUSG00000004110	Cacna1e	Cacna1e	5.948915	4043	5.370974	3644	2.641129	1651	6.445586	2410	4.059504	2500	7.412017	5002	6.193096	3034	3.43701	1728	2.62972	1886	3.826176	2109	6.009161	3802	4.875151	2901	4.926353	3193	1.925982	1273	5.192526	4017	4.487921	3059	3.883466	2371	4.927188	3031	5.106123	2800	5.176687	3395	6.189795	4154	6.373578	3709	4.915501	4770	6.013376
ENSMUSG00000004113	Cacna1b	Cacna1b	2.715032	1205	2.911772	1290	2.317683	947	3.571805	872	3.13774	1249	4.457568	1964	3.441869	1031	1.668546	548	1.655394	775	2.448893	853	4.076781	1627	3.14748	1192	3.761897	1592	1.190439	535	3.079829	1519	3.084136	1372	2.109233	839	2.377172	951	3.350931	1199	2.227463	955	2.781484	1219	4.023156	1447	3.070899	1860	3.872033
ENSMUSG00000004127	Trmt10a	Trmt10a	1.540437	270	1.219463	204	1.617125	225	1.60072	143	1.646247	212	1.500919	251	1.241553	141	1.100816	108	0.965503	169	1.242051	144	1.160314	185	1.576139	223	1.173073	198	1.190006	189	1.580569	253	1.255342	207	1.369099	158	1.159915	166	1.641077	212	1.192089	155	1.422561	201	1.551677	200	1.341314	313	1.345218
ENSMUSG00000004151	Etv1	Etv1	5.74304	1721	6.73099	1998	9.703103	2674	5.645839	927	7.330884	1980	9.10849	2695	5.869688	1262	5.693447	1246	5.860752	1785	7.333589	1780	7.644957	2113	8.491388	2221	6.046556	1728	5.497805	1663	4.393337	1498	6.276699	1886	6.578423	1770	6.881996	1861	7.48624	1782	4.420749	1278	5.843492	1727	6.598019	1692	6.297455	2674	7.362305
ENSMUSG00000004187	Kifc2	Kifc2	96.425206	14096	83.736409	12241	78.759792	10596	105.084487	8452	100.821832	13352	119.227814	17305	93.112031	9842	56.547649	6117	149.562461	23091	100.637102	12033	106.664569	14505	115.959091	14858	97.907189	13631	60.235108	8949	89.610714	14888	87.551349	12828	78.275222	10282	80.196789	10627	96.209961	11323	80.095164	11302	80.403424	11609	105.447009	13191	88.560632	18468	96.34581
ENSMUSG00000004207	Psap	Psap	242.06574	29185	143.188187	17267	151.644729	16833	198.169041	13148	148.204682	16181	173.673447	20806	169.707808	14752	76.971257	6862	132.938225	16902	178.392923	17565	185.200223	20761	184.821804	19525	178.83557	20569	104.712941	12801	153.48916	21043	125.11205	15139	115.891133	12548	111.994198	12212	188.933526	18395	113.087629	13166	121.595084	14484	182.524499	18820	144.734911	24946	180.118026
ENSMUSG00000004221	Ikbkg	Ikbkg	2.650539	547	2.649687	577	2.502019	566	1.779175	312	2.89157	574	2.125067	673	2.640546	426	1.41826	323	2.316699	562	2.89508	569	3.256449	625	2.888604	635	1.771108	492	2.395277	508	1.610198	279	2.771786	608	2.220242	436	2.362858	549	2.427489	489	0.928005	136	2.674206	660	2.776408	620	1.603026	727	2.923554
ENSMUSG00000004231	Pax2	Pax2	0.029747	5	0.03913	8	0	0	0.015875	2	0	0	0.019431	3	0.016284	3	0.020395	3	0	0	0.096852	12	0.016563	3	0.034078	6	0.015176	3	0	0	0.015874	3	0.018117	4	0.014481	2	0.052589	10	0.041209	7	0.010831	2	0.014524	3	0.026898	4	0.062969	13	0.043599
ENSMUSG00000004233	Wars2	Wars2	0.532551	101	0.54641	99	0.892118	135	0.807966	81	0.555315	102	0.413171	79	0.369846	54	0.384052	58	0.477353	98	0.580155	93	0.434724	82	0.654478	116	0.489479	91	0.346208	67	0.609503	135	0.553395	102	0.498348	90	0.426923	77	0.631446	97	0.594769	106	0.634538	114	0.701049	117	0.544011	146	0.593878
ENSMUSG00000004263	Atn1	Atn1	11.773586	2378	12.397749	2499	16.092597	2986	17.827674	1978	15.87433	2902	19.647696	3940	14.607899	2130	8.221496	1228	11.726972	2498	13.428696	2215	18.392015	3453	16.317923	2887	17.063957	3287	10.6082	2169	13.840213	3181	13.966246	2829	11.079438	2010	12.230096	2235	15.511005	2527	10.34693	2016	12.784908	2549	16.960786	2931	14.776794	4260	16.178312
ENSMUSG00000004264	Phb2	Phb2	62.909404	3755	36.540351	2162	30.978535	1698	44.686638	1461	38.188375	2052	49.393305	2913	45.960561	1969	26.588306	1168	33.086884	2075	43.551887	2124	45.80975	2536	39.397741	2044	46.259676	2627	22.162491	1335	45.810868	3098	41.357156	2464	38.731682	2073	33.332329	1787	46.57547	2235	33.463522	1917	34.522331	2023	41.892817	2133	42.14732	3582	50.983613
ENSMUSG00000004266	Ptpn6	Ptpn6	0.893316	93	0.808543	86	1.424677	136	1.360942	79	1.336265	127	1.49096	151	1.567615	120	0.696978	55	0.785548	85	0.690876	60	1.239806	121	1.514619	135	1.171662	117	1.290872	135	1.128114	135	1.603621	164	0.545768	52	1.083929	101	1.056594	90	1.920532	188	1.01052	105	1.798463	159	0.953074	140	1.031154
ENSMUSG00000004267	Eno2	Eno2	195.878887	24362	107.776872	13121	102.584405	11396	146.149778	9725	102.138039	11181	126.087863	15396	128.967733	11202	55.458723	5174	100.057313	12678	127.865854	12325	148.380088	16891	117.841705	12100	117.614048	13937	64.357224	7715	100.610356	14339	91.152871	11370	104.620109	11477	84.901933	9720	154.331125	15021	81.220285	9780	97.24931	11540	133.94433	14132	120.598494	20510	159.839068
ENSMUSG00000004268	Emg1	Emg1	41.535561	1957	23.106573	1087	15.896494	690	25.889383	671	15.289235	653	24.538985	1147	25.379438	864	17.663952	616	16.538269	822	22.769663	877	29.700592	1302	17.844181	737	29.887219	1344	11.021064	527	25.993355	1394	25.545	1207	20.59417	872	16.863728	719	28.76046	1093	18.748449	853	24.185524	1125	27.231092	1099	26.058514	1753	30.935434
ENSMUSG00000004270	Lpcat3	Lpcat3	3.042075	317	2.456605	256	2.566291	246	4.951345	283	2.322268	219	3.829666	396	3.698206	278	2.37669	183	1.962605	216	2.249235	191	3.78704	367	2.480851	226	3.42283	338	1.997394	210	3.403089	403	3.063464	320	2.506842	234	2.929312	276	3.449961	290	2.867874	288	2.641592	271	3.685629	329	3.656218	542	3.911098
ENSMUSG00000004285	Atp6v1f	--	209.632683	6714	107.985124	3456	81.228355	2396	125.099128	2206	90.21671	2620	125.78256	4005	121.133331	2801	59.212063	1402	99.510035	3364	117.525826	3078	138.573732	4134	109.145258	3067	119.234861	3647	50.497531	1645	99.534128	3633	94.715358	3043	104.617424	3009	83.258965	2414	119.698465	3095	79.79421	2467	88.906126	2813	118.111413	3243	110.460697	5054	123.874691
ENSMUSG00000004296	Il12b	Il12b	0	0	0	0	0	0	0	0	0	0	0	0	0	0	0	0	0	0	0	0	0	0	0.013734	2	0	0	0	0	0	0	0	0	0	0	0	0	0	0	0	0	0	0	0	0	0	0	0
ENSMUSG00000004317	Clcn5	Clcn5	0.215491	83	0.135531	52	0.440106	152	0.239959	51	0.352511	123	0.351181	134	0.267361	74	0.148216	42	0.241424	98	0.183637	58	0.174505	63	0.247041	83	0.168403	60	0.192248	75	0.173967	76	0.127539	49	0.209696	70	0.115743	41	0.212408	66	0.138287	51	0.188639	72	0.182986	60	0.156126	86	0.187341
ENSMUSG00000004319	Clcn3	Clcn3	8.993559	2230	4.806171	1242	5.534783	1295	5.511455	785	4.18191	975	5.639094	1426	5.14189	954	2.864487	549	3.766388	1029	5.683089	1186	6.449339	1414	5.323679	1191	4.959743	1222	2.765889	710	5.131658	1485	4.188868	1037	4.418466	1008	3.245109	753	6.121743	1277	2.995439	745	4.070516	1025	6.092907	1347	4.692417	1714	6.604138
ENSMUSG00000004328	Hif3a	Hif3a	0.386723	102	1.850837	304	1.911468	320	1.820392	157	2.900784	379	2.53323	405	0.950779	142	1.591386	186	0.55549	131	0.811736	141	2.126182	136	2.061831	289	1.518994	283	1.419326	272	1.260799	368	2.908718	410	1.125262	177	1.325229	191	0.915386	165	1.460052	266	0.985524	211	1.313779	196	0.800507	271	0.963394
ENSMUSG00000004341	Gpx6	Gpx6	0	0	0	0	0.11979	7	0	0	0	0	0.033	3	0	0	0	0	0	0	0.040114	3	0	0	0	0	0	0	0	0	0	0	0.046724	3	0	0	0	0	0	0	0	0	0	0	0	0	0.034275	3	0
ENSMUSG00000004344	Gpx5	Gpx5	0.026231	2	0	0	0	0	0	0	0	0	0	0	0	0	0	0	0	0	0	0	0	0	0	0	0	0	0	0	0	0	0	0	0	0	0	0	0	0	0	0	0	0	0	0	0	0	0
ENSMUSG00000004347	Pde1c	Pde1c	0.440545	142	0.776872	271	1.833589	604	0.573534	94	1.288765	403	0.651282	228	0.583328	144	0.664725	180	0.662877	257	0.815491	233	0.606799	195	0.833469	260	0.681062	205	1.446463	483	0.439416	167	0.679334	244	0.596939	200	0.8265	258	0.64732	177	0.453619	167	0.688874	243	0.83092	238	0.581615	288	0.567301
ENSMUSG00000004356	Utp20	Utp20	1.716045	690	2.439013	979	1.494672	553	2.773141	602	1.485492	541	2.790622	1107	2.338803	678	2.281542	672	1.05009	435	1.42358	468	3.134014	1165	2.170045	765	2.577465	987	1.059351	432	2.357881	1078	2.982931	1202	1.577485	562	1.718629	625	2.865607	926	1.869194	725	2.007973	797	2.558796	872	2.46301	1401	3.067491
ENSMUSG00000004359	Spic	Spic	0	0	0	0	0	0	0	0	0	0	0	0	0	0	0	0	0	0	0	0	0	0	0.056854	5	0	0	0	0	0.018018	2	0	0	0	0	0	0	0	0	0	0	0	0	0.026568	2	0	0	0
ENSMUSG00000004360	9330159F19Rik	9330159F19Rik	7.600816	1070	8.408577	1173	7.253789	910	11.246166	880	5.938168	1348	12.239052	1657	10.03928	1006	4.388627	787	5.920694	1115	5.200907	1089	8.522018	1963	11.264423	1658	9.758965	2227	4.582154	634	7.100317	2068	7.287833	1824	5.800449	710	9.487296	1191	9.927714	1092	7.458955	1019	8.376242	1128	8.619059	1856	9.500621	1897	9.069764
ENSMUSG00000004364	Cul3	Cul3	24.28726	5210	15.633462	3348	13.664	2693	18.780874	2216	13.490312	2619	18.135567	3863	14.766353	2272	10.85999	1711	11.129274	2512	15.35119	2690	17.673283	3529	15.69887	2946	18.099619	3704	8.166301	1757	16.476526	4017	14.896604	3194	14.097101	2716	13.692289	2642	17.6202	3050	12.769698	2644	13.654938	2893	17.931374	3281	15.483446	4742	19.170138
ENSMUSG00000004366	Sst	Sst	253.460876	8324	204.770126	6713	179.941605	5437	310.349762	5607	287.582062	8556	443.87207	14475	305.752655	7249	121.064339	2940	257.122772	8907	214.762894	5762	336.855804	10298	319.417053	9191	309.283905	9689	158.060104	5267	145.432632	5436	204.275681	6728	273.408875	8064	204.769531	6086	308.804474	8183	77.746796	2464	134.353012	4357	297.774536	8373	244.969574	11486	311.674316
ENSMUSG00000004371	Il11	Il11	0.022305	2	0.081703	8	0.100562	9	0.093248	5	0.224741	19	0.135377	12	0.099873	7	0	0	0.073263	7	0.087059	7	0.105851	9	0.183257	15	0.128487	11	0.059362	6	0.039592	4	0.117638	11	0.120412	10	0.017095	2	0.09233	7	0.077593	7	0.151732	14	0.205326	16	0.100586	13	0.03982
ENSMUSG00000004383	Large1	Large1	17.351545	3752	12.805886	2144	6.991421	1097	12.488028	1477	7.727214	1304	14.635141	2517	9.485834	1324	7.304655	956	5.699067	1297	12.450158	1765	11.461337	2301	9.277686	1402	13.181356	2122	3.060253	569	12.324066	2359	10.205064	1725	8.048817	1558	8.472367	1304	12.662515	2185	6.710336	1400	10.452487	1769	16.394803	2363	10.266516	3102	15.84374
ENSMUSG00000004393	Ddx56	Ddx56	11.412845	1017	8.082951	719	6.624937	541	7.548536	370	6.98747	564	7.633757	676	7.804083	502	4.542182	298	5.890757	554	8.014138	584	9.508827	788	6.691042	523	6.802354	579	3.888546	352	7.405611	751	6.917377	619	6.562195	526	4.698573	379	9.009071	648	6.107032	526	4.901543	432	7.940183	606	7.02836	894	7.979933
ENSMUSG00000004394	Tmed4	Tmed4	24.502024	2236	11.84745	1079	12.02009	1009	17.958849	902	12.632823	1045	19.779364	1792	14.70614	969	7.190087	486	8.802513	848	14.038092	1047	17.450983	1482	11.505804	920	17.414305	1516	5.10309	473	14.298739	1485	10.79513	988	10.629449	871	10.272076	849	17.605673	1296	10.556259	930	11.35685	1024	17.316053	1353	13.550812	1766	17.02809
ENSMUSG00000004415	Col26a1	Col26a1	0.557746	71	1.094707	139	1.528632	179	1.147039	80	2.29709	264	1.846812	233	1.048735	96	0.668521	63	2.380104	319	0.677652	71	0.809964	96	1.664354	185	0.723192	88	0.687164	89	0.680495	99	0.764509	98	0.511311	59	1.100611	127	0.927561	95	0.696619	86	0.614946	77	1.482257	161	0.798739	145	0.91911
ENSMUSG00000004446	Bid	Bid	2.789538	279	2.414173	241	1.7799	164	2.039151	112	2.356921	213	2.579047	257	2.765775	200	1.175409	87	1.181401	125	2.050721	168	2.608874	243	2.602093	228	2.084574	199	1.138587	116	2.601026	296	1.889727	189	1.942818	174	1.64421	149	2.89681	234	2.231351	215	2.612261	258	3.069966	262	2.494332	356	3.137694
ENSMUSG00000004451	Ralb	Ralb	6.226227	650	2.544501	265	3.849572	368	4.207376	242	3.788356	356	4.078817	423	3.175724	240	2.145812	166	3.58742	395	3.520466	300	3.950464	382	3.475505	318	2.583016	257	2.254831	239	2.861647	340	2.869769	301	2.838923	266	2.988248	282	3.48184	293	3.538546	356	2.600263	268	4.070408	364	3.121138	465	4.020451
ENSMUSG00000004455	Ppp1cc	Ppp1cc	57.595366	5790	30.02167	2924	22.187401	2122	38.028976	2136	25.080562	2238	41.192021	3973	29.88555	2174	19.227365	1383	20.769465	2074	33.771113	2765	41.06941	3931	27.190206	2368	40.779249	3903	19.368891	1920	38.261509	4203	28.051181	2803	27.612567	2398	25.346656	2261	38.582823	3184	22.440668	2321	31.301189	2958	42.662513	3603	32.938064	4629	41.81472
ENSMUSG00000004460	Dnajb11	Dnajb11	23.668717	2068	13.279777	1157	10.509976	847	17.789222	854	11.823873	935	16.689175	1452	16.00741	1012	3.542327	300	10.253118	940	13.546941	968	18.042395	1468	12.740548	978	15.918696	1331	6.0003	531	13.295844	1327	13.787367	1205	14.180435	1112	11.528183	908	19.100811	1350	10.549215	888	13.20949	1137	19.70643	1477	17.481228	2178	18.480619
ENSMUSG00000004462	Tbccd1	--	3.275893	405	2.418826	294	2.593102	285	3.323863	219	2.644016	267	3.294955	412	2.39054	220	2.087246	193	1.658188	203	2.481448	237	2.255401	248	3.394347	347	2.178421	272	1.828262	223	2.640294	357	2.437327	289	1.800765	207	1.973727	230	3.30526	301	2.066582	230	2.431175	283	3.129803	339	2.267834	413	2.433041
ENSMUSG00000004473	Clec11a	Clec11a	2.26226	307	1.153281	157	0.770915	97	1.912149	143	0.905137	112	1.18827	161	1.196829	118	0.675148	68	1.181969	170	1.071915	119	1.096954	139	1.473951	176	1.139189	148	0.487275	68	1.137053	176	1.183865	162	0.974894	119	0.733636	91	1.877318	206	0.973615	128	0.906621	122	1.420883	166	1.387354	269	1.698403
ENSMUSG00000004500	Zfp324	Zfp324	0.976973	205	0.720028	142	0.562452	102	0.841814	92	0.54837	98	0.889465	174	0.7041	100	0.412326	60	0.546279	114	0.735381	119	0.920649	171	0.442309	78	0.696294	140	0.241489	52	0.68966	155	0.449634	92	0.633959	120	0.622417	117	0.818677	132	0.409	83	0.490779	96	0.84014	151	0.574549	162	0.808409
ENSMUSG00000004508	Gab2	Gab2	1.448764	406	1.58469	441	7.167577	1823	2.159847	333	4.272712	1086	2.53922	705	1.706385	339	1.915524	386	1.761851	519	2.463048	553	2.072454	539	3.556572	865	1.932749	512	4.192037	1194	1.499228	480	2.362458	657	1.801469	455	2.837052	722	1.829851	415	1.982384	526	2.135831	590	2.300062	552	2.168627	869	1.938198
ENSMUSG00000004530	Coro1c	Coro1c	10.528321	1675	6.758879	1073	10.641913	1558	7.238385	634	8.151281	1175	7.325298	1157	6.892758	792	4.591834	540	6.224732	1045	8.488973	1103	7.673572	1136	7.208726	1005	6.392847	970	7.245318	1169	7.352799	1331	7.054933	1126	7.263093	1038	5.762091	822	8.569581	1100	5.322708	817	5.619671	883	8.435388	1149	7.062944	1604	8.306855
ENSMUSG00000004535	Tax1bp1	Tax1bp1	44.689757	6685	30.435419	4546	26.850901	3692	36.184964	2976	26.17086	3547	35.955317	5336	31.223799	3369	22.518781	2488	21.982171	3466	29.558754	3606	32.52511	4523	31.13707	4082	34.492239	4919	16.845592	2558	30.546002	5199	30.290537	4542	31.094271	4177	27.041017	3660	32.713612	3950	23.964118	3460	27.34038	4041	33.311001	4266	31.904095	6816	35.347598
ENSMUSG00000004540	Psg17	Psg17	0	0	0	0	0	0	0	0	0	0	0	0	0	0	0	0	0	0	0	0	0	0	0	0	0.017975	2	0.018548	2	0	0	0	0	0	0	0	0	0.038181	3	0	0	0	0	0.024258	2	0	0	0
ENSMUSG00000004542	Psg19	Psg19	0	0	0	0	0.034311	4	0	0	0	0	0	0	0	0	0	0	0	0	0.025536	3	0	0	0	0	0	0	0.02056	3	0	0	0	0	0	0	0	0	0	0	0	0	0	0	0	0	0	0	0
ENSMUSG00000004552	Ctse	Ctse	0.041309	4	0	0	0	0	0	0	0	0	0.040837	4	0.019551	2	0	0	0	0	0	0	0	0	0.021295	2	0.021653	2	0	0	0	0	0.020525	2	0	0	0	0	0	0	0.021404	2	0.020917	2	0	0	0	0	0
ENSMUSG00000004558	Ndrg2	Ndrg2	230.961745	21805	199.338511	18756	399.428533	34152	203.264621	10526	268.219369	22716	185.062494	17103	255.412832	17021	233.414954	16121	257.888881	25558	308.162052	23568	191.92386	16714	374.011501	30326	145.38145	12901	297.528523	27900	188.775962	19847	289.138497	26929	169.921749	14406	214.322831	18133	212.406438	16176	229.700078	20246	185.396724	17131	222.621209	17937	188.933207	25327	242.151903
ENSMUSG00000004561	Mettl17	Mettl17	7.791105	537	11.909523	809	9.951213	622	12.601246	476	9.27734	593	12.635333	868	9.426666	474	7.669489	389	7.40753	554	7.154386	402	11.896035	769	10.181328	618	11.055786	728	5.334518	371	11.656272	913	11.75494	808	7.469024	449	8.737903	539	11.073788	623	9.795148	641	10.610457	720	10.560921	640	10.811688	1070	13.140393
ENSMUSG00000004562	Arhgef40	Arhgef40	2.45254	470	2.008546	378	3.921096	629	1.964778	257	3.542634	494	2.280965	505	2.528095	350	1.195242	218	1.68341	412	2.384282	357	1.737578	393	2.411116	439	2.438932	417	2.045487	422	1.676137	392	1.832361	427	1.130227	242	1.691358	317	2.450837	332	1.432203	265	1.500895	355	2.395143	448	2.424388	539	1.871856
ENSMUSG00000004565	Pnpla6	Pnpla6	10.811032	1942	10.26935	1893	10.822511	1932	12.10041	1184	9.638386	1627	13.078748	2446	10.418242	1436	7.598063	1093	7.113263	1422	7.82851	1200	14.595802	2504	10.318096	1692	14.000955	2489	5.953962	1199	10.9469	2362	11.58146	2208	8.023223	1388	8.381564	1444	14.048164	2015	8.687232	1569	9.987006	1897	12.016681	1889	13.728279	3519	12.518935
ENSMUSG00000004567	Mcoln1	Mcoln1	16.041588	1132	16.576272	940	11.262415	707	17.59994	640	13.769673	749	17.560122	1061	15.324421	703	8.953968	365	10.356879	715	10.472476	598	17.308515	1077	12.465227	718	16.586875	1013	9.023124	479	16.006369	1064	14.066571	850	9.953549	587	10.448889	594	16.485365	863	10.964652	625	14.00474	789	17.951149	926	14.817391	1342	16.92364
ENSMUSG00000004568	Arhgef18	Arhgef18	3.679458	884	2.767241	664	2.79255	617	3.618019	478	3.002636	654	4.123454	984	3.343386	580	1.803681	321	2.741174	695	3.583954	703	4.413298	987	3.807611	801	3.460361	793	1.967616	480	3.097057	847	2.923972	705	2.705642	584	2.804165	610	3.654935	709	2.523291	585	3.098917	735	3.46569	713	3.28764	1127	3.647435
ENSMUSG00000004591	Pkn2	Pkn2	1.79609	508	1.788168	505	2.370205	497	2.370538	369	1.927795	494	2.225622	622	1.900381	389	1.208995	253	1.589399	474	1.734151	401	1.911771	504	2.251925	555	1.774068	479	1.347524	387	1.621857	522	1.824477	518	1.15747	294	1.72488	443	2.223056	507	1.63877	448	1.710782	478	2.329454	564	1.650232	666	2.100884
ENSMUSG00000004609	Cd33	Cd33	0.100528	27	0.162631	40	0.32009	78	0.252017	37	0.44771	102	0.352897	91	0.270161	51	0.229881	41	0.234601	64	0.204761	44	0.2175	53	0.286867	66	0.240079	60	0.268446	72	0.22895	68	0.21359	56	0.153529	36	0.349653	83	0.221338	47	0.433664	109	0.150122	39	0.245852	55	0.265484	93	0.194602
ENSMUSG00000004610	Etfb	Etfb	64.908562	2500	36.941152	1464	33.045901	1220	40.14084	867	30.544425	1061	37.248687	1471	43.096095	1212	18.569657	544	30.608591	1256	32.537361	1045	42.260996	1531	35.479997	1224	33.51373	1269	21.274701	866	38.868417	1756	33.034523	1317	33.172143	1170	23.67154	863	39.871025	1228	29.391018	1127	25.554836	1026	36.078486	1226	32.685322	1867	43.318875
ENSMUSG00000004612	Nkg7	Nkg7	0.144709	6	0	0	0.061937	3	0	0	0	0	0	0	0	0	0	0	0	0	0	0	0	0	0	0	0	0	0	0	0	0	0	0	0	0	0	0	0	0	0.138426	6	0.048458	2	0	0	0.050503	3	0
ENSMUSG00000004626	Stxbp2	Stxbp2	8.111644	1000	12.820802	1548	12.182471	1336	16.47428	1077	14.792789	1614	17.370637	2142	11.249583	974	10.384951	956	12.124817	1584	8.931877	922	14.886334	1716	12.819225	1390	13.817058	1647	8.937459	1154	12.242578	1766	16.140947	1926	7.474992	843	11.181712	1253	14.811245	1492	11.430896	1338	12.545704	1529	13.589995	1473	13.44579	2261	14.780894
ENSMUSG00000004630	Pcp2	Pcp2	0.282305	13	0.820588	29	0.023976	2	0.24203	7	0	0	0.176097	8	0.553312	13	0.064225	3	0	0	0.707183	22	0	0	0.031363	2	6.60E-05	2	0	0	0.045791	3	0.237973	9	0	0	0.095553	5	0.070832	4	0.054965	3	0.151666	7	0	0	0	0	1.75897
ENSMUSG00000004631	Sgce	Sgce	9.678942	745	6.768192	510	6.070429	421	8.064445	342	7.40324	501	8.326165	632	8.624883	483	4.992271	284	5.569688	440	7.754764	478	8.66169	605	7.397407	486	7.526066	535	5.044094	380	8.100809	706	7.363934	567	5.183647	355	5.797331	398	7.754046	469	5.281873	379	6.859108	519	7.738174	500	6.169202	673	8.69002
ENSMUSG00000004633	Chn2	Chn2	2.583292	336	2.384377	304	5.357599	614	2.628817	182	4.594406	520	3.620829	457	2.068908	192	1.388847	132	3.866884	512	2.797619	297	2.311396	279	3.954831	433	2.303038	274	5.821345	736	1.640422	229	1.893993	236	1.885412	201	2.256084	257	2.683948	279	1.309857	154	1.760286	222	2.713577	301	1.987998	369	2.783654
ENSMUSG00000004637	Wwox	Wwox	7.075705	719	6.250565	638	5.654629	533	6.580807	370	9.947255	922	10.728197	1091	6.949689	513	5.066722	383	12.552892	1354	8.534222	712	9.1107	868	12.68087	1137	6.152756	600	4.902769	509	4.594372	536	5.579252	573	6.782375	623	6.673318	619	8.648485	714	4.708907	465	5.108915	516	8.163395	716	7.089616	1036	6.578206
ENSMUSG00000004642	Slbp	Slbp	14.157754	1229	9.141464	791	8.844417	701	10.835434	517	7.938643	625	11.389999	978	9.871555	616	6.537926	419	6.467531	592	9.37719	666	10.955512	885	10.14986	773	10.822791	895	4.113548	363	10.251997	1015	7.339111	639	7.810383	605	9.447799	742	10.714408	752	6.905427	577	7.760396	665	9.579186	711	9.148964	1131	10.82458
ENSMUSG00000004651	Tyr	Tyr	0	0	0	0	0.007899	2	0.021492	4	0.037786	10	0.021371	6	0	0	0	0	0	0	0	0	0.007417	2	0.03235	8	0	0	0.026096	8	0	0	0	0	0	0	0	0	0.008257	2	0	0	0	0	0.00846	2	0	0	0.029695
ENSMUSG00000004654	Ghrhr	Ghrhr	0	0	0	0	0	0	0	0	0	0	0	0	0	0	0	0	0.025425	2	0	0	0	0	0.028454	2	0.053557	4	0	0	0	0	0	0	0	0	0	0	0	0	0	0	0	0	0	0	0	0	0
ENSMUSG00000004655	Aqp1	Aqp1	0.114723	14	0.183355	22	0.29056	32	0.106862	8	0.387169	42	0.263718	32	0.385302	34	0.149801	14	0.135648	18	0.129453	13	0.213449	24	0.326801	35	0.35315	41	0.612402	75	0.157444	22	0.10911	14	0.029902	4	0.033678	4	0.168973	17	0.059126	7	0.121148	15	0.173613	18	0.064275	11	0.042672
ENSMUSG00000004661	Arid3b	Arid3b	0.414714	72	0.507737	59	0.294522	42	0.588926	43	0.240753	39	0.327432	56	0.357785	49	0.447372	35	0.239104	48	0.609415	78	0.498648	62	0.449062	62	0.548207	94	0.19996	37	0.346614	60	0.605562	91	0.23612	41	0.45018	66	0.276633	41	0.267019	46	0.343276	58	0.364489	52	0.655421	119	0.434058
ENSMUSG00000004665	Cnn2	Cnn2	3.787196	425	1.014237	114	2.657789	274	1.059178	66	0.97245	99	1.213786	136	1.122116	91	1.14176	95	1.306531	155	1.657431	152	1.13017	118	0.713185	71	1.866472	200	0.957682	109	1.359752	174	1.701395	192	1.118497	113	1.02119	104	1.606816	146	1.318411	143	1.088007	121	1.788108	172	1.222817	196	0.968185
ENSMUSG00000004667	Polr2e	Polr2e	84.533615	4421	43.054317	2248	35.718166	1719	51.392696	1479	37.514698	1778	50.645393	2630	48.72504	1840	31.288536	1210	36.103943	1992	43.826202	1873	57.692055	2808	41.196911	1888	51.195198	2554	24.162481	1282	54.868816	3266	43.843075	2300	40.81213	1917	32.236622	1526	55.25264	2332	37.495483	1892	42.488781	2194	48.857693	2188	47.621574	3556	57.091248
ENSMUSG00000004668	Abca13	Abca13	0.013896	11	0.005458	4	0	0	0	0	0	0	0	0	0.003787	2	0	0	0	0	0	0	0	0	0.00241	2	0	0	0	0	0.009527	8	0	0	0.009161	6	0.004546	4	0	0	0	0	0	0	0	0	0.001889	2	0
ENSMUSG00000004677	Myo9b	Myo9b	5.882618	1607	8.101178	2098	7.018135	1549	9.951337	1564	6.410564	1595	10.836659	2780	8.926913	1784	6.005244	1193	5.081756	1443	5.189118	1119	10.552849	2633	7.343859	1665	10.049674	2493	3.532085	920	8.143238	2497	9.253192	2465	4.61465	1064	6.143837	1424	10.581861	2219	6.553336	1766	8.429775	2184	10.28189	2466	8.237419	3157	10.390068
ENSMUSG00000004698	Hdac9	Hdac9	2.538578	553	2.030679	456	2.195776	464	2.163347	266	2.201598	464	2.648443	586	1.812321	297	0.340563	87	0.32263	122	2.124558	411	2.204924	472	3.179416	649	1.806498	397	0.874576	232	1.607028	422	1.844452	394	1.870665	395	1.817176	379	2.063547	379	1.246309	270	1.720311	402	2.18348	437	1.76093	593	2.291426
ENSMUSG00000004707	Ly9	Ly9	0	0	0	0	0.084659	9	0	0	0.035392	4	0.070005	9	0	0	0.045987	4	0.025935	4	0.096428	9	0.029325	4	0.141676	15	0.096211	11	0.072304	9	0.059239	8	0.062413	8	0	0	0.091336	10	0.031789	3	0.141624	16	0.033483	4	0.020269	2	0.055339	9	0.0183
ENSMUSG00000004709	Cd244a	Cd244a	0.016155	3	0.011699	2	0	0	0.020452	2	0	0	0	0	0.028365	4	0.015794	2	0	0	0	0	0	0	0.013329	2	0	0	0.011472	2	0	0	0	0	0	0	0	0	0	0	0	0	0	0	0	0	0	0	0
ENSMUSG00000004730	Adgre1	Adgre1	0.418942	62	0.203821	31	0.586554	80	0.157371	13	0.305479	41	0.655568	97	0.412037	44	0.224789	25	0.315156	50	0.486946	59	0.27049	38	0.574072	75	0.22012	31	0.423155	64	0.2082	36	0.300991	45	0.315933	42	0.584118	78	0.583481	70	0.487091	70	0.371224	55	0.599467	76	0.377749	77	0.508625
ENSMUSG00000004748	Mtfp1	Mtfp1	76.782982	4935	30.3741	1949	23.106188	1367	45.500549	1609	21.763939	1268	33.733257	2153	34.794792	1615	16.350967	777	22.134874	1501	39.002048	2048	48.472836	2900	26.606491	1499	39.97311	2451	7.314076	477	31.334095	2292	28.010918	1806	31.83807	1838	16.22616	944	59.86544	3105	15.700719	974	18.606085	1181	45.938602	2528	45.000484	4130	50.081669
ENSMUSG00000004768	Rab23	Rab23	3.449188	680	2.839418	558	4.48781	813	3.033343	329	3.863463	690	4.374161	856	3.795315	540	2.47405	353	3.016062	627	3.535687	570	3.311876	607	4.159133	719	2.687648	498	3.121809	622	2.846489	639	2.943467	581	2.946579	522	3.281684	584	3.00897	478	2.808573	534	2.576484	501	3.407023	578	2.844417	801	2.892487
ENSMUSG00000004771	Rab11a	Rab11a	53.486469	5691	29.337518	3110	28.390943	2757	36.225408	2103	28.374891	2727	40.158715	4231	33.091041	2534	21.473515	1677	23.660152	2649	32.801964	2840	37.240128	3675	33.853604	3149	34.7904	3529	16.964022	1829	31.190068	3739	28.284824	3019	28.250302	2698	28.518674	2745	32.201056	2762	25.125999	2575	28.685059	2988	35.425422	3209	28.227282	4268	38.79722
ENSMUSG00000004788	Eif2b2	Eif2b2	14.086922	1028	9.098479	664	8.622074	580	11.142974	449	9.284923	615	11.443874	831	11.366818	600	5.207536	282	7.279047	562	8.508304	509	12.689533	864	8.943025	573	10.576034	735	5.779665	426	9.284376	773	7.55956	552	8.066813	530	7.764928	514	11.36273	670	6.732088	475	7.115199	510	10.525129	659	9.011165	938	11.854653
ENSMUSG00000004789	Dlst	Dlst	24.456347	3065	15.728896	1967	16.859791	1943	20.836049	1434	14.731588	1667	20.017376	2483	17.211988	1552	10.952989	1015	12.982544	1715	17.935377	1835	22.255705	2587	17.487135	1922	18.391463	2191	8.75213	1108	16.723691	2386	15.159368	1905	13.572887	1527	12.664548	1431	21.45149	2156	14.175107	1709	15.595412	1924	23.078368	2475	17.000151	3037	19.933404
ENSMUSG00000004791	Pgf	Pgf	2.951859	241	1.664123	158	1.771909	155	1.879598	98	1.342081	98	1.778967	168	2.287246	134	0.959588	68	0.694624	70	1.571045	122	2.743172	217	1.2914	108	2.242249	172	0.807096	66	2.35802	218	1.510161	144	2.025432	151	0.774558	67	2.59394	174	1.120669	103	1.075331	101	2.047801	167	1.896351	218	2.133432
ENSMUSG00000004798	Ulk2	Ulk2	9.139752	2391	7.320593	1912	10.49267	2526	9.398396	1353	9.364842	2220	10.720272	2785	8.139004	1537	7.191251	1391	7.922462	2186	9.030857	1930	8.608927	2097	11.444189	2623	8.016922	2001	8.949072	2376	7.939771	2364	9.046062	2374	6.884076	1618	9.081598	2150	8.231465	1738	7.823439	1975	8.487936	2193	10.536304	2360	7.367462	2752	9.5144
ENSMUSG00000004814	Ccl24	Ccl24	0	0	0	0	0.26277	15	0.061232	2	0	0	0.034147	2	0.038517	2	0.040049	2	0.048219	3	0	0	0	0	0.077401	4	0.088868	6	0	0	0	0	0	0	0	0	0	0	0	0	0	0	0.093862	6	0.039601	2	0.02375	2	0.114934
ENSMUSG00000004815	Dgkq	Dgkq	0.802586	190	0.94347	218	1.590926	331	1.474979	185	0.832923	176	4.0334	911	0.876097	148	0.407426	73	2.663013	646	1.101792	204	1.40388	299	1.312743	261	1.009993	227	0.765212	176	0.872346	241	0.682646	159	0.865414	178	2.497605	527	1.091877	203	0.542971	120	0.688313	161	4.499911	875	1.150689	371	0.925402
ENSMUSG00000004821	Tmed11	Tmed11	0	0	0	0	0	0	0	0	0	0	0	0	0	0	0	0	0	0	0	0	0	0	0	0	0	0	0	0	0	0	0	0	0	0	0	0	0	0	0	0	0	0	0	0	0	0	0
ENSMUSG00000004837	Grap	Grap	2.943709	223	1.071832	81	2.567983	179	1.763543	74	1.324944	91	1.1056	84	1.382493	76	0.898403	51	1.295554	104	1.963043	122	1.309415	93	1.415563	94	1.823332	132	1.393378	108	1.104606	96	0.732877	56	0.608165	42	1.328848	92	1.50907	93	1.657198	122	0.814801	61	1.491702	97	0.981894	107	1.193186
ENSMUSG00000004842	Pou1f1	Pou1f1	0	0	0.052928	5	0	0	0.059282	3	0	0	0.038742	4	0.068617	4	0	0	0.055255	5	0	0	0	0	0.021671	2	0.022588	2	0	0	0	0	0	0	0	0	0	0	0.019951	2	0	0	0	0	0.046472	4	0	0	0
ENSMUSG00000004843	Chmp2b	--	28.488983	2430	16.562866	1410	14.144728	1110	19.753332	927	15.185603	1173	23.012169	1949	16.559141	1020	11.289011	713	12.772571	1149	16.911991	1178	18.37067	1459	18.63856	1391	16.62746	1353	9.417578	815	18.053686	1752	14.740779	1261	14.0598	1077	14.740747	1138	19.834132	1366	11.001433	905	16.102804	1356	20.46381	1494	16.011053	1950	22.299259
ENSMUSG00000004846	Plod3	Plod3	6.421434	957	7.430009	1074	6.916463	920	8.966315	712	7.994917	1061	11.012829	1604	8.567177	917	4.688362	516	5.16715	807	5.701232	688	10.308008	1384	7.992982	1045	10.576926	1472	4.026378	606	8.154299	1373	8.302497	1238	4.814791	643	5.848416	781	9.062496	1063	6.473284	922	6.206229	912	8.942125	1122	8.204802	1726	9.810507
ENSMUSG00000004849	Ap1s1	Ap1s1	220.334303	13567	94.421252	5806	87.766834	4973	119.787197	4057	99.544269	5551	130.842893	8000	109.52217	4871	48.881617	2225	97.294374	6318	114.555805	5764	124.071358	7108	119.390778	6435	108.649238	6385	74.616387	4664	83.960879	5885	76.940558	4750	99.211551	5488	77.283006	4305	123.62247	6145	71.521037	4252	76.040573	4620	118.170527	6228	110.135101	9687	124.135027
ENSMUSG00000004864	Mapk13	Mapk13	0	0	0.246645	13	0.101075	13	0.314947	19	0.636607	61	0.463902	44	0.14258	15	0.098538	10	0.800864	88	0.136928	14	0.533686	43	1.049307	90	0.168849	15	0.400891	32	0.095303	8	0.318246	30	0.170574	6	0.39944	39	0.087582	10	0	0	0.307198	30	0.098946	12	0.048624	10	0.05055
ENSMUSG00000004865	Srpk1	Srpk1	8.587252	1734	5.899086	1187	5.601978	1090	8.939973	1013	5.887254	1115	8.539084	1777	6.813643	1011	4.058596	637	5.420251	1187	5.56065	940	8.802598	1736	6.500337	1202	8.514444	1685	2.975464	641	6.39454	1505	6.484026	1369	4.936704	888	5.083636	975	8.737337	1467	5.674178	1155	5.657042	1181	8.484367	1505	7.38419	2156	7.628999
ENSMUSG00000004872	Pax3	Pax3	0	0	0	0	0.131536	22	0	0	0	0	0	0	0	0	0	0	0	0	0	0	0	0	0	0	0	0	0	0	0	0	0	0	0	0	0	0	0	0	0	0	0	0	0	0	0	0	0
ENSMUSG00000004880	Lbr	Lbr	3.30723	529	2.008304	321	3.078176	453	2.586479	228	2.67433	388	2.637563	419	2.630827	304	1.831246	217	2.099596	355	2.385106	312	2.635236	393	2.173997	304	3.143033	480	1.643281	267	2.718319	495	2.202037	354	1.792351	258	2.122236	308	2.693496	348	1.970024	304	1.864147	295	3.028105	415	2.290949	523	2.521963
ENSMUSG00000004885	Crabp2	Crabp2	0.410813	18	0.807951	35	1.128305	45	0.995775	24	0.719522	28	1.184437	50	1.348772	42	1.612952	51	0.673254	31	1.060609	37	1.118099	45	0.931824	35	1.598559	65	1.18243	51	0.72068	35	0.839134	36	0.889972	34	0.854385	33	1.071855	37	0.877351	36	1.277893	54	1.047701	39	0.627341	38	0.686613
ENSMUSG00000004891	Nes	Nes	0.586654	164	0.250699	70	0.512709	132	0.468	72	0.17824	46	0.364457	100	0.371896	75	0.237018	49	0.219835	65	0.329961	75	0.364356	95	0.224134	55	0.470138	125	0.204944	59	0.213592	68	0.257962	73	0.153211	39	0.219797	56	0.385679	87	0.184096	50	0.286497	79	0.472986	113	0.387236	151	0.240535
ENSMUSG00000004892	Bcan	Bcan	44.603397	6382	31.916754	4559	33.294785	4383	43.819988	3449	39.546272	5126	43.07917	6120	37.144126	3836	20.947364	2210	27.902975	4211	31.447054	3674	39.262714	5229	36.148882	4530	33.706646	4600	17.285896	2510	28.696785	4673	32.461155	4658	20.972511	2695	26.060976	3375	42.786091	4939	26.797222	3700	28.698668	4055	42.862709	5251	32.90063	6720	43.428178
ENSMUSG00000004894	Hapln2	Hapln2	9.949679	755	6.351115	492	13.059371	913	5.335188	228	9.764694	676	5.930221	457	5.665114	304	4.697931	263	9.703433	791	8.323304	524	8.823633	621	6.516271	438	4.890762	360	6.440426	499	6.851617	598	10.151843	782	4.36641	306	4.886274	340	5.478948	344	4.097386	305	4.515058	347	6.431444	427	5.154898	563	4.970477
ENSMUSG00000004895	Prcc	Prcc	21.451042	2051	11.844568	1131	12.337662	1086	15.215632	801	11.732482	1017	15.115503	1435	14.288514	987	8.867207	627	10.488662	1058	14.414877	1126	19.59271	1744	13.050199	1094	17.595348	1605	7.209114	700	13.661651	1487	12.014131	1152	12.790805	1099	8.439088	731	18.282318	1411	9.293651	858	11.479269	1084	17.276358	1415	15.989985	2183	16.906523
ENSMUSG00000004896	Rrnad1	Rrnad1	5.968273	808	8.021887	1083	5.696188	690	8.843844	647	5.718531	721	9.684944	1297	7.992256	776	5.735241	563	5.304056	737	4.571741	511	10.050049	1259	6.904952	828	10.330476	1299	3.287409	470	7.939128	1208	7.919733	1090	4.720094	563	5.641528	699	9.876339	1088	5.400944	711	8.462376	1085	10.883028	1244	8.497524	1599	8.996865
ENSMUSG00000004897	Hdgf	Hdgf	44.099377	4443	30.017969	3028	32.694675	2987	37.610122	2102	32.02322	2903	38.991238	3923	30.676036	2230	19.102708	1423	27.965515	2951	35.831569	2951	37.060794	3500	35.230079	3074	36.532508	3535	22.995438	2333	31.196344	3594	26.451042	2677	29.962729	2727	33.302222	3037	37.641029	3069	25.655115	2499	32.020503	3193	41.178045	3572	34.133636	4915	40.9458
ENSMUSG00000004902	Slc25a18	Slc25a18	30.28968	2637	22.291578	1937	38.347286	3071	26.279657	1259	31.503731	2485	28.088129	2428	26.812668	1685	14.587689	939	23.26573	2137	26.477289	1883	26.798462	2172	35.892002	2738	24.314411	2019	18.612877	1644	16.89451	1674	17.40099	1520	21.182547	1656	18.961708	1494	26.817528	1884	18.755222	1576	19.200523	1651	26.005848	1939	22.204458	2760	25.930834
ENSMUSG00000004929	Thop1	Thop1	20.895296	2696	11.911489	1534	9.717008	1154	14.358233	1019	10.292165	1203	13.922079	1784	14.543329	1355	9.841958	939	10.527843	1433	12.713059	1340	17.673019	2122	11.108183	1256	13.570683	1670	5.229066	685	12.644366	1857	12.270511	1588	10.267471	1190	7.683084	897	15.36883	1600	9.660513	1203	11.358698	1447	15.323352	1693	15.091853	2780	16.264904
ENSMUSG00000004931	Apba3	Apba3	9.968658	893	11.070846	878	9.155342	700	11.80171	525	10.048994	709	14.444557	1081	13.11952	765	10.042203	569	8.569695	701	9.268987	681	15.494433	1238	11.482424	817	14.071714	1143	7.324063	502	12.55058	1165	13.7335	1050	7.435346	536	10.6471	723	14.250563	946	9.484442	761	10.605566	858	13.092084	914	13.559161	1545	13.420097
ENSMUSG00000004933	Matk	Matk	188.735455	17852	158.682264	16904	106.114434	9490	174.106525	10068	114.619559	11053	174.10885	18423	151.23062	11488	148.844019	11703	104.441793	11582	109.569497	9435	193.85953	19004	133.234681	12283	174.115248	17642	77.029337	8297	181.325033	21895	179.226424	19032	119.826788	10404	120.890788	11601	192.243555	15228	153.001607	15730	165.959963	17546	176.291242	15469	166.740611	25305	193.169679
ENSMUSG00000004934	Pias4	Pias4	6.995967	820	3.491726	404	3.877357	416	5.185455	329	3.532439	370	5.338533	621	4.119167	349	2.331837	202	3.193447	393	4.074864	390	5.166552	564	3.376731	336	5.267893	577	2.208981	261	3.775709	496	3.710822	436	2.74909	289	2.752204	292	5.121816	480	2.968538	328	3.515897	404	4.747064	463	4.789654	788	5.132996
ENSMUSG00000004936	Map2k1	Map2k1	139.199799	15445	65.067772	7207	42.423092	4331	74.854729	4569	48.093842	4835	75.218224	8288	73.479492	5886	46.83989	3843	42.067493	4924	78.628105	7127	76.643982	7916	57.715893	5611	73.275894	7756	31.555319	3553	79.610878	10053	62.069695	6907	57.464947	5727	55.562202	5579	78.400574	7019	58.204964	6232	65.73716	7202	78.707382	7478	64.960663	10291	86.912895
ENSMUSG00000004937	Sgta	Sgta	57.874927	5182	25.074314	2239	27.409982	2241	35.719425	1757	25.624478	2076	32.617991	2891	31.99729	2058	15.58298	1026	27.176329	2553	31.877535	2324	38.941218	3236	27.968939	2182	31.653509	2690	13.75497	1222	29.839919	3023	25.784202	2310	26.650523	2136	18.967309	1530	41.091611	2968	20.641417	1765	22.951305	2027	37.788667	2896	33.095917	4216	39.056062
ENSMUSG00000004939	Nmrk2	Nmrk2	0	0	0.160126	14	0.090699	8	0.084105	4	0.096908	8	0.046033	4	0.177171	11	0.136345	9	0.106973	10	0.286156	20	0.058351	5	0.072986	6	0.105938	9	0	0	0.142275	14	0.235524	20	0.095464	8	0.066563	6	0.269658	19	0.116094	10	0	0	0.140241	11	0.151291	19	0.040606
ENSMUSG00000004945	Tmem242	Tmem242	49.788081	2147	27.923003	1201	29.602772	1174	29.732799	706	27.017772	1056	28.273625	1211	25.427878	791	18.655886	596	27.512994	1253	28.442631	1000	27.753325	1114	27.027378	1024	23.952974	984	18.654541	816	25.23261	1238	24.563538	1062	24.300178	940	20.472898	800	34.602222	1204	20.077919	834	20.63364	878	34.444335	1272	27.235105	1675	33.793341
ENSMUSG00000004947	Dtx2	Dtx2	1.982597	228	1.108996	135	1.317065	141	1.867397	117	1.047994	109	2.153259	245	1.469876	122	0.991224	85	0.948512	122	0.86026	86	1.881438	203	1.189093	121	2.031395	235	1.007792	119	1.347446	176	1.26023	146	1.099127	120	1.176082	123	1.89448	176	1.162288	129	1.126587	132	2.113961	209	1.726985	281	1.744424
ENSMUSG00000004948	Zp3	Zp3	0	0	0	0	0.018759	2	0	0	0.072542	4	0.075093	5	0.039235	2	0	0	0.031466	2	0	0	0	0	0	0	0	0	0.056482	4	0.052396	4	0.027578	2	0	0	0	0	0	0	0	0	0.134116	8	0	0	0.048509	5	0.032598
ENSMUSG00000004951	Hspb1	Hspb1	12.271106	506	4.487995	186	9.171891	348	7.700319	175	5.870462	220	4.064486	167	9.161132	273	3.301199	102	5.543124	242	8.386168	283	6.206096	238	4.345556	158	13.063052	514	5.211551	218	3.604819	170	7.176853	297	4.031113	150	4.533818	170	7.302729	244	3.504554	140	3.762716	154	10.732378	380	6.450735	380	4.058905
ENSMUSG00000004952	Rasa4	Rasa4	1.546374	187	1.990242	234	4.695174	532	1.903869	129	3.175837	356	2.917813	353	1.248946	114	1.448693	108	1.572001	205	1.360889	130	1.780678	213	2.3401	246	2.030236	235	1.514768	196	1.068802	159	1.847043	245	1.041793	111	1.819735	212	1.888522	185	1.503349	167	1.511827	182	2.239793	233	1.988153	362	1.764013
ENSMUSG00000004961	Syt5	Syt5	67.144019	5259	43.456046	3422	35.353997	2524	60.441171	2624	47.796118	3372	66.125257	5153	53.190053	3007	26.236368	1537	46.912546	3876	46.483775	2942	61.758435	4501	55.017633	3732	52.549997	3955	28.552706	2247	42.110722	3761	40.781758	3227	44.105637	3119	37.085437	2640	60.620154	3815	30.414984	2291	36.949667	2887	61.252886	4118	51.808062	5856	56.203026
ENSMUSG00000004980	Hnrnpa2b1	Hnrnpa2b1	242.122928	18277	217.144772	16274	171.357292	11873	246.707266	10321	158.67566	10889	241.732224	18169	232.78918	12625	161.380754	8986	153.825043	12314	210.612745	13096	262.211887	18361	190.60694	12597	251.789415	18061	123.170906	9366	213.687391	18332	201.093786	15191	210.41814	14220	178.913152	12228	243.050305	14730	185.136665	13564	212.85505	15807	240.669933	15633	228.076933	24647	262.356342
ENSMUSG00000004988	Fxyd4	Fxyd4	0	0	0	0	0	0	0	0	0.092743	5	0.036881	2	0	0	0	0	0.033216	2	0.066833	3	0	0	0	0	0.076658	4	0	0	0	0	0	0	0.033438	2	0	0	0	0	0	0	0.076404	5	0	0	0.109103	9	0
ENSMUSG00000004994	Ccdc130	Ccdc130	6.207108	580	5.568632	495	3.865643	328	6.725071	338	5.315878	429	7.332998	654	5.690511	383	5.193217	350	3.120857	311	3.640434	286	7.258504	635	5.263734	411	7.094863	614	3.183128	295	6.88714	712	5.715127	529	4.286159	349	5.324525	425	6.535046	488	5.313465	466	6.531276	578	6.332509	482	5.688393	745	7.572933
ENSMUSG00000004996	Mri1	Mri1	7.059692	881	4.570515	586	3.849231	425	5.591528	395	3.561737	415	5.532522	706	4.512918	419	3.093034	287	2.394933	325	3.685109	387	5.6985	670	3.482187	392	5.820373	707	1.812836	237	5.636351	824	3.519202	454	3.547467	401	3.792229	441	5.233398	543	3.853934	478	4.383103	556	5.210141	573	5.532854	1002	5.307269
ENSMUSG00000005034	Prkacb	Prkacb	22.550057	4393	19.290507	3760	38.418068	6955	23.312218	2514	33.218089	5850	29.05536	5680	22.695323	3208	15.294784	2219	27.008172	5612	24.564967	3907	22.999728	4178	36.275521	6208	19.004742	3533	27.322684	5461	18.458947	4098	21.269459	4173	18.267574	3227	21.011643	3721	21.774598	3428	14.662164	2763	17.872533	3457	24.265958	4062	18.629301	5189	24.835155
ENSMUSG00000005043	Sgsh	Sgsh	0.71476	137	0.423751	85	0.651109	119	0.652349	72	0.326806	59	0.741118	147	0.70976	102	0.298202	44	0.279072	59	0.46721	75	0.691506	128	0.416786	74	0.618205	113	0.28228	57	0.589429	129	0.509505	102	0.499045	89	0.576928	104	0.615113	99	0.422496	82	0.54462	103	0.682263	116	0.453996	124	0.523626
ENSMUSG00000005045	Chd5	Chd5	7.439701	3164	6.888316	2910	7.228508	2817	10.512327	2442	8.840155	3394	11.104576	4665	8.249464	2538	3.822412	1190	8.343655	3731	7.652221	2630	10.323831	4086	9.821271	3643	7.784733	3143	4.725679	2021	6.208907	2991	6.394989	2705	5.88667	2238	6.199078	2383	8.831044	3016	5.6386	2286	5.655316	2372	9.680592	3506	7.561413	4573	8.199557
ENSMUSG00000005054	Cstb	Cstb	27.280193	750	11.43383	314	15.273679	386	13.016025	197	10.308554	257	13.207103	361	15.871449	315	6.325248	129	12.814442	372	16.411646	369	18.853418	482	11.454777	276	14.802307	388	7.103871	198	12.017151	376	10.115945	279	11.957026	295	6.077815	152	19.589403	435	8.01959	213	8.266267	225	15.647241	368	13.369036	525	15.952368
ENSMUSG00000005057	Sh2b2	Sh2b2	1.362912	171	0.986286	124	2.010768	228	1.273219	87	1.565681	178	2.175174	272	1.699737	141	0.883079	85	1.122714	148	1.499879	149	1.830953	212	1.815509	199	1.659811	203	1.118017	144	1.291078	180	1.494414	183	0.867578	102	1.062606	121	2.019284	206	1.250164	151	1.010422	125	1.741109	185	1.374517	248	1.374573
ENSMUSG00000005069	Pex5	Pex5	12.412658	1740	7.00334	986	6.434558	838	9.178143	710	6.410391	831	9.511425	1345	8.618119	872	4.291949	447	5.146165	766	7.231726	834	9.429307	1246	7.146505	891	8.587003	1166	3.143512	449	7.548677	1207	6.453137	923	5.812725	731	6.380812	811	8.792119	1011	5.450679	738	5.583158	777	9.365197	1138	7.540547	1526	8.681529
ENSMUSG00000005078	Jkamp	Jkamp	16.563113	1411	11.174805	949	8.243846	640	14.822296	695	8.111739	626	13.556083	1145	11.381958	700	6.357865	399	7.45769	667	8.62351	600	10.913054	864	10.16577	760	10.779614	877	5.427609	464	10.143756	982	9.625217	821	9.262339	708	9.028621	696	12.114552	831	6.390708	524	10.057588	843	12.514618	908	9.539613	1160	12.388111
ENSMUSG00000005087	Cd44	Cd44	0.163214	42	0.267895	69	0.221826	53	0.365344	52	0.285815	67	0.464207	118	0.465046	86	0.254121	49	0.281534	76	0.214377	45	0.219424	53	0.63743	143	0.201686	50	0.207164	54	0.047123	14	0.222476	58	0.189857	44	0.282568	66	0.319798	66	0.084731	21	0.156154	40	0.192655	43	0.218735	80	0.323687
ENSMUSG00000005089	Slc1a2	Slc1a2	35.530806	18500	30.563641	15906	34.704293	16688	33.483176	9659	37.381842	17734	36.311133	18828	38.692881	14660	25.814943	9984	35.946473	19734	45.242164	19309	32.87062	16047	60.306172	27693	27.851198	13788	33.628586	17948	29.56437	17553	32.315537	16933	24.57119	11496	38.122419	18073	33.541493	14118	30.971535	15687	35.000838	18068	38.584007	17267	27.604019	20639	38.15295
ENSMUSG00000005102	Eif2ak4	Eif2ak4	3.951888	907	5.193558	1127	4.916585	993	6.836709	818	4.793689	947	6.983866	1541	5.084232	820	4.444512	738	3.525551	805	4.155266	752	6.528803	1306	5.161194	1014	7.168446	1532	2.360243	560	6.037738	1505	6.587127	1462	4.314713	853	3.837918	779	6.103996	1090	4.281165	924	4.844901	1079	6.498842	1190	6.490899	1997	6.95003
ENSMUSG00000005103	Wdr1	Wdr1	44.174832	6215	26.519419	3725	20.704769	2680	31.166067	2412	21.521929	2744	30.519587	4264	26.461417	2687	17.319227	1802	16.575466	2460	28.949426	3328	31.859432	4173	23.770441	2931	26.352417	3537	11.646902	1663	28.255739	4525	24.510939	3459	23.848721	3014	20.3698	2594	31.356291	3560	21.813951	2962	24.607929	3419	30.82246	3714	28.360646	5698	33.509987
ENSMUSG00000005107	Slc2a9	Slc2a9	0.550577	91	0.417292	69	0.114965	18	0.522581	48	0.141925	22	0.619234	101	0.240647	29	0.320503	39	0.221515	39	0.375708	51	0.597105	92	0.268117	39	0.542935	85	0.017822	3	0.608946	114	0.297923	50	0.309706	46	0.365192	55	0.515351	69	0.5211	83	0.525318	86	0.753613	106	0.568554	134	0.782708
ENSMUSG00000005124	Wisp1	Ccn4	0.034461	9	0.039498	10	0.037267	8	0.023493	3	0.082482	18	0.112236	26	0.017901	3	0	0	0.07917	20	0.031145	6	0.025976	6	0.039986	9	0.046301	11	0.05904	14	0.007595	3	0.055577	13	0	0	0	0	0.020963	4	0.010416	3	0.026029	6	0.071369	15	0.015065	5	0.040832
ENSMUSG00000005125	Ndrg1	Ndrg1	24.697605	3250	26.602295	3495	50.84193	6156	18.232904	1320	31.861664	3796	19.661825	2568	20.359085	1934	21.474352	2090	30.496706	4233	31.417667	3378	20.724354	2539	25.316713	2919	19.306177	2424	36.087743	4817	18.485365	2769	24.123129	3184	21.458416	2535	20.862276	2485	23.943949	2543	16.265704	2065	17.941303	2332	25.625326	2888	23.34791	4385	21.849127
ENSMUSG00000005131	4930550C14Rik	4930550C14Rik	0.126655	16	0.079862	10	0.11489	14	0.053764	4	0.141405	16	0.115353	15	0.155486	14	0.065211	7	0.044139	6	0.075159	8	0.13848	17	0.077964	9	0.117218	14	0.104234	14	0.17413	25	0.085846	11	0.0689	8	0.137881	16	0.123901	13	0.047371	5	0.012425	2	0.10975	12	0.041503	8	0.096145
ENSMUSG00000005142	Man2b1	Man2b1	6.123917	1016	6.112369	1050	6.02769	951	7.209384	683	6.044321	952	7.250844	1244	6.549929	818	5.198815	663	4.755099	871	4.867906	676	8.035218	1283	6.694358	1012	7.19684	1162	4.266119	745	6.0012	1175	7.857188	1342	4.277131	663	5.361245	834	8.869876	1215	5.204943	865	4.912775	824	7.596868	1124	7.233245	1788	7.520421
ENSMUSG00000005148	Klf5	Klf5	0.639393	99	0.57982	89	0.642159	91	0.9807	83	1.205905	167	1.106215	168	0.293618	33	0.397379	45	1.662733	268	0.670352	84	1.077785	154	1.116422	150	0.82655	121	1.297464	202	0.43559	76	0.753445	116	0.452848	63	0.892049	124	0.591288	74	0.289836	43	0.788041	119	0.797758	105	0.543519	119	0.531225
ENSMUSG00000005150	Wdr83	Wdr83	23.729868	1314	15.286706	838	15.049235	765	19.430646	591	13.146677	653	19.564926	1066	19.499038	780	14.104872	577	11.544146	679	12.844006	582	22.376	1144	14.276538	690	18.253789	960	10.470732	584	18.258599	1148	15.88544	870	12.768829	641	12.262706	610	20.07458	894	14.633096	781	16.550764	909	18.843292	892	16.809067	1325	21.448224
ENSMUSG00000005161	Prdx2	Prdx2	149.531386	10434	71.790471	4889	67.52692	4243	93.954322	3498	67.650203	4206	95.465454	6481	90.998826	4551	42.839449	2160	65.33606	4730	83.611621	4639	90.218236	5857	83.052174	4990	82.668169	5437	41.550329	2874	76.134738	5848	67.103782	4614	72.911393	4558	63.264948	3902	89.326098	5042	56.187379	3756	64.022576	4366	91.018485	5192	73.043932	7169	100.233748
ENSMUSG00000005198	Polr2a	Polr2a	1.636573	503	1.995643	612	2.523454	713	2.948395	498	2.146323	597	2.869792	875	2.681607	595	1.277931	291	1.066758	346	2.053652	516	2.803328	802	1.89424	510	2.802127	821	1.416609	442	2.512072	878	1.942884	599	1.348762	372	1.482635	412	2.786431	691	1.931519	573	1.963153	596	2.881798	758	2.775613	1217	2.668568
ENSMUSG00000005202	Shbg	Shbg	0.083655	6	0.060966	4	0.182406	11	0.038442	2	0.119784	8	0	0	0.081734	4	0.046175	3	0.057207	4	0	0	0	0	0.052036	3	0	0	0.051852	4	0	0	0	0	0.130357	8	0.037728	3	0	0	0	0	0	0	0	0	0.085252	8	0
ENSMUSG00000005204	Senp3	Senp3	23.227934	2448	12.795506	1346	11.159482	1082	16.964928	984	11.712487	1118	14.47339	1515	15.868835	1207	6.154717	480	10.687343	1188	12.264541	1057	15.772648	1547	11.943988	1103	14.706316	1478	6.423372	687	12.473183	1496	10.829605	1145	9.805405	928	10.732643	1024	16.063129	1366	9.399113	956	11.40164	1187	14.860883	1341	12.88971	1939	16.022465
ENSMUSG00000005220	Corin	Corin	0.025619	6	0.035797	8	0.067633	14	0.027693	4	0.029908	6	0.049023	11	0.017098	3	0.054842	9	0.029654	7	0.014925	3	0.028525	6	0.04508	9	0.075681	16	0.085838	20	0.031742	8	0.039451	9	0	0	0.021989	5	0.029401	6	0.029919	7	0.00997	3	0.042598	8	0.034433	11	0.018544
ENSMUSG00000005225	Plekha8	Plekha8	1.127049	346	0.845652	260	1.102786	312	1.128336	191	0.786459	219	1.078323	329	1.297375	288	0.71229	162	0.824825	268	0.966393	243	1.019386	292	1.106137	298	1.026216	301	0.663327	207	1.014434	355	0.860207	265	0.647425	179	1.026522	286	0.89513	222	0.829812	246	1.031439	313	1.098317	289	0.823124	361	1.109132
ENSMUSG00000005232	G6pc2	G6pc2	0	0	0	0	0	0	0	0	0.024167	2	0.019009	2	0	0	0	0	0	0	0	0	0	0	0	0	0	0	0	0	0	0	0	0	0	0	0	0	0	0	0.072154	6	0.023504	2	0	0	0.028989	4	0
ENSMUSG00000005233	Spc25	Spc25	0.764516	51	0.326672	23	0.109114	7	0.294496	12	0.225692	15	0.431846	31	0.060019	4	0.183951	10	0.112367	9	0.266238	16	0.386246	23	0.361902	23	0.301764	21	0.23722	17	0.234141	19	0.122336	9	0.138641	9	0.342499	22	0.388634	20	0.200556	14	0.175899	13	0.540373	33	0.238138	24	0.259925
ENSMUSG00000005237	Dnah2	Dnah2	0.353324	222	0.393603	235	0.626017	327	0.468536	161	0.435444	247	0.475032	295	0.39541	179	0.41719	193	0.159563	106	0.476669	195	0.421094	245	0.460643	253	0.451942	257	0.358198	213	0.475693	312	0.48406	304	0.186743	106	0.261362	148	0.432332	219	0.246538	149	0.427252	264	0.509502	274	0.55559	474	0.568538
ENSMUSG00000005251	Ripk4	Ripk4	0.244277	40	0.160593	27	0.279632	43	0.130045	12	0.153293	23	0.196535	32	0.103216	13	0.078442	10	0.151014	27	0.097346	14	0.143625	22	0.297316	43	0.098536	16	0.141487	24	0.224376	42	0.232184	39	0.067986	10	0.066344	10	0.068348	10	0.042409	7	0.158883	26	0.127244	18	0.155878	37	0.106539
ENSMUSG00000005262	Ufd1	Ufd1	28.389482	2576	19.168252	1731	17.983031	1483	23.734629	1179	16.625465	1359	21.096993	1889	20.064473	1307	10.940315	734	15.098706	1439	19.745488	1438	21.050222	1768	19.458606	1533	21.313968	1841	12.158731	1081	20.06953	2061	15.660682	1421	17.571128	1423	14.5754	1191	22.93043	1667	15.210033	1319	17.854259	1597	22.247458	1715	18.091995	2334	25.989052
ENSMUSG00000005267	Zfp287	Zfp287	0.722908	84	1.827655	238	1.826055	225	1.524432	118	2.119932	262	2.056507	288	1.77739	178	1.03794	117	0.750692	83	1.410337	170	1.061337	118	2.035548	240	0.883055	97	1.094197	150	1.53303	243	1.490459	215	1.369076	167	1.5492	203	1.297693	151	1.230206	167	0.76091	80	2.039454	237	1.343484	268	0.9995
ENSMUSG00000005268	Prlr	Prlr	0.081592	33	0.072839	27	0.313647	113	0.07378	19	0.215026	81	0.109271	49	0.11283	32	0.035471	12	0.03556	17	0.135159	50	0.152115	33	0.193814	68	0.242036	37	0.1901	85	0.081933	43	0.036825	17	0.06851	21	0.040781	13	0.036079	14	0.05267	20	0.092729	39	0.054402	22	0.038316	21	0.06375
ENSMUSG00000005299	Letm1	Letm1	13.236356	3180	7.546148	1810	7.377522	1631	9.487563	1255	7.082599	1542	8.939818	2134	8.678324	1501	5.174826	916	6.690303	1693	8.628945	1693	11.088544	2481	7.618918	1605	9.049805	2074	4.553646	1111	8.156665	2229	7.441469	1793	8.348129	1802	5.717337	1244	10.948135	2122	6.377945	1479	6.606406	1568	9.138071	1881	8.998377	3086	10.600947
ENSMUSG00000005312	Ubqln1	Ubqln1	30.16211	4943	22.032862	3613	39.628855	6005	24.30355	2205	29.359333	4380	23.311077	3789	21.851574	2576	19.111797	2326	20.84974	3608	29.327043	3932	24.740413	3760	28.633681	4126	22.129892	3472	24.77372	4137	22.673675	4259	23.263868	3836	19.58983	2893	21.835933	3248	28.136153	3713	18.497758	2930	21.321624	3454	27.695723	3892	23.514267	5503	26.842066
ENSMUSG00000005320	Fgfr4	Fgfr4	0	0	0.048114	8	0.107446	15	0.047151	4	0	0	0.137779	21	0.0183	3	0.060803	7	0.066418	11	0.024742	4	0.042528	6	0.034125	5	0.078938	12	0	0	0.027664	5	0.06362	10	0.050207	7	0.052356	8	0.094631	12	0.013644	2	0.034293	6	0.112677	15	0.036641	8	0.038606
ENSMUSG00000005338	Cadm3	Cadm3	33.231449	6396	15.798493	3288	15.535673	2741	20.550123	2302	15.447069	2886	19.24869	4145	17.578332	2716	8.179464	1076	13.598426	2880	17.86488	2902	17.605196	3848	18.218956	3108	16.678226	3736	7.657736	1533	14.210908	3499	10.317595	2430	11.702318	2468	9.907705	2069	15.857998	3002	11.196402	2165	10.733212	2486	16.444672	3300	13.50698	4528	16.291304
ENSMUSG00000005339	Fcer1a	Fcer1a	0	0	0	0	0.044952	2	0	0	0	0	0	0	0	0	0	0	0	0	0	0	0	0	0	0	0	0	0.072725	4	0	0	0	0	0	0	0.034519	2	0	0	0	0	0	0	0.092152	4	0	0	0
ENSMUSG00000005354	Txn2	Txn2	90.678194	5425	47.798148	2834	44.012512	2432	61.486047	2031	45.953685	2521	54.622668	3553	57.122882	2464	29.947863	1317	53.129931	3347	55.09686	2720	57.575295	3227	52.846298	2761	47.706878	2713	31.690686	1910	45.989128	3151	43.137368	2569	48.630394	2600	40.315277	2168	60.75414	2935	38.280392	2222	38.827437	2398	55.116254	3077	48.387654	4241	62.577864
ENSMUSG00000005355	Casp14	Casp14	0	0	0	0	0	0	0	0	0	0	0	0	0	0	0	0	0	0	0	0	0	0	0	0	0	0	0	0	0.016517	3	0	0	0	0	0	0	0	0	0	0	0	0	0	0	0	0	0
ENSMUSG00000005357	Slc1a6	Slc1a6	3.942562	365	4.613257	426	5.551035	473	4.149875	211	4.435411	372	5.505799	506	4.263622	285	3.758976	257	2.350655	230	3.18239	241	3.560991	307	4.091213	332	4.011035	354	3.047752	286	3.616865	381	3.874726	360	3.396165	282	3.086551	259	4.261548	318	3.011499	269	2.819569	258	3.773629	299	3.585964	474	5.493083
ENSMUSG00000005360	Slc1a3	Slc1a3	40.97002	7766	24.411169	4621	32.575134	5674	30.865797	3220	31.993206	5496	37.63317	7083	31.347677	4291	23.190369	3252	28.683727	5737	36.938335	5722	28.997115	5107	43.427554	7214	24.390732	4411	26.91679	5179	25.95435	5601	33.842175	6436	20.148235	3432	29.970108	5143	32.634708	4993	27.607531	5052	29.11113	5451	35.81829	5815	26.025311	7040	37.325111
ENSMUSG00000005362	Crbn	Crbn	27.401271	2602	17.913414	1696	16.137968	1404	19.132828	999	15.247308	1312	18.082573	1698	15.684921	1072	13.356247	936	12.517909	1252	18.819248	1457	20.750996	1826	17.306398	1435	20.295677	1830	7.929169	764	18.400622	1979	17.470941	1664	14.898271	1271	13.182397	1129	21.994066	1678	12.029933	1100	16.286072	1527	19.53458	1586	18.736169	2534	22.222141
ENSMUSG00000005364	Il5ra	Il5ra	0	0	0	0	0	0	0	0	0	0	0	0	0.017015	2	0	0	0	0	0	0	0	0	0	0	0	0	0	0	0	0	0	0	0	0	0	0	0	0	0	0	0	0	0	0	0	0	0
ENSMUSG00000005370	Msh6	Msh6	2.446403	474	1.954627	378	1.735591	310	2.573421	275	1.537915	270	2.44919	471	2.250124	315	1.751145	251	1.499939	307	1.916368	304	2.623918	473	2.221017	377	2.613294	483	1.119964	221	1.830875	404	2.116718	412	1.452994	253	1.672146	291	2.569698	402	1.6452	308	1.893226	362	2.52444	419	1.934367	535	2.771535
ENSMUSG00000005371	Fbxo11	Fbxo11	30.623202	5535	19.305681	3513	17.332053	2872	25.125568	2530	18.603809	3026	28.837262	5203	20.995264	2702	14.006648	1896	14.236714	2703	20.917899	3060	24.674244	4026	22.216138	3531	26.333609	4470	11.162805	2048	23.382861	4867	21.152892	3787	19.001501	3104	21.391911	3388	22.715365	3352	17.358763	3037	20.644717	3699	24.688776	3836	21.665724	5393	24.904025
ENSMUSG00000005373	Mlxipl	Mlxipl	0.570264	75	0.672852	98	0.832446	87	0.245026	23	0.429122	55	0.699397	95	0.599162	72	0.23995	22	0.204697	35	0.617155	53	0.502329	75	0.606336	63	0.629753	83	0.343614	56	0.366063	56	0.825155	125	0.44339	51	0.508375	53	0.548468	51	0.466434	67	0.338859	50	0.77797	83	0.48798	98	0.627485
ENSMUSG00000005374	Tbl2	Tbl2	1.419344	485	0.907882	290	0.658028	207	1.240647	231	1.049451	306	1.308632	420	1.314297	318	0.579182	147	0.757375	266	1.216504	314	1.511696	454	1.171017	349	1.103076	360	0.570748	184	1.116354	429	1.048874	350	1.03295	293	0.745091	215	1.373544	368	0.815453	259	0.976124	309	1.396463	360	0.959521	459	1.171438
ENSMUSG00000005378	Bud23	Bud23	24.228536	1426	19.96299	1187	15.510976	906	21.618641	735	19.872621	1039	29.271438	1733	23.303738	1057	13.47682	595	13.054994	874	14.986	779	30.325445	1416	21.910837	1084	32.179654	1455	10.780805	660	26.116606	1372	20.99514	1237	18.204103	825	20.53112	1086	27.350621	1150	17.949672	1035	26.711163	1199	30.236428	1234	22.960779	1879	26.081718
ENSMUSG00000005397	Nid1	Nid1	0.562606	157	0.28051	78	0.650374	167	0.370284	57	0.241734	61	0.370512	103	0.348817	70	0.278711	58	0.37925	111	0.403237	92	0.298119	77	0.465078	114	0.589493	157	0.302208	86	0.120153	38	0.484433	135	0.239178	60	0.37462	95	0.300412	68	0.369334	99	0.261884	72	0.469782	112	0.213421	85	0.274631
ENSMUSG00000005410	Mcm5	Mcm5	1.017366	157	0.645667	100	0.428122	55	0.574763	49	0.398266	56	0.674402	104	0.510354	57	0.311125	36	0.335522	55	0.447961	57	0.98034	121	0.349036	48	0.618362	91	0.534625	84	0.684488	120	0.449096	70	0.519365	72	0.288987	41	0.870637	109	0.590851	88	0.487336	75	0.643381	85	0.474574	105	0.526891
ENSMUSG00000005413	Hmox1	Hmox1	1.709245	123	0.799586	58	1.54281	102	1.148488	46	1.107624	72	1.065443	76	1.169017	61	0.605461	32	0.755997	57	0.884907	52	1.004292	67	1.263097	80	1.382663	95	0.911435	67	1.096906	90	0.545264	40	1.01919	66	1.150521	75	1.096626	64	0.754356	53	1.076933	76	1.340101	82	0.998668	102	1.089413
ENSMUSG00000005417	Mprip	Mprip	26.546779	8269	20.67934	5267	17.740622	5851	22.421752	4061	15.300992	5048	21.25048	7115	19.164518	4522	11.599858	2984	13.072422	4926	17.428255	5113	22.875817	6888	17.4721	5363	22.214897	6808	12.438618	4505	16.877425	6592	16.450584	5606	14.59796	4411	14.30048	4363	22.131867	5959	14.038245	4902	14.841049	5289	21.500377	6665	18.684758	9146	19.153358
ENSMUSG00000005442	Cic	Cic	8.738064	2475	6.788504	1924	7.898971	2161	9.028471	1411	8.559218	2250	9.056059	2604	8.44145	1720	4.206973	976	8.998129	2696	9.042059	2143	9.827507	2589	8.449543	2150	8.539028	2345	5.263964	1546	6.648441	2328	7.223384	1959	6.338551	1636	5.492354	1474	8.812641	2125	5.752617	1614	6.331934	1920	9.550128	2301	7.668818	3186	9.139751
ENSMUSG00000005447	Pafah1b3	Pafah1b3	11.190086	455	5.884838	238	9.698633	363	6.832731	154	8.864588	326	9.469967	378	7.228599	213	2.584075	78	4.549844	197	5.28213	176	7.300377	278	6.375939	229	7.901845	307	4.304865	179	4.117324	193	3.961881	163	3.816557	140	3.688328	137	6.789534	224	3.131584	124	3.785045	153	6.156777	215	5.234829	302	6.395667
ENSMUSG00000005465	Il27ra	Il27ra	0.176865	22	0.235739	29	0.110477	13	0.291563	20	0.068716	8	0.213135	26	0.210069	19	0.018056	2	0.029118	4	0.152069	16	0.226539	26	0.082776	9	0.182475	22	0	0	0.268659	38	0.218915	27	0.189036	21	0.140307	16	0.267678	27	0.205376	25	0.303755	37	0.256224	27	0.171905	30	0.414588
ENSMUSG00000005469	Prkaca	Prkaca	43.614872	4522	30.905416	3199	31.345186	2990	39.492928	2252	27.726473	2604	38.736938	3988	34.541267	2585	20.040997	1537	22.868116	2501	34.113071	2889	36.299953	3503	32.266407	2931	33.592178	3322	17.232958	1813	32.11039	3789	25.969056	2699	28.460264	2650	25.578163	2400	39.010174	3263	23.570679	2358	28.616461	2930	37.485493	3328	33.332249	4934	39.365704
ENSMUSG00000005470	Asf1b	Asf1b	0.26368	22	0.112431	10	0.137199	11	0.108342	5	0.167897	13	0.066858	6	0.18734	12	0.18223	11	0.081179	7	0.017737	2	0.269108	21	0.206486	15	0.025059	2	0.114165	10	0.165005	16	0.072727	6	0.108559	8	0.033108	3	0.26835	18	0.02545	2	0.176586	15	0.076485	6	0.076259	9	0.019162
ENSMUSG00000005474	Myl10	Myl10	0	0	0	0	0	0	0	0	0	0	0	0	0	0	0	0	0	0	0	0	0	0	0	0	0	0	0	0	0	0	0	0	0	0	0	0	0	0	0	0	0	0	0	0	0	0	0
ENSMUSG00000005481	Ddx39	Ddx39a	11.052907	856	11.372611	840	8.580033	592	12.613397	518	9.421762	625	13.54576	991	10.778061	587	7.745439	427	7.435634	585	8.454915	511	15.544189	1068	10.389834	690	13.825651	984	6.91843	541	13.754878	1136	12.356967	921	9.155378	612	8.891354	598	12.431783	779	8.714098	617	10.455682	761	12.095127	768	11.682133	1248	11.3626
ENSMUSG00000005483	Dnajb1	Dnajb1	8.636562	1179	3.953723	539	5.973155	750	5.793839	435	5.41798	671	6.997942	949	5.766044	567	2.167026	219	4.094714	590	5.388638	601	6.945734	883	5.9911	717	5.336824	693	3.04165	422	4.425258	688	3.877382	531	4.095643	501	4.034182	499	5.705956	629	3.847294	506	3.57926	483	5.940937	695	4.581389	893	5.906109
ENSMUSG00000005493	Msh4	Msh4	0	0	0.013141	2	0	0	0.022728	2	0.007897	2	0.011969	2	0	0	0	0	0	0	0	0	0	0	0	0	0.014999	3	0	0	0	0	0.005021	1	0	0	0	0	0.00665	1	0	0	0	0	0.012082	2	0	0	0.036832
ENSMUSG00000005501	Usp40	Usp40	2.011996	449	1.737115	378	2.136028	435	2.482066	307	1.811899	363	2.330276	506	1.655874	268	1.31132	218	1.288543	303	1.209574	213	2.087344	427	1.757273	318	2.365355	497	1.394433	293	1.740119	416	2.041394	437	1.152181	237	1.116171	233	2.38008	409	1.414114	309	1.742505	371	2.874462	544	2.059499	612	2.578169
ENSMUSG00000005503	Evx1	Evx1	0.030424	4	0	0	0.033178	5	0	0	0	0	0	0	0	0	0	0	0	0	0.017874	2	0	0	0	0	0	0	0	0	0	0	0	0	0	0	0	0	0	0	0	0	0	0	0	0	0	0	0
ENSMUSG00000005505	Kbtbd4	Kbtbd4	1.326061	147	0.699689	77	1.165518	119	1.05849	66	0.916326	93	0.788558	86	0.90414	73	0.282651	24	0.570533	66	1.156293	105	0.869809	90	0.594632	56	0.769579	81	0.629561	71	0.6922	88	0.965644	107	0.532614	54	0.451085	46	0.801726	72	0.399851	44	0.515296	57	0.769849	74	0.900498	143	0.807386
ENSMUSG00000005506	Celf1	Celf1	10.977058	2585	7.09622	1702	6.198008	1461	8.93041	1170	7.657053	1687	9.135525	2136	7.889886	1484	4.248362	793	5.634497	1463	7.97228	1607	8.646455	1937	7.393089	1670	7.83285	1798	4.426897	1137	8.027475	2250	6.862539	1736	5.96776	1342	4.55918	1432	7.777871	1601	5.603401	1385	6.875474	1697	9.934431	2069	7.306046	2572	10.012066
ENSMUSG00000005510	Ndufs3	Ndufs3	94.764832	4515	47.793152	2273	39.575085	1735	54.473114	1428	38.424652	1659	54.691204	2588	54.730545	1883	27.659456	975	39.122997	1967	53.503933	2083	57.501308	2551	46.26313	1932	56.582161	2572	28.958092	1400	51.765984	2807	38.808128	1855	41.698841	1785	37.507668	1618	53.683113	2064	35.766994	1645	44.179703	2079	48.0047	1959	44.08942	2999	57.117332
ENSMUSG00000005514	Por	Por	23.992649	2870	11.423318	1349	12.075802	1329	15.00013	990	10.424819	1126	13.809746	1635	12.630882	1081	7.540845	670	8.808429	1116	13.094415	1268	16.067553	1795	12.148269	1265	13.185952	1510	5.632777	687	11.982858	1624	12.95333	1555	11.378132	1224	7.184919	780	16.71448	1619	8.853926	1022	10.377198	1213	17.084859	1755	14.663414	2508	16.191338
ENSMUSG00000005533	Igf1r	Igf1r	1.806735	939	1.061778	551	1.989209	952	1.537851	440	1.22713	578	1.55581	803	1.374408	516	0.608133	234	1.014481	557	1.197359	509	1.216957	589	1.334056	608	2.033163	1008	0.951853	502	1.043819	618	1.200203	626	0.772091	361	1.165515	549	0.905678	380	0.745919	375	0.931274	478	1.326989	591	0.889222	660	0.858455
ENSMUSG00000005534	Insr	Insr	4.661671	923	2.353797	711	1.693465	664	3.404843	493	2.447259	635	4.169418	953	3.155773	648	1.139901	323	1.470042	441	1.914428	489	2.368297	636	2.750761	642	3.267877	809	1.636584	500	1.791631	867	2.398413	714	1.548966	380	2.894579	631	1.701717	543	2.152132	555	3.082622	711	3.238172	700	1.905524	776	2.521756
ENSMUSG00000005540	Fcer2a	Fcer2a	0	0	0	0	0	0	0	0	0	0	0	0	0	0	0.08891	7	0	0	0.04795	4	0	0	0.044708	4	0	0	0.005727	1	0	0	0	0	0.061933	6	0.017674	2	0.009628	1	0.031121	4	0.015075	2	0.014182	2	0	0	0.041555
ENSMUSG00000005547	Cyp2a5	Cyp2a5	0.108415	10	0	0	0.025446	3	0	0	0.057148	5	0.109654	10	0.055601	4	0	0	0	0	0	0	0.033745	3	0	0	0.028774	3	0.048731	5	0.016228	2	0.08207	8	0.04299	4	0	0	0.027035	2	0.160273	15	0	0	0	0	0	0	0
ENSMUSG00000005553	Atp4a	Atp4a	0.051744	9	0.176787	28	0.191954	29	0.257999	23	0.149656	22	0.214948	34	0.194006	23	0.146149	18	0.15732	27	0.085243	12	0.187519	28	0.263504	37	0.090658	14	0.057828	10	0.135584	25	0.200845	32	0.087263	13	0.137049	20	0.088645	12	0.098235	16	0.042832	7	0.169498	24	0.125837	29	0.212875
ENSMUSG00000005566	Trim28	Trim28	22.698191	3355	18.734169	2765	15.738272	2141	24.373371	1982	16.376202	2193	24.635885	3616	21.007145	2242	11.509416	1258	11.483851	1791	15.540727	1877	24.369257	3353	17.773752	2302	23.262754	3280	9.368737	1405	21.758947	3661	18.095577	2683	14.916527	1981	15.039376	2012	23.359262	2786	14.038246	2003	16.324547	2383	21.242117	2689	20.920813	4415	23.672125
ENSMUSG00000005575	Ube2m	Ube2m	104.605399	6869	60.613977	3953	62.791063	3768	74.33804	2649	63.993109	3834	75.304709	4946	66.699352	3190	34.294172	1664	71.132015	4968	71.591628	3801	80.100346	4876	70.735114	4089	71.98942	4510	42.469468	2840	62.220386	4575	52.368252	3458	59.727947	3526	50.012856	3002	78.553053	4140	46.424094	2947	52.25711	3402	74.915082	4228	63.038506	5906	75.947752
ENSMUSG00000005580	Adcy9	Adcy9	0.708841	149	0.508853	114	0.457974	96	0.506346	64	0.449898	93	0.576774	130	0.638086	105	0.520113	87	0.490196	118	1.075768	196	0.56774	121	0.728046	145	0.526852	114	0.391391	90	0.676926	174	0.473947	106	0.523819	107	0.434198	90	0.833417	153	0.347507	77	0.617799	138	0.520532	101	0.76009	227	0.638479
ENSMUSG00000005583	Mef2c	Mef2c	6.693056	1751	6.007839	1479	8.381835	1881	7.278303	1098	16.926549	3761	16.715674	4226	7.879669	1490	4.686741	824	24.421713	6563	7.974123	1560	7.87353	1734	19.566653	4132	6.184004	1461	9.396889	2362	5.919013	1813	8.097711	1898	4.969486	1131	11.31338	2591	6.370834	1283	4.422403	1080	6.728707	1679	11.200096	2386	5.042194	1745	7.002911
ENSMUSG00000005609	Ctr9	Ctr9	7.616933	1492	5.960603	1166	5.048832	910	7.531592	812	4.020988	714	7.158435	1393	6.340968	897	3.930322	570	3.660143	757	5.22919	837	7.71382	1407	5.434856	933	7.796409	1457	2.210639	440	6.727324	1500	5.821434	1144	4.764796	839	4.726048	838	7.651803	1210	4.403117	833	5.242262	1014	7.302196	1225	5.977562	1672	7.262691
ENSMUSG00000005610	Eif4g2	Eif4g2	50.091194	18119	31.387683	11222	38.411704	12754	38.510652	7603	34.485969	11289	43.868323	15823	35.566801	9227	28.27632	7591	27.380548	10446	37.299472	11033	40.459548	13581	44.439064	14035	39.07801	13428	27.754165	10159	34.29112	14056	33.24183	12102	31.6602	10306	35.299737	11542	37.912159	10989	31.34901	10892	34.819943	12437	40.34535	12529	32.928375	17029	40.196497
ENSMUSG00000005611	Mrvi1	Irag1	0.213251	61	0.116938	33	0.531214	138	0.250208	39	0.406926	105	0.06219	18	0.07979	17	0.087095	19	0.185826	56	0.181255	42	0.032803	9	0.125064	31	0.125122	34	0.081114	24	0.118068	38	0.089902	26	0.033026	9	0.021972	6	0.105862	25	0.107216	30	0.093895	27	0.101414	25	0.070563	29	0.035567
ENSMUSG00000005615	Pcyt1a	Pcyt1a	2.748281	600	2.370333	515	4.700323	943	3.54458	425	3.255882	641	3.438226	745	3.106172	490	1.959672	317	3.26479	752	4.034925	715	2.78309	564	4.056702	776	2.744721	572	3.512403	770	2.795465	694	2.35706	516	2.45068	481	2.778809	549	2.632178	464	2.990668	630	2.881584	615	2.936684	549	2.940638	916	3.253983
ENSMUSG00000005621	Zfp592	Zfp592	1.762187	586	1.317684	438	1.746731	535	1.969456	361	1.400692	422	2.088205	690	2.048047	492	1.149186	283	1.25799	442	1.637881	445	2.104392	652	1.770573	516	2.021926	642	1.149211	388	1.627572	616	1.528413	510	1.269783	380	1.421139	428	1.937967	520	1.080907	347	1.346388	442	2.022614	576	1.432633	680	2.052175
ENSMUSG00000005625	Psmd4	Psmd4	115.110504	7093	73.795361	4586	68.634536	3937	83.155214	2875	69.726439	3970	84.437293	5299	87.020307	3898	56.882363	2663	62.491115	4105	77.395706	3930	95.288812	5556	72.144378	3944	88.939705	5345	45.724391	2936	75.9389	5455	71.872023	4543	76.423704	4234	60.849122	3479	87.604659	4466	56.257363	3424	61.355889	3809	77.994044	4196	76.939484	6925	90.150062
ENSMUSG00000005628	Tmod4	Tmod4	1.406197	80	1.803937	101	1.257547	65	2.281616	71	1.350677	67	1.721939	97	2.250421	94	2.213245	93	2.203711	124	1.455608	68	2.624854	140	1.154485	59	3.113215	153	1.119229	65	1.487546	96	2.868454	163	1.095553	57	1.095204	57	1.80249	83	2.170228	119	1.559849	88	1.961733	96	2.159266	173	2.464414
ENSMUSG00000005640	Insrr	Insrr	0	0	0.017244	5	0.14543	32	0.038438	5	0.040472	9	0.017537	5	0.011922	2	0.01164	2	0.008159	2	0	0	0.012575	3	0.023215	5	0.051339	12	0.021404	6	0	0	0.032724	8	0	0	0	0	0.023502	5	0.03523	8	0.014324	4	0.030155	6	0	0	0.011958
ENSMUSG00000005649	Cabp5	Cabp5	0	0	0	0	0	0	0	0	0.040643	3	0.045539	4	0	0	0	0	0	0	0	0	0.026546	3	0	0	0	0	0	0	0	0	0	0	0	0	0	0	0	0	0	0	0.037705	4	0	0	0	0	0
ENSMUSG00000005656	Snx6	Snx6	11.179413	982	7.43784	652	8.380663	678	9.298882	450	6.754994	538	8.546535	746	8.516544	540	5.977141	389	6.523485	605	7.097443	510	7.899708	646	8.233155	634	8.122729	681	5.414997	483	7.687919	769	8.185041	721	6.557877	518	6.202201	493	8.749252	620	6.395792	542	6.699895	581	9.564651	720	7.507648	942	8.970864
ENSMUSG00000005667	Mthfd2	Mthfd2	1.888879	166	1.823464	146	1.625037	126	1.713589	79	2.168072	177	2.196776	197	2.212115	135	1.184263	74	1.45762	130	1.630584	107	2.307773	188	1.661297	132	2.699815	241	1.313486	127	1.93332	186	1.943899	177	0.926181	79	1.802098	143	2.065273	134	1.483992	130	1.80054	159	2.314322	175	1.499393	204	2.341152
ENSMUSG00000005672	Kit	Kit	6.030292	1440	5.363198	1279	2.212386	487	6.304077	828	3.293754	712	6.065794	1438	4.843006	835	2.947429	520	1.824433	460	3.986969	777	5.527105	1226	4.475306	937	5.144505	1172	1.178911	286	3.683109	1001	4.094943	981	4.341113	931	3.929907	849	5.029022	969	4.350972	1000	4.056879	957	5.120314	1047	3.797998	1294	5.478974
ENSMUSG00000005674	Tomm40l	Tomm40l	14.09024	2959	7.078104	1514	8.230881	1522	9.015079	1059	7.456875	1446	8.989562	1762	8.926874	1279	5.292722	748	8.280044	1851	9.005995	1409	9.378242	1862	9.571944	1747	7.926647	1610	5.589344	1214	6.592534	1599	6.719263	1394	5.674159	1070	6.861097	1106	9.859272	1696	5.97499	1230	5.904081	1246	10.241572	1862	8.162998	2409	8.8345
ENSMUSG00000005677	Nr1i3	Nr1i3	0.006429	2	0.12027	17	0.186209	24	0.004311	2	0.397442	49	0.010761	1	0.199167	20	0.091986	11	0.145132	22	0.145856	17	0.324273	41	0.197539	24	0.316157	41	0.036497	6	0.15079	24	0.536708	74	0.033822	5	0.051282	7	0.654628	72	0.11012	16	0.011074	1	0.280971	33	0.219978	43	0.004274
ENSMUSG00000005681	Apoa2	Apoa2	0.758417	18	0.957107	22	1.48837	31	0.927186	12	1.324755	27	0.769494	18	3.662397	59	1.206263	21	0.541803	13	0.983271	19	2.57958	51	1.669764	33	1.572494	34	0.904791	21	1.261758	34	0.646771	16	0.706644	15	0.729061	14	1.355728	25	2.469614	56	0.715405	16	0.466633	10	0.962062	33	1.756369
ENSMUSG00000005682	Pan2	Pan2	4.233217	858	4.763222	963	4.160135	769	6.365903	709	3.777421	694	5.86794	1180	4.878095	714	2.733124	410	2.465798	527	2.783413	461	5.469123	1031	3.629998	641	6.318116	1212	1.965627	405	5.141978	1184	4.487747	907	3.009263	547	3.086405	566	5.887229	954	3.224258	631	3.892632	779	5.541737	956	5.162741	1480	5.008694
ENSMUSG00000005683	Cs	Cs	38.522087	5134	48.741043	6485	50.53867	6197	62.869114	4609	48.701069	5880	62.7663	8307	53.157524	5114	17.061083	1682	21.968395	3089	51.544529	5612	58.231102	7224	63.342625	7397	26.198946	3331	30.398396	4111	45.790867	6946	46.145794	6168	46.597202	5578	44.37685	5353	63.201675	6797	41.89209	5388	44.483032	5854	62.980694	7187	49.579205	9434	63.270973
ENSMUSG00000005686	Ampd3	Ampd3	2.184632	408	2.444965	438	4.135732	699	3.31048	340	3.672876	600	4.389282	806	2.842678	382	1.696963	196	2.113184	411	2.471672	357	2.905239	502	4.102853	658	3.71421	647	2.331697	439	2.378812	489	2.307883	432	2.37395	386	2.339307	390	2.478409	318	2.406302	421	3.032113	554	3.019688	474	2.479572	634	3.143287
ENSMUSG00000005687	Bcas2	Bcas2	44.917733	2792	23.316389	1515	25.026306	1479	29.160457	1055	24.018382	1412	30.443009	1988	28.309478	1358	15.572928	767	20.273098	1409	25.987123	1385	33.389258	2000	25.484202	1445	29.098332	1818	15.058	988	26.759402	2022	24.384717	1593	25.157379	1460	21.179096	1241	34.853749	1784	19.61213	1238	20.812201	1366	31.312955	1727	27.018343	2533	36.09143
ENSMUSG00000005696	Sh2d1a	Sh2d1a	0.266385	11	0.231649	10	0.163771	7	0.243793	6	0	0	0.191973	8	0.065215	2	0	0	0	0	0.057425	2	0.175942	7	0	0	0.262576	11	0	0	0.082001	4	0.162802	7	0.014937	1	0	0	0	0	0.043804	2	0.044702	3	0	0	0.265994	16	0.108403
ENSMUSG00000005698	Ctcf	Ctcf	11.650644	2007	7.658411	1317	9.07787	1439	10.799822	1024	8.78501	1371	11.99861	2053	9.111975	1134	6.473037	825	6.883984	1251	9.215589	1297	11.604641	1861	9.904366	1495	9.799047	1611	7.551105	1320	9.927831	1947	8.793365	1520	8.025411	1242	8.893865	1387	10.164985	1413	7.976584	1326	8.819945	1501	10.885264	1606	8.124911	1999	11.355881
ENSMUSG00000005699	Pard6a	Pard6a	15.015304	852	7.262725	418	5.169605	276	8.19034	260	6.278264	327	7.975008	453	8.534683	355	3.615075	156	7.754676	464	8.715836	408	9.210145	493	7.101722	359	7.514437	411	3.264093	191	6.244862	410	5.417844	308	5.783322	297	4.37767	230	9.197537	428	4.643997	260	5.054485	289	8.593334	426	7.3811	604	8.182635
ENSMUSG00000005705	Agrp	Agrp	0.35117	12	0.492922	17	0.462523	15	0.179892	5	0.152766	5	0.484176	17	0.489503	12	0.266452	7	0.486187	18	0.727558	20	0.228795	8	0.314541	10	3.712876	119	0.14819	6	0.493585	19	0.27081	10	0.473604	15	0.288961	9	0.282978	8	0.364501	13	0.232593	8	0.317391	10	0.423326	20	0.332484
ENSMUSG00000005716	Pvalb	Pvalb	52.356178	2330	29.946255	1331	29.383564	1204	26.502352	649	27.891171	1125	23.224794	1027	23.203836	746	14.673412	483	39.303482	1845	30.019056	1092	35.029724	1452	28.646547	1117	26.187574	1112	15.282917	691	18.791845	952	20.059565	896	26.716358	1068	20.403107	822	33.925762	1219	15.669184	673	21.517138	946	26.181904	998	27.518181	1749	32.301903
ENSMUSG00000005718	Tfap4	Tfap4	1.423455	141	0.688506	71	1.061608	101	0.823738	47	0.782834	73	1.08488	111	0.852378	63	0.40436	31	0.821225	89	0.726888	56	0.732122	70	0.601763	54	0.984039	97	0.337375	36	1.085249	127	0.609038	63	0.72588	67	0.515232	48	0.753221	63	0.57325	57	0.69492	67	0.877698	77	0.674385	99	0.981571
ENSMUSG00000005732	Ranbp1	Ranbp1	65.961182	3260	36.865211	1819	29.546724	1344	46.266117	1258	31.143137	1395	44.823574	2200	42.903774	1530	23.958668	876	28.416693	1482	39.409145	1591	43.251106	1990	37.284779	1615	40.694462	1904	17.508818	878	39.088863	2199	33.409279	1656	35.629375	1582	30.439934	1362	41.916759	1672	26.437687	1261	29.109554	1421	40.918063	1732	35.046148	2474	46.858498
ENSMUSG00000005763	Cd247	Cd247	0	0	0.026705	4	0	0	0	0	0	0	0.060424	5	0.047833	3	0	0	0.019471	2	0	0	0	0	0	0	0.088381	7	0	0	0.018677	2	0.044627	7	0	0	0	0	0	0	0.105955	8	0	0	0	0	0.029259	5	0
ENSMUSG00000005774	Rfx5	Rfx5	0.448287	44	0.839768	147	1.202607	207	1.329157	146	1.244656	224	1.365059	263	1.029703	149	0.820183	121	0.909255	188	0.906869	147	1.224055	192	1.198018	199	0.8878	171	0.654349	129	0.718302	166	0.796996	159	0.838322	150	0.893651	163	1.143714	184	0.93574	172	0.9792	191	1.385113	216	1.141932	281	1.310937
ENSMUSG00000005779	Psmb4	Psmb4	175.268021	9444	72.604836	3906	69.627228	3452	98.369858	2916	62.7854	3065	79.430855	4250	85.664169	3333	37.021065	1475	61.643806	3504	83.797417	3689	103.799515	5207	76.278831	3602	86.164612	4429	34.051582	1862	76.385849	4685	62.811928	3395	74.161484	3589	49.487839	2414	102.729164	4467	48.985859	2547	55.464596	2951	77.532326	3578	78.091751	6008	99.71312
ENSMUSG00000005800	Mmp8	Mmp8	0	0	0	0	0.019615	2	0.032919	2	0	0	0	0	0	0	0	0	0	0	0	0	0	0	0	0	0.036384	4	0.048721	6	0.047466	6	0.02636	3	0	0	0.183549	19	0	0	0.071182	8	0.018094	2	0	0	0.012683	2	0
ENSMUSG00000005802	Slc30a4	Slc30a4	4.666564	1159	2.93232	728	2.406361	550	2.945836	403	3.282636	739	4.347049	1074	3.128699	562	2.313832	426	3.25146	853	2.891075	588	3.071718	711	3.897282	846	3.07072	728	2.074815	522	3.552109	1006	2.636576	658	3.093983	691	3.063263	689	2.678014	536	2.977436	715	3.705283	910	3.343003	712	2.764275	981	3.327159
ENSMUSG00000005803	Sqor	Sqor	1.504633	137	0.807858	73	1.775179	135	1.368075	62	1.336637	100	0.905898	74	1.059882	62	0.467504	32	0.937587	90	1.224421	83	1.021994	79	1.236493	86	0.935552	74	0.958876	80	0.961074	90	0.906886	75	0.488266	38	0.691694	52	1.139952	76	1.164278	93	0.850286	69	1.019792	72	0.600691	71	1.176387
ENSMUSG00000005804	Bloc1s6	Bloc1s6	6.118754	971	3.40923	541	3.264618	477	4.170564	365	3.674452	529	4.146705	654	3.266429	375	1.994739	235	3.22568	540	3.396641	441	3.73516	552	3.883984	541	4.346787	658	2.162398	349	3.286025	594	2.878439	459	3.484288	497	2.993841	430	4.144747	531	2.568862	394	3.159057	495	4.132649	562	3.394772	770	4.015463
ENSMUSG00000005813	Metap1	Metap1	10.417668	1276	7.033984	861	6.937024	782	8.234056	555	5.48828	610	8.184832	997	7.45196	661	5.293201	480	5.415107	701	7.625439	764	10.435941	1192	7.279582	782	7.630692	892	5.039648	628	7.306525	1020	7.313962	899	6.962941	766	5.493713	610	10.09063	1001	6.535707	773	7.309464	884	9.207459	966	7.801224	1364	9.98128
ENSMUSG00000005823	Gpr108	Gpr108	9.048756	911	7.853873	798	18.041747	1748	19.12715	1123	24.601154	2423	19.254393	1949	7.193525	534	13.689008	1033	6.638568	719	6.113028	511	20.618491	2077	6.968639	631	9.543449	923	3.747132	387	8.062356	935	9.201816	928	5.346827	491	5.737737	538	9.242458	763	6.419927	636	6.979295	704	8.937003	783	28.327013	4290	30.322517
ENSMUSG00000005824	Tnfsf14	Tnfsf14	0	0	0	0	0	0	0.04322	3	0	0	0	0	0	0	0	0	0	0	0	0	0	0	0.039074	3	0	0	0	0	0	0	0	0	0	0	0	0	0	0	0.068327	6	0	0	0	0	0.016652	3	0
ENSMUSG00000005836	Gata6	Gata6	0	0	0	0	0	0	0	0	0	0	0.03227	5	0	0	0	0	0.021797	4	0	0	0	0	0.015497	2	0	0	0	0	0.01193	2	0	0	0	0	0.019705	3	0	0	0	0	0.01288	2	0.015858	2	0	0	0
ENSMUSG00000005846	Rsl1d1	Rsl1d1	34.801937	3084	22.984766	2033	16.514385	1347	26.80064	1306	17.951878	1441	27.992876	2463	23.502762	1504	13.600522	891	14.331069	1340	21.134644	1530	25.626738	2114	20.337132	1579	25.467133	2153	8.856739	797	24.593567	2480	19.178356	1704	21.550465	1715	16.879887	1354	27.335491	1954	17.655731	1510	20.838861	1823	24.177191	1834	23.719881	3001	27.419933
ENSMUSG00000005864	Cnga2	Cnga2	0	0	0.087527	13	0.015576	2	0.025967	2	0.039391	5	0.029105	5	0	0	0	0	0.065669	10	0.035086	4	0	0	0.016357	2	0.044521	6	0.014078	2	0	0	0.049823	7	0	0	0.031672	4	0.047245	6	0	0	0.06357	9	0.060422	8	0.041322	9	0
ENSMUSG00000005871	Apc	Apc	4.558839	2465	2.968934	1058	9.086362	4349	6.156858	1901	10.47568	4917	8.842879	4775	6.178778	2346	4.126178	1679	7.157153	2794	6.790561	2851	6.612681	3254	15.707846	7294	6.462677	3275	11.681004	5997	5.245022	3265	5.994603	3094	4.209863	2039	7.455814	2379	4.042128	1303	5.209664	2624	5.415887	2959	7.093861	2042	4.939359	3787	6.234904
ENSMUSG00000005873	Reep5	Reep5	76.926994	10140	41.969486	5523	40.312347	4889	48.970943	3551	36.188042	4322	47.48357	6216	43.403191	4130	25.807808	2516	34.522373	4800	47.454433	5110	45.463493	5579	43.979565	5080	41.421162	5209	22.914091	3065	38.451874	5769	34.171497	4518	39.525333	4680	33.005802	3938	46.301411	4925	32.146465	4089	39.878838	5191	48.418785	5465	38.356266	7219	49.183548
ENSMUSG00000005881	Ergic3	Ergic3	51.115259	3018	36.089425	2081	39.174764	2087	40.254807	1241	38.930929	2060	43.210175	2507	37.378415	1566	24.16466	1085	29.115692	1815	36.416413	1772	44.159685	2405	38.660344	1958	43.868562	2418	22.382813	1395	37.426928	2433	34.175287	2041	31.249543	1657	24.407441	1308	45.657865	2170	29.66727	1697	30.48209	1764	40.396754	2017	37.653866	3151	46.298425
ENSMUSG00000005882	Uqcc1	Uqcc1	14.014691	1668	6.83902	800	9.058884	946	9.675448	614	7.642914	817	8.184379	958	8.750961	702	4.085608	359	7.097668	883	7.103235	682	8.56598	903	8.401241	867	7.407051	826	5.443594	625	7.925753	1083	6.998324	818	7.354261	793	7.247398	748	9.638969	881	5.828129	674	6.465516	748	9.950066	1006	7.094915	1214	9.207759
ENSMUSG00000005883	Spo11	Spo11	0	0	0.047961	4	0.048406	4	0	0	0.052187	4	0.110228	9	0	0	0	0	0	0	0	0	0	0	0.053275	4	0.089966	7	0	0	0	0	0.069684	6	0	0	0.045048	4	0.093939	6	0	0	0.02047	2	0.048513	4	0	0	0
ENSMUSG00000005886	Ncoa2	Ncoa2	2.582109	959	2.109448	780	2.680166	886	2.828269	525	2.780422	928	3.649925	1223	3.074381	811	1.9636	497	2.336568	805	3.089455	788	1.019143	212	3.414746	1096	2.542601	820	2.148605	779	0.738983	188	2.337633	857	2.041245	672	3.125935	949	2.208768	658	2.370683	764	2.788854	948	3.088279	880	2.279845	1182	2.804801
ENSMUSG00000005891	Prl4a1	Prl4a1	0	0	0	0	0	0	0	0	0	0	0	0	0	0	0	0	0	0	0	0	0	0	0	0	0	0	0	0	0	0	0	0	0	0	0	0	0	0	0	0	0	0	0	0	0	0	0
ENSMUSG00000005892	Trh	Trh	0.311778	20	1.024808	65	12.882834	748	0.730024	26	9.960461	569	24.773787	1551	0.201297	10	0.251873	12	0.634267	43	0.139818	8	0.384587	23	2.526861	140	7.23972	436	2.492433	160	0.31827	23	0.282079	18	0	0	0.393946	23	0.441973	23	0.218099	14	0.454124	29	0.363381	20	0.627636	57	0.499443
ENSMUSG00000005893	Nr2c2	Nr2c2	1.458413	442	1.764985	600	3.262324	939	1.398473	257	2.885647	857	2.207404	692	2.360066	570	1.431918	362	2.108228	624	2.997548	809	2.12769	645	4.073994	1170	1.846566	573	3.159509	1086	2.035738	749	1.979339	498	1.437453	436	1.975609	560	1.358743	353	2.050302	625	1.474945	480	2.133795	576	1.522229	716	2.183341
ENSMUSG00000005897	Nr2c1	Nr2c1	1.466375	250	1.10333	182	0.881474	88	1.065292	86	0.857532	132	1.327926	223	1.00664	124	0.779379	98	0.745588	130	1.065633	130	1.28566	195	1.255005	184	0.978467	102	0.562658	98	1.340629	253	1.289257	196	0.880597	135	0.720746	71	1.439362	127	0.894614	147	1.048977	167	1.522517	211	1.007733	236	1.274199
ENSMUSG00000005899	Smpd4	Smpd4	14.042775	2281	13.796959	2591	16.550823	2214	17.485875	2017	22.663216	2816	20.066482	4196	24.324493	2460	12.042729	1436	13.717567	2205	10.994259	1349	25.50867	3550	15.352627	2703	24.019251	3214	5.231602	1083	18.267544	2972	26.473928	3512	8.919827	1350	11.736118	2156	17.615011	2652	13.405537	2631	17.973924	2712	22.21277	3598	14.960436	4225	25.035378
ENSMUSG00000005907	Pex1	Pex1	3.977867	826	4.750886	984	3.520991	673	4.750682	542	4.071673	766	4.700396	957	4.302514	645	3.958593	604	3.062794	671	3.407994	579	5.502378	1064	3.953468	719	5.353558	1060	2.254449	475	3.958895	935	4.385785	912	3.560887	664	3.761079	707	4.810619	807	3.72419	746	3.829447	785	4.648367	826	4.828664	1431	4.914145
ENSMUSG00000005917	Otx1	Otx1	0.294631	38	0.397983	51	0.407215	48	0.422657	30	0.426899	50	0.472118	60	0.521337	48	0.268146	26	0.529684	71	0.352759	37	0.289454	35	0.579818	65	0.385548	43	0.307139	40	0.125519	19	0.269647	35	0.286272	33	0.385645	45	0.634682	66	0.217871	27	0.230455	29	0.337292	37	0.420297	77	0.440888
ENSMUSG00000005936	Kctd20	Kctd20	8.646069	1519	6.720967	1177	7.255887	1172	7.117466	683	6.208311	988	7.816958	1329	7.514076	923	4.751683	618	5.967649	1084	8.280021	1001	7.978232	1304	7.790899	1167	7.523806	1241	4.705693	814	6.422169	1265	6.30893	1111	5.862792	925	5.146104	812	7.90626	1113	5.536216	939	6.161424	1068	8.591285	1291	6.610194	1643	7.796825
ENSMUSG00000005947	Itgae	Itgae	0	0	0.021241	4	0	0	0.014464	2	0.095976	16	0.032777	6	0.027316	4	0	0	0	0	0	0	0	0	0.031891	5	0.039908	7	0	0	0	0	0.028885	6	0	0	0	0	0.059845	9	0.034755	6	0.027025	5	0.074246	12	0.019197	5	0
ENSMUSG00000005949	Ctns	Ctns	2.632094	327	1.792492	222	1.832043	210	3.112197	213	1.965954	209	3.383152	394	3.378241	286	1.105416	102	1.66388	206	1.430986	137	2.707293	313	2.11162	230	3.332134	373	0.884565	113	2.551912	340	2.098345	247	1.076364	120	1.697315	180	3.10778	294	1.67818	201	2.155262	250	4.271292	454	2.29277	407	2.884876
ENSMUSG00000005950	P2rx5	P2rx5	0.251	28	0.224564	25	0.220264	23	0.470856	29	0.326853	33	0.57702	63	0.288608	23	0.114225	10	0.184015	22	0.197054	18	0.344425	35	0.312979	30	0.286964	30	0.086857	10	0.182093	23	0.199872	22	0.132421	13	0.255473	26	0.204978	19	0.121663	13	0.234573	26	0.204777	20	0.255593	40	0.263015
ENSMUSG00000005951	Shpk	Shpk	0.568724	74	0.636723	83	0.839552	101	1.258722	91	0.717987	85	1.33979	171	1.18047	109	0.756554	74	0.43947	61	0.887383	93	0.922363	112	0.791884	91	0.721921	89	0.695334	92	0.989803	145	0.836567	110	0.627755	73	0.617004	72	0.937452	99	0.684062	86	0.628174	81	1.009839	111	0.978537	179	1.235337
ENSMUSG00000005952	Trpv1	Trpv1	0.03754	6	0.02081	4	0.0284	4	0	0	0.014422	2	0.0903	14	0.050313	6	0.033159	4	0	0	0	0	0.037053	6	0.058055	8	0.039308	6	0.025753	4	0	0	0	0	0	0	0.036387	5	0.041743	6	0.016247	3	0.013275	3	0	0	0.054234	12	0
ENSMUSG00000005958	Ephb3	Ephb3	3.464933	662	2.036467	388	1.064629	187	2.759232	295	1.678379	291	2.882288	547	2.545164	351	1.547945	220	1.785703	360	2.266278	357	3.470421	617	2.063393	346	2.737734	494	0.769658	149	2.132605	472	1.998863	383	1.883791	324	1.836983	317	3.092822	492	1.703854	314	2.466826	466	3.266468	535	2.851028	772	3.259666
ENSMUSG00000005968	Tuft1	Tuft1	0.781813	94	0.421047	51	0.3267	37	0.490516	33	0.380255	42	0.421419	51	0.509179	45	0.329919	30	0.151159	20	0.332742	33	0.364989	41	0.347829	37	0.604738	70	0.222722	28	0.392279	54	0.354956	43	0.57992	63	0.2585	29	0.638668	62	0.266238	31	0.439234	52	0.385226	40	0.511079	88	0.43875
ENSMUSG00000005973	Rcn1	Rcn1	2.447621	304	1.776949	220	4.504562	514	3.055269	209	3.407376	383	3.668185	452	2.870503	257	1.479904	136	2.313033	303	2.257789	229	2.118015	245	3.239619	352	2.128986	252	3.065721	386	1.437819	203	2.130716	265	1.697455	189	2.05569	231	2.204711	221	1.908978	229	2.019675	248	2.726503	290	1.937734	343	2.850933
ENSMUSG00000005980	Dnase1	Dnase1	0.532743	36	0.447976	31	0.556122	33	0.6739	25	0.578973	36	0.640376	43	0.481243	24	0.299183	15	0.495577	36	0.378784	21	0.513915	33	0.640326	38	0.687225	45	0.201117	13	0.394591	31	0.334443	23	0.387287	24	0.438024	27	0.640372	34	0.314948	21	0.390225	26	0.687908	40	0.362327	35	0.49856
ENSMUSG00000005981	Trap1	Trap1	17.044931	1802	12.079022	1275	12.997408	1264	14.921695	868	11.067952	1060	13.258707	1392	14.173551	1082	9.240096	722	10.523675	1173	13.2644	1146	14.118855	1389	13.732259	1272	11.950458	1205	8.260691	886	13.588809	1635	12.268154	1301	10.421161	989	9.98008	955	13.818928	1179	9.367736	956	11.599457	1211	13.665956	1237	13.070607	1972	15.064678
ENSMUSG00000005982	Naa60	Naa60	23.493769	2506	16.316246	1750	20.011902	1931	21.862209	1282	19.520756	1891	23.741024	2512	20.428606	1571	10.618875	840	19.436115	2185	17.089854	1525	20.604377	2034	23.283216	2197	17.312069	1777	14.425903	1573	17.462074	2141	17.15315	1824	14.276738	1394	17.482852	1698	20.564648	1779	15.199823	1588	16.980915	1811	22.40235	2051	15.774545	2434	22.340143
ENSMUSG00000005983	1700037C18Rik	1700037C18Rik	3.31771	360	1.691626	188	1.549034	151	3.272852	204	1.613929	173	2.602887	293	2.293899	180	1.372906	120	2.106229	245	2.012977	185	2.103473	228	1.856197	181	1.776778	186	1.152804	136	1.143564	140	1.793893	213	1.385577	147	1.58966	170	1.365941	131	1.281609	140	1.756561	178	1.596512	158	2.08718	346	2.038918
ENSMUSG00000005986	Ankrd13d	Ankrd13d	30.969173	3017	32.761264	3136	27.226377	2407	36.298098	1933	28.228287	2492	40.640414	3906	35.953245	2507	29.416121	2054	24.955522	2497	23.915332	1904	39.919282	3595	34.241693	2867	36.234328	3244	18.237167	1770	32.911275	3585	37.449054	3633	21.469344	1879	27.297408	2404	33.457552	2631	29.269064	2733	30.871035	2889	31.273128	2534	33.587554	4601	36.091299
ENSMUSG00000005994	Tyrp1	Tyrp1	0.027068	4	0.021509	3	0.072934	9	0	0	0	0	0.016258	2	0.044503	4	0.042647	4	0	0	0.09624	10	0.068216	8	0	0	0.17161	21	0.013312	2	0.069695	10	0.047753	6	0.017676	2	0.038829	5	0.054821	6	0.058498	7	0.024142	3	0.122489	13	0.056009	10	0.027402
ENSMUSG00000006005	Tpr	Tpr	7.319346	2150	7.364114	1955	5.538021	1690	7.485474	1324	5.54231	1634	7.71554	2368	6.223541	1447	3.571362	840	4.232121	1363	4.946986	1344	7.397275	2302	6.363865	1778	7.745427	2409	3.124834	977	7.216762	2718	6.991956	2147	5.507623	1374	6.254937	1369	6.769654	1804	5.579292	1502	5.613837	1666	7.577603	1737	6.832076	2969	8.063427
ENSMUSG00000006007	Pdc	Pdc	0	0	0	0	0	0	0	0	0	0	0	0	0.02894	4	0	0	0	0	0	0	0	0	0	0	0	0	0	0	0	0	0	0	0	0	0	0	0	0	0	0	0	0	0	0	0	0	0
ENSMUSG00000006010	Odr4	Odr4	13.516739	2015	12.223792	1820	12.309634	1689	14.387568	1180	10.608951	1433	14.409025	2133	12.105097	1303	10.201565	1125	7.943458	1250	10.683127	1302	11.474784	1593	11.713349	1530	11.298101	1607	8.858412	1340	12.995044	2205	12.124094	1813	9.34557	1252	11.173817	1508	12.419221	1494	11.42853	1645	12.649402	1863	13.608165	1737	11.690338	2430	13.888984
ENSMUSG00000006014	Prg4	Prg4	0.435164	85	0.262442	51	0.090982	17	0.21138	23	0.139538	25	0.220412	43	0.320297	45	0.089894	13	0.142906	30	0.235115	38	0.298703	54	0.241108	42	0.247898	46	0.031943	7	0.233633	52	0.176618	35	0.212546	38	0.272854	48	0.238077	38	0.131022	25	0.224644	44	0.165377	28	0.20285	57	0.244656
ENSMUSG00000006019	Dhx34	Dhx34	2.462888	458	2.68091	467	2.991713	511	2.7852	266	2.533306	423	3.515614	610	3.490446	441	3.116733	401	2.604864	481	2.24903	323	3.533826	576	2.653249	408	2.659787	453	2.480666	437	3.022174	603	3.432077	598	1.905519	298	2.241653	353	2.836977	399	2.146579	359	2.914404	534	2.901202	462	2.699181	714	3.260385
ENSMUSG00000006021	Kptn	Kptn	15.936145	1184	11.541521	856	8.223045	562	13.309846	544	9.187617	618	12.924764	953	13.418885	720	9.967613	548	11.030185	864	9.311216	565	15.779221	1091	9.907465	645	12.424863	880	7.365629	555	11.439321	967	13.516396	1007	7.696711	514	7.968023	536	13.846544	830	8.675257	622	10.855116	796	12.094591	769	11.97316	1270	13.573918
ENSMUSG00000006024	Napa	Napa	91.481009	10487	50.349453	5762	38.229603	4033	66.892281	4219	41.478737	4308	59.425961	6765	58.826328	4869	33.111847	2807	38.415672	4644	54.033905	5061	64.016853	6832	45.650387	4586	56.917065	6225	20.931665	2435	59.192291	7723	49.820801	5729	44.597664	4592	41.608955	4317	65.883186	6095	43.689888	4834	49.704262	5627	66.440773	6522	57.27058	9374	71.779869
ENSMUSG00000006050	Sra1	Sra1	31.350366	3156	21.905281	2097	19.347248	1801	27.878797	1547	19.033949	1746	30.541289	2767	25.25363	1650	13.564958	1013	20.330896	1787	20.346367	1682	33.32649	2611	21.132702	1886	27.930942	2691	10.678267	1108	26.66988	2661	20.557908	2087	18.782699	1719	16.363871	1500	25.020401	2044	16.061677	1569	20.117528	1919	24.685135	2127	21.995044	3108	26.679573
ENSMUSG00000006056	Calcoco2	Calcoco2	0.027089	3	0.054092	4	0	0	0	0	0	0	0.020642	2	0	0	0	0	0	0	0	0	0	0	0	0	0	0	0	0	0.023649	2	0.02701	3	0	0	0	0	0	0	0	0	0	0	0	0	0	0	0
ENSMUSG00000006057	Atp5g1	Atp5g1	109.76747	4654	57.670876	2143	49.120253	1692	66.287726	1687	45.817972	1636	36.535733	2690	61.674821	2155	25.749646	840	40.15321	1920	54.611008	2114	57.922536	2746	49.046549	2154	68.362725	2479	17.763687	1118	52.48288	2925	27.475708	1797	32.574429	2016	37.047316	1745	65.62642	2298	36.010048	1700	48.69976	1845	50.852458	2353	45.052833	3245	45.263921
ENSMUSG00000006058	Snf8	Snf8	65.406731	2936	34.623783	1566	36.446343	1513	41.414819	1033	32.303211	1322	37.472259	1682	38.60519	1266	18.808294	631	36.13573	1728	39.705116	1471	45.009988	1895	35.566679	1407	36.142677	1557	26.823156	1233	33.86013	1749	29.759769	1350	35.404452	1441	29.823212	1223	44.59402	1629	29.023479	1271	33.280625	1488	40.846109	1582	35.611765	2302	46.727754
ENSMUSG00000006095	Tbcb	Tbcb	68.802559	4438	30.589594	1970	38.17828	2266	39.869049	1415	36.257511	2119	39.309048	2518	40.334846	1878	17.829428	851	34.575127	2353	37.408077	1971	42.164135	2532	37.906719	2143	37.020786	2278	23.78858	1557	32.885387	2414	32.993244	2135	36.576187	2119	24.574594	1435	43.754944	2277	25.753466	1603	27.291681	1739	41.161186	2274	38.414799	3538	45.138382
ENSMUSG00000006127	Inpp5k	Inpp5k	17.196389	2089	11.493081	1357	9.297039	1042	13.394288	895	8.96749	990	13.281778	1588	9.838312	862	5.630765	508	7.672819	988	10.542614	1051	13.828981	1565	9.446202	999	13.905648	1543	4.408978	541	11.771425	1631	9.914294	1209	8.564051	934	8.412921	927	13.489973	1325	8.75353	1029	8.85911	1064	14.623605	1522	11.591739	2009	11.747552
ENSMUSG00000006134	Crkl	Crkl	2.762553	635	2.531502	581	4.382174	927	3.043967	385	3.446324	717	3.856822	880	3.054464	507	1.856745	316	2.157044	523	3.011559	565	3.136352	671	3.916865	789	2.789635	612	2.676496	625	2.964645	776	2.65954	613	2.525916	521	2.793637	581	2.832432	525	2.192548	486	2.537703	577	2.899379	571	2.639613	865	3.307547
ENSMUSG00000006143	Upk3bl	Upk3bl	0	0	0	0	0.034405	2	0	0	0	0	0	0	0.094949	4	0	0	0	0	0.074616	4	0	0	0	0	0	0	0	0	0	0	0	0	0	0	0	0	0	0	0	0	0	0	0	0	0	0	0
ENSMUSG00000006154	Eps8l1	Eps8l1	1.125465	156	0.892361	116	0.560701	65	0.37751	30	0.885938	112	1.189497	165	2.091549	210	0.823583	85	0.330298	34	1.661454	141	1.043652	138	0.455303	60	0.784232	103	0.927031	129	0.559053	98	0.205625	29	0.5066	81	0.454929	67	2.345875	289	0.579189	95	0.288323	35	0.689392	84	0.254918	39	1.17117
ENSMUSG00000006169	Clint1	Clint1	10.022414	1520	5.396466	821	6.993156	976	6.853124	575	6.072784	836	7.211443	1088	6.03418	662	3.915208	440	4.436201	714	5.513028	685	7.756319	1099	7.36413	981	6.431348	934	3.840167	593	6.062513	1050	5.631592	860	5.527584	756	5.301035	730	7.136618	879	5.733214	841	5.683244	853	6.937931	903	5.831953	1266	7.363007
ENSMUSG00000006179	Prss16	Prss16	0.292674	29	0.339592	34	0.105418	10	0.284614	16	0.114787	11	0.329003	33	0.188273	14	0.227988	17	0.280427	30	0.150573	13	0.180155	17	0.135894	12	0.319136	30	0.100011	10	0.241343	27	0.241492	19	0.309312	28	0.183729	17	0.125319	8	0.282723	24	0.305683	30	0.174435	15	0.210796	30	0.198937
ENSMUSG00000006191	Cdkal1	Cdkal1	2.943854	347	2.645728	311	2.366228	254	3.41773	218	2.662458	273	2.66802	316	2.346229	193	1.649007	149	2.098575	253	1.85884	167	2.851495	306	2.376346	237	2.715676	305	1.742424	211	3.037968	402	2.675729	303	2.031445	220	2.694875	290	2.847385	269	2.300937	263	2.664007	300	2.830929	285	2.734448	458	3.300876
ENSMUSG00000006200	Rhox6	Rhox6	0	0	0	0	0	0	0	0	0	0	0	0	0	0	0	0	0	0	0	0	0	0	0	0	0	0	0	0	0	0	0	0	0	0	0	0	0	0	0	0	0	0	0	0	0	0	0
ENSMUSG00000006204	5430419D17Rik	Cdcp3	0	0	0	0	0.010909	4	0.011349	3	0.014515	5	0.014058	6	0.007577	2	0.005404	2	0.010336	4	0	0	0	0	0	0	0	0	0.020256	8	0.009272	4	0	0	0	0	0	0	0.012736	4	0	0	0.022324	8	0	0	0.015388	8	0.008224
ENSMUSG00000006205	Htra1	Htra1	56.008312	5207	17.33053	1609	19.677732	1684	30.258272	1548	23.900347	2013	28.690434	2649	23.376829	1569	14.007547	963	18.389847	1804	26.859667	2040	33.612659	2909	23.398525	1906	30.463133	2702	7.080225	668	20.145542	2132	17.527622	1635	18.473207	1543	15.276232	1286	33.434734	2508	16.595861	1489	18.122562	1664	27.995502	2229	26.072369	3461	31.841913
ENSMUSG00000006215	Zbtb17	Zbtb17	15.298277	1897	13.273049	1643	9.18275	1048	15.546709	1061	12.004338	1349	16.079941	1980	12.322541	1103	11.174731	1025	10.816393	1415	10.954884	1110	18.302235	2113	11.597465	1260	17.076021	2020	8.367178	1053	15.879787	2241	15.249812	1897	10.236399	1140	10.670708	1198	15.68548	1570	11.797968	1412	13.515638	1655	15.322713	1627	15.916079	2818	17.04166
ENSMUSG00000006216	Clcnkb	Clcnkb	0.060371	7	0	0	0.126567	14	0	0	0	0	0	0	0.034221	3	0.034152	3	0.105853	13	0	0	0.036059	4	0	0	0.187584	21	0.06425	8	0.126875	16	0.075609	9	0.050529	6	0.094869	11	0.06207	6	0.015595	2	0.044649	6	0.151997	15	0.037879	7	0.020398
ENSMUSG00000006218	Fam131c	Fam131c	0.525423	35	0.36304	24	1.493898	90	0.474807	18	0.971345	58	0.613162	40	0.529191	25	0.271026	14	0.412808	29	0.536271	29	0.588483	36	0.688514	40	0.437954	28	0.472341	32	0.194125	15	0.519101	34	0.240766	15	0.348647	21	0.315588	17	0.183756	12	0.382116	25	0.540629	31	0.711986	67	0.519486
ENSMUSG00000006219	Fblim1	--	0.250544	36	0.066718	10	0.169533	19	0.180198	15	0.096964	13	0.067498	10	0.073167	8	0.095688	10	0.077683	12	0.137226	16	0.108818	15	0.178478	23	0.073481	10	0.066291	10	0.027912	5	0.221574	32	0.12411	16	0.069108	9	0.134721	16	0.075915	11	0.078204	11	0.17756	22	0.046846	10	0.130109
ENSMUSG00000006221	Hspb7	Hspb7	0.044931	6	0	0	0.123294	15	0.100037	7	0	0	0.062974	8	0	0	0	0	0.072615	10	0.179433	19	0	0	0.044947	5	0.081626	10	0.012191	2	0.013051	2	0.013809	2	0	0	0	0	0.014675	2	0	0	0	0	0.016915	2	0.027287	5	0.04591
ENSMUSG00000006235	Epor	Epor	4.911784	390	3.634521	285	2.134659	155	4.847691	210	2.440149	176	3.847637	295	3.795829	215	1.957143	117	3.006214	245	2.565522	164	5.011202	367	3.079641	213	4.586907	340	1.877989	150	5.129739	459	4.760317	371	2.169577	157	3.409093	245	4.05326	253	3.351481	256	4.007609	306	4.095649	277	3.825804	429	5.080571
ENSMUSG00000006241	Ccdc159	Ccdc159	1.937096	132	1.641308	114	1.467417	92	3.481942	131	1.864709	114	2.878156	189	2.391688	119	1.113169	58	1.623782	115	1.748854	100	2.233954	144	1.764033	103	1.837429	118	1.223731	84	1.747262	137	2.078099	145	1.24389	76	1.205156	74	2.102123	117	1.377336	91	1.372315	94	1.61902	97	1.613565	159	2.878559
ENSMUSG00000006262	Mob1b	Mob1b	1.942085	616	1.199876	476	1.414116	511	1.389693	313	1.372079	494	1.643893	638	1.38149	396	1.260651	375	1.222727	500	1.510041	497	1.41123	524	1.722983	601	1.26945	468	1.324659	510	1.29694	592	1.067383	432	1.11363	407	1.426936	514	1.489714	482	1.46124	455	1.465387	573	1.630131	546	1.390425	761	1.78017
ENSMUSG00000006269	Atp6v1b1	Atp6v1b1	0.071245	7	0.074964	7	0	0	0.1809	10	0	0	0.080227	8	0.03043	2	0.067436	5	0	0	0.040514	4	0.091955	8	0	0	0	0	0	0	0.06202	7	0.087189	9	0.039052	4	0.008495	1	0	0	0	0	0.049015	5	0.084916	7	0.046721	7	0
ENSMUSG00000006270	Vax1	Vax1	0.042061	2	0.084269	5	0.172802	8	0.189884	5	0.449429	20	0.30511	15	0.068947	3	0.098976	4	0.223964	12	0	0	0.172154	8	0.346596	15	0.109792	5	0.462072	23	0.092022	5	0	0	0.037309	2	0	0	0.154644	6	0.08485	4	0.072839	4	0.340907	14	0.391519	27	0.181501
ENSMUSG00000006273	Atp6v1b2	Atp6v1b2	141.779129	18243	71.829506	9226	73.537651	8706	94.410873	6683	65.395782	7623	88.453568	11302	78.123505	7257	43.906811	4178	65.656761	8912	93.522842	9831	99.26812	11890	89.43071	10083	92.769966	11387	42.695782	5575	82.318871	12055	63.674065	8217	73.24971	8465	62.467834	7274	97.753967	10149	57.096363	7090	63.976677	8129	91.791283	10113	76.649536	14081	105.000549
ENSMUSG00000006276	Eps15l1	Eps15l1	10.977979	1537	14.314049	2002	12.462766	1612	16.303695	1264	12.10397	1537	17.658684	2456	14.544757	1477	11.319375	1179	9.13513	1353	10.940925	1254	18.620831	2415	14.037759	1728	16.778501	2246	6.941876	991	15.671696	2500	13.977191	1966	10.046277	1269	10.388762	1327	18.11505	2048	11.61838	1570	13.730414	1910	17.029351	2041	17.193614	3422	17.881813
ENSMUSG00000006281	Tep1	Tep1	0.238876	89	0.392689	146	0.47142	162	0.349004	72	0.363996	123	0.277693	103	0.444459	120	0.243835	68	0.394981	156	0.319779	87	0.361942	126	0.289738	95	0.374888	134	0.342543	130	0.295607	126	0.378691	142	0.222173	75	0.311839	106	0.514337	155	0.405596	146	0.234495	87	0.523629	167	0.289197	154	0.480607
ENSMUSG00000006288	Ttc5	Ttc5	17.391152	1489	11.531393	982	10.224852	816	15.045654	704	10.317071	811	14.135319	1196	12.989945	797	8.765234	559	9.186746	837	10.83465	765	14.094897	1126	11.637008	888	12.748458	1045	6.315464	564	12.302394	1198	12.573015	1087	9.181926	715	8.962209	705	17.045354	1173	9.782756	810	11.113665	939	15.497523	1135	15.256759	1842	15.230946
ENSMUSG00000006289	Osgep	Osgep	14.300278	1486	9.970872	948	8.171919	721	7.099358	536	7.617109	683	11.34194	1058	10.487585	813	7.446043	537	5.706359	644	6.497006	635	13.411775	1115	10.453725	761	13.338382	1052	4.404989	538	9.484525	966	11.598044	1069	8.544401	754	5.97055	613	12.140243	944	7.321808	674	7.960374	867	10.573602	903	12.390009	1493	13.017934
ENSMUSG00000006299	Aamp	Aamp	79.057843	6392	37.549505	3098	38.676617	2883	49.613707	2223	36.419902	2664	46.928713	3810	46.186578	2727	22.052734	1323	30.690598	2620	45.526701	3064	53.34145	4002	38.253319	2741	41.815529	3300	21.235812	1766	40.597776	3775	34.350536	2828	37.787777	2809	28.99519	2138	52.516489	3433	31.8495	2489	31.631499	2585	46.830842	3254	42.370512	4890	47.328075
ENSMUSG00000006301	Tmbim1	Tmbim1	2.818992	460	2.357108	253	3.186644	472	1.660586	159	2.482297	283	1.227986	182	0.600765	210	0.635587	161	2.552917	397	0.630567	259	1.959896	285	1.281771	220	2.080121	219	1.106225	213	2.062289	245	1.549054	215	0.498036	172	0.372582	135	0.563914	215	0.346117	152	0.422226	173	1.811454	290	0.756821	327	2.337126
ENSMUSG00000006304	Arpc2	Arpc2	192.292694	12465	90.979029	5923	57.925745	3449	117.437263	4209	58.247903	3416	97.626293	6320	88.858436	4175	62.136134	3001	56.637054	3888	107.058367	5705	117.578508	7100	70.517428	4018	113.551782	7046	41.224807	2716	108.185344	8046	90.309091	5905	92.006947	5375	71.181336	4201	121.33999	6373	73.785465	4647	88.898409	5636	119.832533	6689	98.106934	9130	126.030121
ENSMUSG00000006307	Kmt2b	Kmt2b	4.862418	1866	6.890955	2637	5.192124	1833	8.137154	1709	6.593755	2291	8.664773	3296	6.521527	1804	4.724657	1344	4.053286	1645	4.357646	1361	7.579566	2701	5.653869	1901	7.513925	2744	3.157688	1236	7.774687	3397	6.729971	2590	4.355747	1497	5.223602	1814	7.536033	2331	5.336203	1972	6.306648	2392	6.966878	2293	6.551563	3370	7.259361
ENSMUSG00000006310	Zbtb32	Zbtb32	0.126085	11	0.233118	19	0.135874	11	0.094294	5	0.120519	9	0.182114	15	0.194309	12	0.0755	5	0.172459	15	0.128299	9	0.204638	16	0.098446	7	0.158631	13	0.120365	10	0.173532	16	0.132028	11	0.057569	5	0.124926	10	0.21366	14	0.162707	13	0.142387	12	0.280157	20	0.263201	31	0.213422
ENSMUSG00000006311	Etv2	Etv2	0	0	0	0	0	0	0.102324	3	0	0	0	0	0.055721	2	0	0	0	0	0	0	0	0	0	0	0	0	0	0	0	0	0	0	0	0	0.041824	2	0	0	0	0	0	0	0	0	0	0	0
ENSMUSG00000006313	Upk1a	Upk1a	0.308398	20	0.470634	31	0.189986	12	0.737419	27	0.533493	32	0.309014	20	0.499557	24	0.490769	24	0.350183	24	0.262015	14	0.460886	28	0.323299	19	0.538945	34	0.243951	17	0.389809	29	0.388531	26	0.109414	7	0.405656	24	0.488677	26	0.324929	21	0.268196	18	0.42694	24	0.795988	74	0.322213
ENSMUSG00000006315	Tmem147	Tmem147	81.790008	3095	33.423267	1245	36.580131	1268	42.275685	872	32.210742	1102	42.661609	1581	40.072769	1086	25.424654	690	31.936806	1276	41.894019	1252	50.097997	1746	38.8242	1235	45.156485	1634	22.789286	867	34.210531	1475	34.81806	1313	39.201432	1322	27.764864	934	50.710647	1522	23.928186	894	30.346504	1147	41.602452	1347	40.441329	2199	49.793476
ENSMUSG00000006333	Rps9	--	512.129269	18831	225.79239	8409	313.634207	10756	251.652511	5168	257.441609	8679	266.186892	9868	258.672462	7175	174.587236	4875	299.235757	11649	310.110077	9361	287.20836	10072	270.363099	8714	253.353331	9176	223.661928	8369	221.320901	9391	216.437451	8039	225.967444	7515	203.792705	6930	313.859262	9518	232.44945	8374	209.162251	7676	289.104336	9233	275.029236	14539	293.984384
ENSMUSG00000006335	Tfpt	Tfpt	26.386742	1327	19.280576	969	15.754785	735	24.036281	670	16.062591	744	23.847097	1200	19.845158	734	11.654212	444	13.23453	711	17.307777	716	24.536517	1154	17.512163	784	23.628972	1140	9.739663	504	21.457431	1237	19.049745	958	17.173419	776	15.434304	713	22.196466	914	16.273767	806	18.116152	899	22.435036	976	22.146313	1608	24.055738
ENSMUSG00000006342	Susd2	Susd2	0.609778	88	0.931514	134	3.487143	461	0.673211	54	2.630882	343	0.949105	136	0.8115	85	0.431334	46	1.293096	196	0.842248	99	1.08703	146	0.940843	119	1.124805	154	1.854471	271	0.669983	110	0.837216	121	0.432082	56	0.741658	97	0.581456	68	0.593832	83	0.634095	90	0.766023	95	0.56459	116	0.557338
ENSMUSG00000006344	Ggt5	Ggt5	0.37303	75	0.307204	58	0.423727	79	0.209602	24	0.291415	54	0.232567	47	0.393216	54	0.241536	36	0.563331	116	0.542139	79	0.468798	88	0.178301	28	0.514394	92	0.220412	45	0.126349	29	0.474596	96	0.172953	32	0.101371	19	0.286336	46	0.217481	43	0.262282	53	0.305767	50	0.233383	65	0.332236
ENSMUSG00000006345	Ggt1	Ggt1	1.095017	106	0.878085	87	1.560287	140	1.141364	61	0.908877	81	1.009214	100	1.075926	78	1.14858	83	1.24726	129	0.921573	74	0.836554	71	0.999491	87	0.78332	73	1.197417	120	0.957638	108	0.890726	88	0.465159	42	0.55042	47	1.102229	88	1.006	95	0.814104	79	1.052348	88	1.029467	137	0.981279
ENSMUSG00000006356	Crip2	Crip2	40.719776	2669	30.907298	2023	37.464367	2256	35.784187	1284	38.384284	2267	41.266382	2679	34.306208	1623	22.194302	1077	50.386989	3457	32.952386	1763	38.721631	2360	36.654659	2105	30.290767	1890	29.750708	1968	25.874004	1923	31.893386	2097	23.951414	1408	26.009738	1538	36.799201	1946	18.090108	1145	23.157799	1499	39.655319	2227	25.667775	2399	31.383125
ENSMUSG00000006360	Crip1	Crip1	7.801285	159	4.832256	99	4.317878	82	3.223215	37	1.586494	31	3.677821	77	2.612085	39	2.346128	36	7.481395	161	6.101601	102	2.620966	50	1.877299	35	3.15034	63	2.57442	55	3.562937	84	2.957949	62	3.086004	57	2.360584	44	2.519812	43	2.770444	56	3.169337	65	3.952445	72	2.59955	77	2.421881
ENSMUSG00000006362	Cbfa2t3	Cbfa2t3	0.763954	255	0.638589	221	0.682826	206	0.975952	185	0.588643	174	0.958575	319	1.278828	282	0.439731	111	0.757714	260	0.973202	237	1.153923	325	0.966904	239	1.010534	331	0.265353	87	0.579902	220	1.062345	289	0.547717	168	0.625186	198	0.921261	256	0.847294	274	0.609463	202	1.064865	302	0.708091	338	1.179006
ENSMUSG00000006369	Fbln1	Fbln1	1.049726	151	1.113255	141	1.829914	212	0.987637	69	0.594217	71	1.182831	139	1.758323	166	0.861626	92	1.090928	137	0.732159	86	0.922188	103	1.550552	173	1.330285	174	0.764784	93	0.979655	146	0.782677	113	0.913697	112	0.758355	92	1.292234	134	1.210141	151	0.746202	95	1.059088	125	0.856222	156	1.069105
ENSMUSG00000006373	Pgrmc1	Pgrmc1	166.842545	14112	110.856461	9360	87.787636	6832	148.312225	6901	110.409683	8460	177.425781	14902	116.666084	7124	64.099419	4009	75.212669	6711	99.570892	6880	123.045372	9688	122.534149	9081	128.842239	10396	54.707115	4695	102.673836	9884	100.069756	8489	100.8657	7663	100.26358	7675	117.20166	7999	78.5336	6410	96.669861	8074	126.726822	9178	97.320496	11753	131.904068
ENSMUSG00000006378	Gcat	Gcat	3.916469	423	1.805815	195	1.617674	161	1.781528	106	1.647824	162	1.658516	178	2.287193	179	1.119134	90	2.710419	309	2.036345	180	1.803241	182	1.833541	174	1.406769	145	1.169778	129	2.051421	253	1.466421	159	1.731728	168	0.994285	98	1.984639	173	1.294592	135	1.620118	173	1.713918	159	1.657617	256	1.785263
ENSMUSG00000006386	Tek	Tek	3.07262	603	0.813291	173	2.926245	550	2.038991	228	1.154379	219	0.894966	187	1.107961	170	0.904455	142	1.310213	293	1.332832	231	1.025561	203	0.863298	157	1.30139	257	0.985678	207	0.616737	149	1.125894	238	0.653265	125	0.819583	157	0.986217	164	0.653144	134	0.664533	140	1.527996	278	0.728453	211	0.839191
ENSMUSG00000006389	Mpl	Mpl	0	0	0	0	0.01605	2	0	0	0.136706	16	0	0	0	0	0	0	0.090317	14	0.047816	6	0	0	0.048853	6	0.044074	6	0.036827	5	0	0	0.079338	11	0.014609	2	0.028059	4	0	0	0.027504	4	0	0	0.025985	3	0.01478	3	0.030678
ENSMUSG00000006390	Elovl1	Elovl1	4.93466	408	4.29195	328	5.799354	417	4.86144	221	5.11958	383	6.745643	431	4.481172	267	3.59657	220	4.436943	387	3.46698	234	5.328251	410	4.657344	337	5.036561	397	3.975062	333	5.328574	487	5.573838	462	2.04083	152	3.284434	246	4.700346	313	3.451442	275	3.734287	305	4.680306	330	4.241409	490	4.634187
ENSMUSG00000006392	Med8	Med8	13.664051	713	8.322062	434	7.058056	342	8.847798	255	6.700757	306	10.384422	538	8.453183	322	6.327199	245	7.487871	412	7.630574	329	10.393347	505	6.394594	301	10.65021	536	3.161872	169	8.342833	508	7.324565	393	8.448476	398	5.779012	273	11.460986	482	6.829768	349	8.031042	415	11.261742	502	9.447829	705	11.734893
ENSMUSG00000006395	Hyi	Hyi	2.837828	116	1.535068	66	4.079264	159	2.226033	52	3.924928	142	2.849521	121	1.752214	55	0.714619	23	3.380687	151	1.460294	51	2.329723	93	2.752836	102	1.295008	53	3.84313	165	2.150335	104	1.72605	74	1.139182	44	1.605588	63	1.879776	65	1.836448	76	1.434226	61	2.54548	93	1.63289	100	1.780643
ENSMUSG00000006398	Cdc20	Cdc20	0.320008	27	0.109419	9	0.306551	24	0.391051	18	0.314132	24	0.271784	23	0.267028	16	0.127956	8	0.164923	15	0.245227	17	0.321502	25	0.245787	18	0.191626	15	0.292213	25	0.394991	37	0.35083	29	0.291773	22	0	0	0.36149	24	0.176893	14	0.230228	19	0.248837	18	0.310361	37	0.297898
ENSMUSG00000006403	Adamts4	Adamts4	3.198143	632	3.160486	629	12.763702	2344	2.225941	243	9.261145	1673	2.935712	581	2.314542	333	4.309305	635	4.268696	898	6.694155	1091	3.099607	576	5.194797	908	2.715	517	9.651979	1953	2.651246	602	4.351385	871	4.037692	722	5.125246	924	3.098815	499	3.266925	628	3.653006	720	4.362138	745	4.032381	1149	2.961949
ENSMUSG00000006411	Nectin4	Nectin4	0.894671	137	0.562034	93	0.4889	75	0.407262	38	0.336874	51	0.502081	83	0.399279	48	0.317724	39	0.194293	34	0.4264	58	0.672176	104	0.410476	60	0.425855	68	0.213294	36	0.423143	80	0.302041	51	0.331328	50	0.33362	50	0.395385	53	0.405031	65	0.30837	51	0.454301	65	0.389834	93	0.383561
ENSMUSG00000006412	Pfdn2	Pfdn2	59.184496	4661	42.743809	3354	54.924282	3981	53.276421	2306	50.873862	3633	55.404786	4325	49.35437	2792	31.747565	1837	52.497929	4364	51.159612	3285	55.049225	4026	51.36654	3536	48.227781	3611	42.10553	3350	41.528964	3706	41.421329	3265	41.953654	2951	43.074517	3058	50.679837	3213	36.011336	2736	41.733586	3228	51.860182	3489	44.704413	5016	56.987046
ENSMUSG00000006418	Rnf114	Rnf114	26.909461	2572	15.361582	1461	20.545297	1818	20.687133	1092	17.984962	1541	22.739421	2099	17.816884	1218	9.641687	709	20.568277	2088	18.057624	1407	18.885272	1668	22.305692	1834	17.796449	1649	15.76453	1520	15.596825	1709	15.460281	1470	14.633951	1240	14.630386	1286	18.781666	1435	15.431041	1443	16.226943	1511	22.304098	1804	17.160894	2347	17.906513
ENSMUSG00000006423	C330007P06Rik	Steep1	8.318591	1261	6.472621	983	10.317742	1436	6.805553	570	7.053509	967	7.065895	1068	6.599876	717	5.531167	623	6.447902	1035	7.626195	945	6.920179	978	8.597518	1146	5.698414	822	6.874246	1055	5.699398	981	6.822023	1036	6.115367	826	6.832961	941	5.98968	728	6.166937	903	6.437887	968	7.332355	952	5.193658	1120	7.556278
ENSMUSG00000006435	Neurl1a	Neurl1a	34.136971	6464	13.208839	2497	12.853574	2232	16.766289	1747	18.933375	3197	19.991507	3759	16.516246	2255	9.517659	1333	27.661934	5525	25.383472	3927	16.061098	2831	21.219156	3521	14.264913	2577	13.221653	2521	15.040223	3241	12.38125	2330	25.26	4296	13.079102	2242	14.977057	2289	14.628729	2673	13.587911	2541	17.385273	2819	13.224995	3576	16.493528
ENSMUSG00000006442	Srm	Srm	18.783379	1145	13.043875	794	12.078788	678	16.987438	570	14.485099	800	17.052473	1032	16.587261	730	7.780681	351	9.951591	640	13.198006	658	18.099432	1027	15.699442	839	15.976521	929	9.61987	595	13.379415	928	13.696677	838	11.771459	645	10.967784	605	16.749392	824	11.31525	666	11.531989	694	15.19733	794	14.362134	1250	16.725477
ENSMUSG00000006445	Epha2	Epha2	0.355696	64	0.138984	25	0.152541	26	0.24848	25	0.135021	22	0.175277	32	0.121305	16	0.14539	20	0.081847	16	0.074408	11	0.101346	17	0.133074	21	0.447001	76	0.119153	22	0.145733	30	0.187455	34	0.145773	24	0.157978	26	0.128924	19	0.135829	24	0.114025	21	0.188419	29	0.107026	28	0.017857
ENSMUSG00000006456	Rbm14	--	4.076211	603	3.950509	570	3.090448	420	3.666585	294	3.039548	404	3.95103	582	4.447504	470	2.038041	220	2.779976	424	3.306594	394	4.32735	588	3.171379	408	3.461601	480	1.72411	261	3.410544	570	3.350025	488	3.253245	424	2.946515	395	3.046727	357	2.506164	351	2.620202	376	4.236	532	3.177342	664	4.084317
ENSMUSG00000006457	Actn3	Actn3	0.321787	43	0.252068	34	0.267686	33	0.171389	13	0.329426	40	0.381666	50	0.164639	16	0.086741	9	0.217253	31	0.278093	30	0.398568	49	0.410972	48	0.435159	55	0.121568	17	0.325474	49	0.321531	43	0.287073	34	0.232893	28	0.459365	49	0.173224	22	0.251945	33	0.189701	22	0.353835	67	0.1659
ENSMUSG00000006463	Zdhhc24	Zdhhc24	3.253632	380	2.492105	290	2.153522	231	2.708151	174	1.995325	211	2.717769	315	2.165625	183	1.182368	102	1.7144	208	2.149526	205	2.800381	304	2.580766	264	2.493503	278	1.053408	125	2.397063	318	2.204609	258	1.977595	207	2.418137	254	2.661118	251	1.833541	207	2.172036	248	3.290583	329	2.28032	380	2.96908
ENSMUSG00000006464	Bbs1	--	2.695429	686	2.369721	602	2.599967	609	2.964659	415	2.637746	608	3.377401	853	2.715221	499	1.560644	294	2.014436	541	2.179976	453	3.006218	712	2.845181	634	2.668741	648	1.591453	411	2.320814	672	2.095046	535	2.029549	464	2.19756	506	2.751726	565	1.899886	467	1.917149	482	3.20868	699	2.563781	931	2.952529
ENSMUSG00000006469	Slc34a3	Slc34a3	0	0	0	0	0	0	0	0	0	0	0	0	0	0	0.022035	2	0.01907	3	0	0	0	0	0	0	0	0	0	0	0	0	0	0	0	0	0	0	0	0	0	0	0	0	0	0	0	0	0
ENSMUSG00000006471	Ndor1	Ndor1	7.134959	1400	4.440472	748	4.477852	709	5.195846	484	4.245511	669	7.662231	1432	3.582698	374	2.135252	203	2.559178	356	3.152387	386	5.682799	808	3.718615	416	4.208471	612	1.285615	242	4.79402	1007	3.707791	592	2.927946	390	2.974578	475	7.04399	1048	3.794064	648	4.8634	896	9.460782	1541	5.178022	1309	5.410329
ENSMUSG00000006476	Nsmf	Nsmf	214.857528	28513	87.561914	11619	79.962989	9689	121.533984	8894	86.765359	10261	119.540609	15568	117.463392	11265	61.874007	6079	135.961137	18877	164.255861	17681	128.628974	15635	129.495207	14849	107.074788	13591	52.74371	7118	111.775524	16894	97.850902	12802	128.971469	15144	91.759269	10791	128.19728	13581	110.515689	14186	94.933442	12458	131.929388	14831	109.808528	20642	117.658184
ENSMUSG00000006488	Prl7a1	Prl7a1	0	0	0	0	0	0	0	0	0	0	0	0	0	0	0	0	0	0	0	0	0	0	0	0	0	0	0	0	0	0	0	0	0	0	0	0	0	0	0	0	0	0	0	0	0	0	0
ENSMUSG00000006490	Prl8a9	Prl8a9	0	0	0	0	0	0	0	0	0	0	0	0	0	0	0	0	0	0	0	0	0	0	0	0	0	0	0	0	0	0	0	0	0	0	0	0	0	0	0	0	0	0	0	0	0	0	0
ENSMUSG00000006494	Pdk1	Pdk1	4.11693	973	3.723053	878	3.861751	840	4.296431	559	4.51378	966	5.034935	1181	4.413884	753	3.304774	578	3.651798	910	3.934396	760	4.443419	977	5.14098	1064	3.618494	816	2.779293	666	3.758953	1011	3.706717	878	3.254624	691	3.64931	780	4.253993	811	3.747936	855	3.642531	850	5.27228	1067	3.784457	1277	4.07282
ENSMUSG00000006498	Ptbp1	Ptbp1	6.247064	883	4.973661	710	6.858138	897	8.476556	663	5.481077	706	6.690146	947	6.364831	647	3.522811	353	3.753915	561	4.659938	543	7.559306	994	5.603696	694	8.237966	1096	3.236649	463	5.611362	910	5.327103	764	3.532991	455	4.370374	561	7.879112	887	4.35399	598	4.267645	606	8.893496	1067	6.731668	1379	7.184513
ENSMUSG00000006517	Mvd	Mvd	9.37423	751	5.483208	438	6.574482	484	7.082695	312	5.477758	398	7.098286	564	7.372478	426	4.017531	238	5.646945	477	5.726065	375	7.944465	593	5.957834	418	4.645279	355	3.858071	314	4.64413	423	4.756328	383	5.607735	403	4.088928	296	6.724834	434	3.644241	282	4.409047	349	7.059885	484	6.013507	687	7.730556
ENSMUSG00000006519	Cyba	Cyba	7.439608	252	3.544301	120	4.178862	130	4.22313	79	3.88692	120	3.755758	126	4.152812	102	2.460289	62	5.499946	197	4.618898	127	3.725044	118	3.316445	99	4.413083	142	3.195032	110	3.988923	152	3.701508	127	2.900661	88	3.786386	116	5.089333	140	5.326038	175	3.318447	109	3.834351	111	4.532016	218	4.207549
ENSMUSG00000006522	Itih3	Itih3	5.984534	704	7.024875	820	16.767706	1812	5.646067	356	12.995371	1430	5.86371	684	6.836568	569	4.585023	396	6.672803	857	5.286676	525	6.31224	706	6.198672	674	4.842078	560	8.464955	1042	5.203887	707	7.435822	820	3.319807	348	3.687442	394	5.359961	495	5.19265	589	3.437258	412	4.470781	434	4.012201	689	7.66347
ENSMUSG00000006526	Tmem110	Stimate	4.838287	787	2.169191	377	2.847859	447	3.801007	364	2.571283	398	3.668699	618	3.069499	386	1.645771	203	3.197113	566	2.484754	317	3.667569	585	2.624164	361	3.270086	532	1.371464	239	3.353051	587	2.374131	406	1.974406	303	1.681142	260	3.332935	461	1.855096	306	1.976962	333	3.375002	494	2.682329	667	3.284729
ENSMUSG00000006527	Sfmbt1	Sfmbt1	1.753536	626	1.049815	367	1.447377	470	1.506408	296	1.267646	410	1.600377	539	1.510169	349	0.902218	227	0.904707	326	1.546647	439	1.526483	497	1.146031	151	1.421432	484	0.748021	258	1.101778	161	1.085671	387	0.921378	296	1.181277	375	1.370229	384	0.994123	338	1.128701	395	1.631644	497	1.322401	674	1.497533
ENSMUSG00000006529	Itih1	Itih1	0	0	0	0	0	0	0	0	0	0	0	0	0.092189	10	0	0	0	0	0	0	0	0	0	0	0	0	0	0	0	0	0	0	0	0	0.055139	7	0	0	0.026373	4	0	0	0	0	0.04298	9	0
ENSMUSG00000006538	Ihh	Ihh	0.142041	16	0.035647	5	0.098366	11	0.154933	10	0.126612	13	0.151941	17	0.203584	17	0.068738	6	0.066234	8	0	0	0.237076	25	0.235356	24	0.144678	16	0	0	0.163679	21	0.193191	22	0.055205	6	0.215674	22	0.209407	19	0.156354	17	0.097721	11	0.217421	21	0.15839	26	0.200803
ENSMUSG00000006542	Prkag3	Prkag3	0	0	0	0	0	0	0	0	0	0	0	0	0	0	0.041799	4	0	0	0	0	0	0	0	0	0	0	0	0	0	0	0	0	0.013984	2	0	0	0	0	0.012105	2	0	0	0	0	0.042039	2	0.02271
ENSMUSG00000006546	Cryba2	Cryba2	0.156332	6	0.18186	6	0	0	0	0	0	0	0	0	0.065616	2	0	0	0	0	0	0	0.258578	8	0.129701	4	0.229954	8	0	0	0.130217	5	0.086958	3	0	0	0.124	4	0	0	0	0	0.138557	5	0.111826	4	0.085718	5	0
ENSMUSG00000006567	Atp7b	Atp7b	0.266685	80	0.159702	48	0.190293	52	0.263843	44	0.144185	39	0.198137	59	0.164984	36	0.062839	14	0.062439	20	0.161518	40	0.145205	41	0.160406	42	0.160545	46	0.068859	21	0.067244	23	0.093713	28	0.095655	26	0.070812	19	0.194537	47	0.110201	32	0.163865	48	0.096365	25	0.149973	64	0.150706
ENSMUSG00000006570	Defb2	Defb2	0	0	0	0	0	0	0	0	0	0	0	0	0	0	0	0	0	0	0	0	0	0	0	0	0	0	0	0	0	0	0	0	0	0	0	0	0	0	0	0	0	0	0	0	0	0	0
ENSMUSG00000006574	Slc4a1	Slc4a1	0.040353	9	0.062039	13	0	0	0.017564	3	0	0	0.142277	30	0.038366	6	0	0	0	0	0.040881	7	0.033767	7	0.027383	5	0.048822	10	0	0	0	0	0	0	0	0	0	0	0.023987	5	0	0	0.007208	2	0.020348	4	0.006767	3	0.007571
ENSMUSG00000006575	Rundc3a	Rundc3a	180.490283	16382	119.052761	10729	101.227957	8403	143.26755	7124	118.338902	9681	146.978518	13175	126.908625	8297	80.381741	5358	145.1174	13893	135.124392	9963	159.692785	13442	132.560858	10486	139.286156	11995	72.945073	6688	134.912226	13892	121.586041	11066	101.195832	8207	92.494194	7523	148.755394	10899	105.820128	9203	113.109598	10030	146.624551	11343	136.784097	17677	146.09821
ENSMUSG00000006576	Slc4a3	Slc4a3	17.635769	5437	23.46984	7476	23.660842	6668	28.736388	4561	27.00525	7428	31.778576	10018	28.8574	5696	22.257839	4877	23.286789	7433	16.779869	4393	29.620993	8649	25.325941	7179	26.095967	7895	17.394258	5692	24.967281	8932	26.673964	8475	15.115778	4184	18.368173	5359	26.614098	6533	19.865976	6207	23.538349	7041	22.501031	6085	24.090931	10913	26.651344
ENSMUSG00000006585	Cdt1	Cdt1	0.492138	50	0.24121	25	0.469849	44	0.230606	13	0.326687	30	0.557558	56	0.249728	18	0.085637	7	0.317539	34	0.108782	9	0.354644	33	0.364946	32	0.310394	30	0.273954	28	0.146352	17	0.219815	22	0.296094	27	0.250331	23	0.296764	24	0.134777	13	0.176878	18	0.140176	12	0.318716	46	0.171407
ENSMUSG00000006586	Runx1t1	Runx1t1	0.774097	204	0.67656	188	0.598289	145	0.475083	69	0.501175	122	0.848491	234	0.751135	138	0.480861	94	0.735772	216	0.652806	147	0.802096	208	1.014027	236	0.624229	166	0.503439	142	0.600829	186	0.719506	194	0.414154	104	0.867813	218	0.767462	172	0.694779	186	0.658359	181	0.788057	188	0.528372	210	0.829814
ENSMUSG00000006587	Snai3	Snai3	0	0	0	0	0.079153	6	0	0	0	0	0	0	0	0	0	0	0.025706	3	0	0	0	0	0.061569	4	0	0	0.077003	6	0	0	0	0	0	0	0.05961	5	0	0	0.026834	2	0.026956	2	0.027826	2	0	0	0
ENSMUSG00000006589	Aprt	Aprt	51.674687	1873	25.105361	861	17.530817	579	31.411286	628	19.98038	616	27.599281	962	31.486646	774	12.806437	329	18.279692	685	26.64853	764	34.087008	1109	23.528975	703	26.391599	894	8.058063	297	27.588561	1086	20.839534	704	23.462022	722	14.60051	471	27.98782	811	17.058857	598	17.237838	565	29.797225	894	27.231749	1342	32.680409
ENSMUSG00000006599	Gtf2h1	Gtf2h1	9.967098	1243	8.018483	998	6.937999	793	9.376258	643	7.332757	823	10.276004	1272	7.499984	675	5.008217	462	6.292722	826	7.887871	804	8.441252	980	8.352646	912	8.568118	1020	4.993236	632	9.062815	1286	6.733974	843	6.694255	749	6.810946	769	8.717612	877	7.071094	851	8.201678	1010	9.88224	1055	8.515542	1516	10.699889
ENSMUSG00000006611	Hfe	Hfe	0.820002	133	0.867721	137	0.74818	112	0.707706	61	1.011954	149	0.745605	112	0.797363	94	0.542859	56	0.396421	64	0.82943	105	0.539554	83	0.739786	97	0.69343	102	0.467022	76	0.949033	170	0.711746	115	0.598684	82	0.72402	107	0.845918	110	0.732811	108	0.535119	85	0.704988	98	0.58226	130	0.667048
ENSMUSG00000006641	Slc5a6	Slc5a6	3.535392	554	2.321661	363	3.673941	526	3.209295	277	3.391396	482	4.277534	665	2.890012	327	1.488033	173	2.587479	428	2.570071	329	2.845573	415	2.949581	406	3.274958	487	1.469001	234	2.598249	463	2.489355	391	1.517051	214	1.554219	221	3.589014	453	2.092089	317	2.066052	320	3.22653	433	2.736716	612	2.760437
ENSMUSG00000006642	Tcf23	Tcf23	0.127914	24	0.030494	6	0.067291	12	0.058184	7	0.046794	8	0.058338	11	0.093844	13	0.039292	6	0.034354	7	0.116533	18	0.213822	38	0.097288	16	0.113928	21	0.057585	11	0.118579	26	0.04769	9	0.03714	7	0.047429	9	0	0	0.054431	10	0.019123	4	0.081901	14	0.021346	6	0.021905
ENSMUSG00000006649	Nphs1	Nphs1	0.201927	43	0.896247	80	0.194608	23	1.277031	25	0.688798	35	0.303248	64	0.273232	42	0.387612	61	0.191707	43	0.364612	53	0.213171	25	0.197547	37	0.668931	83	0.090475	20	0.45081	91	0.326773	69	0.248618	47	0.407044	43	0.978444	64	0.313389	45	0.238417	37	0.767496	72	0.263805	67	0.887857
ENSMUSG00000006651	Aplp1	Aplp1	322.069122	34370	217.624985	23184	184.189102	18085	275.935089	16198	205.384842	19856	301.064667	31904	249.748077	19240	126.589661	9989	166.637634	18758	228.878204	19954	280.024414	27817	231.410019	21638	267.700806	27251	113.623215	12303	222.356979	27007	186.02298	19910	205.376816	19684	175.662766	16965	277.901306	23930	163.685745	16856	195.440506	20595	266.858307	24385	242.834503	36999	275.963654
ENSMUSG00000006673	Qrich1	Qrich1	20.38009	3057	13.367903	1979	10.972717	1452	17.360614	1420	11.65919	1496	16.315028	2401	14.997834	1557	7.9215	881	9.063733	1408	13.097347	1526	17.221738	2306	13.280747	1642	16.407396	2328	6.097036	836	15.145074	2532	14.056126	2049	10.778253	1421	9.733844	1291	17.688029	2089	10.335044	1465	12.066552	1697	17.232364	2159	15.059779	3120	17.443311
ENSMUSG00000006675	P4htm	P4htm	54.849428	4591	36.424936	3049	27.255421	2098	41.527798	1911	30.763815	2337	42.417808	3525	36.813572	2226	30.434107	1886	27.433306	2425	31.077401	2129	44.248279	3447	29.693513	2180	41.54253	3316	20.405303	1737	42.506884	4053	38.749602	3256	28.817159	2160	27.069199	2054	41.999619	2839	29.695114	2402	34.611781	2858	35.841612	2569	35.413161	4236	43.103955
ENSMUSG00000006676	Usp19	Usp19	18.097384	3073	12.299694	2327	11.337374	1973	17.2164	1765	10.876084	1878	15.032313	3115	13.812072	2057	6.615099	1016	8.027947	1754	9.351978	1552	17.451504	3392	10.807182	2003	17.259155	3249	5.59041	1104	14.754184	2927	13.688899	2583	8.01499	1516	10.166643	1648	16.35186	2488	10.155663	1991	10.887062	2227	15.676608	2764	13.211915	3859	14.42535
ENSMUSG00000006678	Pola1	Pola1	0.779138	190	0.524663	128	0.522717	118	0.78011	105	0.528356	117	0.724187	176	0.796978	141	0.445705	81	0.352765	91	0.585214	117	0.696888	158	0.675166	145	0.557836	130	0.436529	108	0.494504	138	0.454892	112	0.559315	123	0.555921	123	0.603183	119	0.598675	141	0.498297	120	0.549127	115	0.578749	202	0.594548
ENSMUSG00000006699	Cdc42	Cdc42	180.939618	13306	116.13866	8400	90.401569	6540	137.127065	5491	86.711737	5995	132.065624	9721	113.890886	6061	80.41506	4377	84.103359	6687	123.507288	7404	129.067875	8747	116.718342	7714	126.071627	8768	59.589882	4803	127.601326	10435	110.956257	8132	108.881238	7120	109.488119	7311	128.523533	7627	102.236307	7236	108.489493	7948	119.422367	7661	107.663431	11256	149.45578
ENSMUSG00000006705	Pknox1	Pknox1	1.485567	287	0.475767	50	1.264269	222	1.23948	132	1.01869	176	1.806733	342	1.304109	182	0.712428	102	1.182696	212	1.142786	169	0.345977	34	1.421484	237	1.04021	192	0.29036	31	1.025924	226	0.496091	52	0.959672	167	0.930725	163	1.17764	181	1.048987	196	0.377564	39	1.444473	239	1.036743	280	1.169897
ENSMUSG00000006711	D130043K22Rik	D130043K22Rik	1.59186	361	1.333958	302	1.583417	330	2.410269	301	1.639483	336	1.884192	424	1.752041	287	0.732968	124	0.949081	227	1.660406	307	1.77641	375	1.868535	371	1.688676	365	0.702789	162	1.778092	459	1.356717	309	0.896675	181	1.080948	222	2.468586	451	1.181714	259	1.351976	302	2.210866	429	1.645647	532	1.676719
ENSMUSG00000006715	Gmnn	Gmnn	3.477333	153	1.80514	80	2.374103	96	2.575819	63	1.730811	69	2.856115	125	1.78833	58	1.372914	45	2.666708	125	2.678611	97	3.14534	129	2.287349	85	2.373689	100	1.76167	79	2.56939	129	1.803906	80	2.505992	100	1.775061	74	2.293813	82	1.405944	60	1.788494	78	2.623533	100	2.096547	132	2.7879
ENSMUSG00000006717	Acot13	Acot13	111.014748	3646	70.127991	2299	46.69537	1411	82.176071	1485	56.272579	1675	82.995834	2707	77.037598	1827	41.235081	1002	54.757915	1897	68.536995	1839	80.71804	2468	63.563404	1829	81.152084	2543	29.627968	988	67.345772	2517	64.562233	2127	68.096275	2009	55.090603	1638	67.430527	1787	50.847538	1612	62.71553	2034	74.226318	2088	66.382744	3113	79.122635
ENSMUSG00000006720	Zfp184	Zfp184	0.527928	67	0.462993	68	0.71748	85	0.943534	74	0.773805	103	1.186856	156	0.835104	73	0.411563	45	0.362359	56	0.452294	48	0.974928	133	0.539253	69	0.996391	121	0.291631	44	1.320933	171	0.578433	85	0.558028	73	0.491589	65	0.685795	75	0.339414	48	0.531423	77	0.679432	81	0.631313	111	0.925779
ENSMUSG00000006724	Cyp27b1	Cyp27b1	0.09101	11	0.083667	10	0.069484	8	0.070907	5	0.176452	18	0.232295	26	0.068141	6	0.110847	10	0.01704	3	0.008141	1	0.283077	30	0.068245	7	0.124992	14	0.066963	8	0.313652	40	0.095942	11	0.02982	3	0.124598	13	0.209545	19	0.114244	13	0.222623	25	0.215448	21	0.144316	23	0.234412
ENSMUSG00000006728	Cdk4	Cdk4	24.295515	2257	17.059932	1582	16.016508	1361	22.285425	1127	16.91488	1411	23.877108	2195	20.301987	1355	13.469544	914	12.950385	1252	16.503403	1234	21.277636	1814	17.500821	1405	20.340156	1800	11.19318	1050	18.353585	1926	17.533899	1621	14.699068	1227	15.905724	1334	21.786299	1614	15.057624	1341	18.622331	1710	21.12466	1630	18.617408	2443	22.926341
ENSMUSG00000006731	B4galnt1	B4galnt1	27.220577	2970	20.556063	2239	14.166661	1422	25.974012	1559	18.667658	1845	24.687494	2675	22.213173	1745	15.298664	1234	16.202974	1865	18.553619	1654	26.817034	2724	20.972538	2005	24.001019	2495	8.281124	917	23.522863	2921	20.978727	2296	17.382975	1704	15.107929	1492	26.54241	2337	15.554493	1638	17.230143	1856	25.803673	2411	25.440784	3963	28.376276
ENSMUSG00000006732	Mettl1	Mettl1	3.14448	257	1.366073	112	1.420326	107	1.899738	83	1.51535	105	1.572247	125	1.525973	83	1.087461	66	1.355144	117	1.461603	98	1.631131	125	1.185351	85	1.367935	104	0.887005	73	1.80842	159	1.630595	134	0.906235	67	0.905864	67	1.525567	101	1.679603	113	0.805971	65	1.638959	115	1.479662	161	1.774806
ENSMUSG00000006736	Tspan31	Tspan31	18.930153	1342	9.10078	644	7.522746	491	13.781798	538	8.856757	569	13.818711	973	11.751849	602	5.434744	285	9.112592	682	9.135425	529	13.020263	859	10.987478	683	13.786893	933	3.635956	262	9.839824	794	8.084445	575	8.722108	556	8.307462	533	14.915952	853	6.186036	424	7.312834	512	14.260056	866	12.047002	1219	14.166362
ENSMUSG00000006740	Kif5b	Kif5b	31.751184	8724	38.172424	10469	99.936401	25262	31.904491	4822	72.983208	18165	42.639713	11633	34.780251	6898	41.75732	8483	59.208691	17159	55.611309	12482	39.913544	10208	74.641136	17968	41.913929	10985	83.43528	23259	33.802555	10570	46.923321	12930	32.072155	7914	58.82328	14626	40.653946	9013	40.488392	10735	40.832401	11078	48.511723	11412	39.616989	15540	34.788979
ENSMUSG00000006763	Saal1	Saal1	1.768802	381	1.907096	410	1.775379	352	1.795364	213	1.301833	254	2.160798	463	1.959843	305	1.671532	267	1.315484	299	1.693474	298	2.077088	417	1.579146	298	1.675297	345	1.265793	277	2.392959	587	1.842409	398	1.746912	338	1.388396	271	1.935731	337	1.710061	356	1.890285	402	1.856745	343	1.929713	594	2.141037
ENSMUSG00000006764	Tph2	Tph2	0.336441	41	0.261262	32	0.381027	42	0.287676	19	0.155788	17	0.205273	25	0.266386	23	0.041535	4	0.29893	38	0.182858	18	0.182393	21	0.119027	13	0.194757	23	0.098773	12	0.302177	42	0.221638	27	0.066965	8	0.20165	22	0.170834	17	0.239713	28	0.288846	35	0.315004	33	0.112045	20	0.31547
ENSMUSG00000006777	Krt23	Krt23	0.027123	2	0.040662	3	0.063736	5	0.082463	4	0.132354	9	0.049071	4	0.035328	2	0	0	0.039546	3	0	0	0.018387	2	0.160734	11	0.037898	3	0.177628	13	0.014299	2	0	0	0.022598	2	0	0	0.065606	4	0	0	0.022259	2	0.05112	4	0	0	0.063902
ENSMUSG00000006782	Cnp	Cnp	41.492119	4455	33.227379	3561	82.168716	8116	27.555979	1628	47.911457	4660	24.198992	2580	25.918137	2009	32.0998	2549	55.709995	6309	47.314793	4150	27.068775	2705	43.659016	4107	20.994574	2150	63.854023	6956	32.752689	4002	35.860435	3862	24.526638	2365	28.279192	2748	31.62389	2740	21.806665	2260	26.35869	2795	36.496452	3355	31.256002	4791	27.75506
ENSMUSG00000006784	Ttc25	Odad4	0.585916	63	0.400632	49	0.583438	59	0.409211	26	0.300999	28	0.352024	38	0.429881	34	0.357813	29	0.199763	26	0.334192	31	0.291162	31	0.431229	42	0.209955	25	0.545468	60	0.363797	44	0.440512	47	0.378607	39	0.176661	18	0.209974	21	0.216849	25	0.206184	25	0.359988	34	0.37685	59	0.761956
ENSMUSG00000006800	Sulf2	Sulf2	16.472417	2953	10.631315	2213	8.199977	1353	15.734699	1551	9.917746	1617	13.937175	2478	15.19349	1939	6.847382	903	7.704513	1471	12.169551	1836	15.189576	2599	12.850809	2018	13.749618	2723	5.389638	1055	11.580146	2406	10.790115	1941	10.931035	1759	9.087454	1479	12.632439	1820	9.15981	1578	9.723239	1723	12.232427	1896	11.974295	3057	13.335513
ENSMUSG00000006818	Sod2	Sod2	26.347289	6717	21.965958	5548	20.922797	4849	24.490105	3364	20.327133	4660	25.331734	6293	23.071551	4162	14.824516	2815	16.901777	4558	20.639274	4327	24.37101	5725	22.456522	4968	21.302948	5086	14.492691	3742	17.90699	5150	18.662101	4729	20.396368	4708	20.24972	4633	24.295886	4919	17.006533	4153	19.962471	5056	24.169668	5195	20.546029	7363	27.14804
ENSMUSG00000006850	Tmco6	Tmco6	4.562964	378	3.181515	263	2.861467	218	3.706051	169	2.284448	172	4.006176	330	3.724596	223	2.640185	162	3.058259	267	2.363837	160	3.831463	296	2.308317	168	3.815935	302	1.576298	133	2.830451	267	3.998813	332	2.335818	174	2.986478	224	4.134363	277	2.811219	225	3.153228	258	4.28363	304	3.391798	401	3.849739
ENSMUSG00000006906	Stambp	Stambp	12.688476	1241	8.294491	892	7.047139	697	9.587713	568	6.818721	666	8.968352	959	8.684691	675	5.102129	406	5.820444	661	9.107181	799	8.813959	882	8.23972	778	8.033621	825	4.369668	477	9.202347	1025	7.900658	853	7.960665	762	6.794694	601	8.041218	700	6.192598	644	7.271895	773	11.307605	948	8.004372	1230	10.287168
ENSMUSG00000006920	Ezh1	Ezh1	10.487354	1946	7.677409	1428	6.689268	1149	8.417153	863	5.915319	997	8.060941	1497	7.528229	1009	4.681211	638	5.665495	1091	7.650575	1138	10.410131	1767	6.233068	1019	9.482334	1677	3.131193	601	8.71372	1822	7.518981	1401	6.6634	1092	4.863086	827	10.494803	1557	6.047555	1088	5.979264	1100	9.956057	1565	8.033922	2112	9.111467
ENSMUSG00000006930	Hap1	Hap1	18.908833	2737	20.184911	2922	42.246219	5443	27.545673	2181	31.711775	4147	40.481426	5860	25.169308	2640	10.575266	1151	10.583769	1616	17.552828	2009	25.756358	3457	27.938017	3469	27.434342	3799	17.955161	2532	20.121151	3310	19.118715	2781	16.079599	2109	12.754342	1668	25.212169	2919	14.512136	2025	15.773509	2279	23.193785	2848	19.588943	4005	26.766076
ENSMUSG00000006931	P3h4	P3h4	5.670861	563	3.427853	340	4.019688	367	3.534094	193	3.446858	310	3.131809	309	3.341802	240	2.898059	213	3.742217	392	4.44492	361	4.229613	391	3.609371	314	3.85736	366	3.346576	337	2.642624	299	3.210816	320	2.220139	198	2.265162	204	3.488298	280	1.887126	181	2.897827	284	3.976188	338	3.049897	432	3.25472
ENSMUSG00000006932	Ctnnb1	Ctnnb1	121.739199	20039	101.01918	16599	121.726198	18394	114.993191	10352	109.529793	16337	140.733989	22968	107.113753	12733	91.022568	11078	73.255257	12735	106.561697	14320	111.141107	17003	124.452265	17936	111.50301	17518	81.355411	13594	106.594915	19977	108.881475	17943	92.287896	13653	99.922868	14902	111.71462	14829	99.495854	15810	106.217741	17262	125.205879	17593	107.535013	25222	127.247065
ENSMUSG00000006941	Eif1b	Eif1b	164.059755	7723	90.246665	4236	62.34226	2697	111.646655	2882	64.801358	2762	97.408354	4546	101.818678	3450	60.276716	2099	67.958078	3369	94.837823	3644	107.99615	4726	80.417135	3316	112.797456	5058	34.970034	1672	106.500877	5702	85.428634	4034	78.748967	3328	69.803078	2962	92.960944	3528	73.583191	3339	84.815361	3935	88.85553	3573	85.450667	5731	109.869417
ENSMUSG00000006948	Klk4	Klk4	0	0	0.09967	6	0	0	0	0	0	0	0	0	0	0	0	0	0	0	0	0	0	0	0	0	0	0	0	0	0	0	0	0	0	0	0	0	0	0	0	0	0	0	0	0	0	0	0
ENSMUSG00000006958	Chrd	Chrd	29.18264	4199	31.839172	4601	10.066322	1333	37.331483	2999	15.899143	2108	36.01119	5099	29.044155	3091	20.744978	2309	14.039014	2192	20.459039	2472	43.968668	5958	18.864571	2480	40.316951	5620	2.716018	396	33.694668	5583	34.769062	5103	19.53628	2618	18.032088	2399	42.226648	5038	23.954505	3426	27.273465	3985	36.995351	4697	37.43613	7772	37.249754
ENSMUSG00000006998	Psmd2	Psmd2	38.709169	5252	22.191441	2986	27.048407	3358	29.044477	2158	23.853402	2911	28.957249	3880	28.573159	2781	15.924946	1589	19.975245	2842	26.99177	2973	34.395241	4309	29.781346	3516	28.640458	3683	16.522455	2262	26.208028	4019	22.933043	3104	22.231904	2698	19.546952	2397	30.218092	3283	20.006496	2601	20.514239	2734	28.6836	3310	25.981145	5009	31.564892
ENSMUSG00000007021	Syngr3	Syngr3	61.447243	5500	33.97213	3036	29.523165	2432	46.797131	2304	32.802498	2660	51.01976	4535	34.690521	2242	19.36492	1282	24.944088	2355	33.534149	2452	42.889927	3574	37.11726	2911	41.691227	3560	13.874729	1260	31.546593	3214	26.822643	2408	33.769043	2715	30.025038	2432	41.310081	2984	26.106882	2255	33.763943	2984	49.019161	3757	36.112919	4615	42.25069
ENSMUSG00000007029	Vars	Vars	14.556178	2738	17.757015	3337	12.481963	2164	19.999286	2070	13.3414	2270	20.840501	3891	16.895216	2298	13.265821	1841	10.281636	2043	12.558958	1934	21.899474	3835	14.44609	2383	19.909092	3574	7.897622	1501	20.537235	4402	19.990324	3774	10.892426	1844	13.050725	2222	19.60003	2972	15.424178	2803	15.532314	2887	17.247694	2781	19.128074	5140	21.481837
ENSMUSG00000007030	Vwa7	Vwa7	0.015789	4	0.014546	3	0.023772	5	0.042424	5	0.025414	5	0.058679	12	0	0	0.059673	9	0.01553	4	0	0	0.060404	12	0.054899	10	0.025825	5	0.084316	17	0.047214	11	0.027016	6	0.01191	3	0.013946	3	0.01181	2	0.020705	4	0.015553	4	0.018727	4	0.020504	6	0
ENSMUSG00000007033	Hspa1l	Hspa1l	0.258221	30	0.247365	28	0.099344	11	0.23817	15	0.194579	20	0.443099	50	0.19404	16	0.177612	15	0.319799	38	0.173385	16	0.467341	49	0.184155	19	0.340781	37	0.099966	12	0.308984	40	0.311752	36	0.19818	21	0.22105	23	0.230423	21	0.183714	20	0.135117	16	0.50661	49	0.25406	41	0.322843
ENSMUSG00000007034	Slc44a4	Slc44a4	0.228004	24	0.148457	16	0.040106	4	0.096421	6	0.130951	13	0.125171	13	0.153888	12	0.080897	7	0.09924	11	0.144312	13	0.138535	14	0.097234	9	0.158467	16	0.036559	4	0.212737	25	0.071861	8	0.067107	7	0.078545	8	0.09355	8	0.084529	9	0.138733	15	0.08672	8	0.200097	30	0.228624
ENSMUSG00000007035	Msh5	Msh5	0.877057	111	0.89382	115	1.106181	132	0.935842	64	0.921598	105	1.157187	149	0.783527	74	0.717351	66	0.697171	95	0.546771	59	0.790796	98	1.256553	133	0.786888	97	0.862633	111	0.663029	97	1.108782	135	0.616301	71	0.924087	106	0.766822	79	0.929842	113	1.089239	137	1.1063	126	0.763273	141	0.992937
ENSMUSG00000007036	Abhd16a	Abhd16a	43.297337	3836	29.58526	2617	25.564802	2084	35.127106	1712	28.224264	2266	36.698643	3229	31.475677	2013	21.630369	1417	24.499928	2290	24.010204	1738	39.53125	3260	29.612183	2299	36.026649	3045	15.920509	1432	30.577314	3083	30.588963	2718	22.19302	1766	22.635576	1815	36.301487	2595	25.592505	2188	26.449295	2314	34.642529	2628	33.107491	4188	37.400311
ENSMUSG00000007038	Neu1	Neu1	18.721029	2110	9.819164	1105	7.902976	820	13.082325	811	9.866765	1008	13.374811	1497	10.480042	853	7.385005	616	6.472018	770	10.33534	952	14.622545	1534	9.680202	956	14.76311	1587	3.735696	428	12.357063	1585	10.550921	1193	9.083113	920	7.407891	756	13.114016	1193	7.85632	855	9.793269	1090	13.01383	1256	12.690555	2042	13.418905
ENSMUSG00000007039	Ddah2	Ddah2	7.959458	486	3.817685	233	5.793355	319	4.547172	153	4.306325	239	4.678559	284	5.667592	248	2.922362	133	4.08089	264	5.2539	262	3.820532	218	6.259911	333	3.5571	208	3.656403	220	3.640664	253	4.184627	256	4.269662	233	2.783505	154	6.16307	300	4.22897	249	4.06114	243	5.621181	292	4.978274	432	6.067207
ENSMUSG00000007041	Clic1	Clic1	5.624892	376	2.67762	179	4.637508	285	4.194413	155	2.959535	180	3.220311	214	3.874199	187	3.362741	167	3.374223	238	3.411199	187	2.926377	182	3.459713	203	3.592234	229	3.39949	231	3.129996	238	3.721609	250	2.122953	128	3.009988	182	3.876897	209	4.820857	311	2.329566	154	4.487528	257	3.080134	294	3.041373
ENSMUSG00000007050	Lsm2	Lsm2	10.105842	389	4.789241	184	5.38315	191	6.751789	143	4.222372	148	6.294155	240	7.082905	197	3.670795	106	4.588349	187	5.930151	186	5.868481	210	3.851856	130	7.309768	268	3.035874	119	5.989692	262	4.744203	183	5.224895	180	4.222201	147	4.528333	141	4.07722	153	4.178815	159	6.466837	214	5.050253	277	6.529549
ENSMUSG00000007080	Pole	Pole	0.286182	94	0.321362	105	0.26225	79	0.345812	63	0.30891	92	0.358091	117	0.283494	67	0.307801	75	0.196572	68	0.265847	71	0.278529	85	0.28333	81	0.334202	105	0.138479	46	0.460895	172	0.480362	158	0.315688	93	0.257443	77	0.480415	127	0.251761	80	0.266004	86	0.368355	103	0.342094	155	0.554203
ENSMUSG00000007097	Atp1a2	Atp1a2	84.323556	23906	57.476991	16266	75.037815	19576	65.36199	10196	70.825803	18187	70.905989	19962	66.933761	13696	41.851352	8778	64.91661	19419	64.578697	14956	66.351979	17483	76.459053	19001	57.327545	15509	38.767471	11156	48.175672	15546	51.006799	14507	47.165315	12015	56.214152	14422	71.965407	16470	48.44497	13221	56.268259	15732	76.794919	18646	51.595478	20853	75.125268
ENSMUSG00000007107	Atp1a4	Atp1a4	0	0	0	0	0.018384	3	0.013266	2	0	0	0	0	0	0	0	0	0	0	0	0	0	0	0	0	0	0	0	0	0	0	0	0	0	0	0	0	0	0	0	0	0	0	0	0	0	0	0
ENSMUSG00000007122	Casq1	Casq1	0.242261	21	0.171635	15	0.534367	42	0.198813	10	0.204611	16	0.099518	9	0.109779	7	0.251967	16	0.382861	34	0.310523	22	0.16482	13	0.235526	18	0.11581	10	0.286968	25	0.225818	22	0.278928	24	0.143827	11	0.248957	19	0.289341	20	0.134355	11	0.071196	6	0.329487	24	0.264819	32	0.195339
ENSMUSG00000007207	Stx1a	Stx1a	28.858169	2845	14.602676	1437	17.868721	1621	23.056636	1250	27.795814	2481	28.003079	2741	22.419065	1595	9.704355	708	40.306054	4188	21.769041	1752	25.876528	2376	34.642215	2990	20.498605	1928	14.383732	1438	15.126225	1697	16.643983	1646	13.397087	1186	19.714608	1759	23.255161	1849	11.704555	1113	13.34867	1300	28.664692	2419	18.652884	2625	21.459457
ENSMUSG00000007209	Ceacam9	Ceacam9	0.046554	3	0	0	0	0	0	0	0.071527	5	0	0	0	0	0	0	0	0	0	0	0.069133	2	0.084007	5	0	0	0.030485	2	0	0	0	0	0	0	0	0	0.028978	2	0	0	0	0	0	0	0	0	0
ENSMUSG00000007216	Zfp775	Zfp775	1.600406	302	1.196978	223	1.388707	241	1.460476	152	1.235555	212	1.308392	239	1.078419	145	0.855383	120	1.194883	237	1.221295	189	1.590189	279	1.190044	197	0.891878	161	0.980577	188	1.030051	222	1.138847	216	1.017445	170	0.831257	142	1.348192	203	0.846281	155	0.943669	176	1.269755	203	1.213614	327	1.467816
ENSMUSG00000007279	Scube2	Scube2	0.120261	20	0.038515	7	0.176224	28	0.130879	13	0.076391	13	0.130106	22	0.133207	16	0.068367	9	0.096447	17	0.064224	9	0.085029	13	0.098569	15	0.166121	26	0.045488	8	0.061063	12	0.065268	11	0.02428	4	0.034785	6	0.060806	8	0	0	0.035782	6	0.11058	16	0.073294	18	0.042459
ENSMUSG00000007338	Mrpl49	Mrpl49	20.120775	1579	11.639598	912	10.492059	758	13.332978	576	8.334192	593	12.947378	1009	11.58944	657	7.506401	436	8.113148	672	11.279129	723	11.955083	873	10.964232	754	10.911276	817	5.806317	463	10.592318	946	10.138004	798	10.442735	736	9.265812	658	13.084541	829	10.341772	783	10.920009	846	15.55691	1045	11.222342	1257	14.108463
ENSMUSG00000007379	Dennd2c	Dennd2c	0.067174	16	0.016109	4	0.076269	16	0.146434	19	0.046891	10	0.04642	11	0.119027	20	0	0	0.055907	14	0.05531	11	0.042603	9	0.048718	10	0.091315	20	0.014776	4	0.063026	17	0.027641	7	0	0	0.066008	14	0.034466	7	0.027418	6	0.036292	9	0.123187	24	0.012437	5	0.053721
ENSMUSG00000007411	Mark3	Mark3	27.449898	3993	15.938664	2374	14.385749	1913	20.696379	1665	15.001457	1899	19.975263	2898	18.688847	1989	11.425818	1231	12.864143	1921	17.558247	2070	22.446757	3069	17.875015	2140	24.631902	3469	7.44761	1109	19.589717	3299	17.065394	2569	15.700323	2074	14.41266	1811	22.471698	2621	14.73674	2092	16.231388	2267	21.566243	2679	18.256873	3791	22.042098
ENSMUSG00000007415	Gatad1	Gatad1	23.031317	2586	14.801729	1640	11.421195	1162	17.347495	1049	19.236266	1923	16.722946	1821	14.777111	1168	9.7689	803	21.400678	2510	16.762878	1509	19.630876	2014	18.204644	1746	17.230277	1798	12.063156	1351	11.375019	1434	14.841135	1657	14.89616	1502	11.765987	1176	19.328382	1734	13.619845	1451	13.004925	1410	15.585883	1484	11.871863	1853	19.486644
ENSMUSG00000007440	Pcdha11	Pcdha10	0.043703	11	0.049338	13	0.056781	13	0	0	0.116314	26	0.007786	2	0.660294	117	0.221287	40	0.334297	87	1.004631	201	0.111583	26	0.135926	30	0.024191	6	0.234925	59	0.038098	11	0	0	0.028068	7	0.065838	15	0.063651	13	0.09308	22	0.016932	5	0.01777	4	2.010256	701	0.030575
ENSMUSG00000007457	2310003L06Rik	2310003L06Rik	0	0	0	0	0	0	0	0	0	0	0	0	0	0	0	0	0	0	0	0	0	0	0	0	0	0	0	0	0	0	0	0	0	0	0	0	0	0	0	0	0	0	0	0	0	0	0
ENSMUSG00000007458	M6pr	M6pr	26.808849	3071	14.905053	1705	14.068928	1483	19.780878	1247	13.314517	1382	18.474392	2102	15.84098	1310	7.555991	640	8.951228	1082	16.858198	1578	17.939865	1913	13.068058	1312	18.476122	2019	7.586516	882	15.604176	2035	11.213657	1289	13.61342	1401	12.358408	1294	17.646717	1632	11.981105	1325	13.679111	1548	17.684235	1735	14.100628	2307	18.48546
ENSMUSG00000007476	Lrrc8a	Lrrc8a	2.452219	481	1.854284	363	2.721328	480	1.540824	167	2.184726	388	2.444979	477	2.477806	342	1.445709	210	1.577747	318	2.325787	373	2.741204	499	1.769947	305	2.439812	457	1.221254	244	1.579143	353	1.636704	323	1.699773	300	0.813157	145	1.536777	243	1.391737	264	1.678397	325	2.167297	360	1.661238	465	2.602203
ENSMUSG00000007480	Mc5r	Mc5r	0	0	0	0	0.082145	4	0.108544	4	0	0	0	0	0.10365	4	0.05758	3	0.035229	2	0	0	0	0	0	0	0	0	0	0	0.025124	2	0	0	0.139973	7	0	0	0	0	0.07793	4	0	0	0	0	0	0	0
ENSMUSG00000007564	Ppp2r1a	Ppp2r1a	184.526474	20255	119.245827	13067	99.206184	10020	143.629349	8673	98.020523	9748	132.348862	14426	135.146378	10709	72.726959	5903	93.332558	10807	135.412231	12143	148.332138	15157	123.534462	11881	129.374832	13547	57.32196	6385	129.35321	16160	104.820518	11540	125.019463	12325	88.164207	8758	145.814301	12915	87.883301	9309	101.929993	11048	137.960571	12967	128.312195	20109	155.598892
ENSMUSG00000007570	Fance	Fance	11.796037	899	7.81123	519	7.546485	521	10.04377	394	6.964316	479	9.324794	652	9.693849	520	4.875203	284	6.008073	441	6.101815	382	6.759136	475	5.798589	399	8.505566	542	4.580192	330	9.356546	796	7.929043	571	6.395282	387	5.949065	390	8.35769	490	6.643974	468	7.459471	523	7.903775	504	7.750264	781	8.845186
ENSMUSG00000007589	Tinf2	Tinf2	6.788103	865	4.863991	617	4.917137	573	6.166618	431	4.405724	517	6.631383	825	4.237779	383	3.649875	345	4.470552	609	4.410307	466	6.726709	784	4.754386	525	7.438848	888	3.990418	515	6.138095	861	5.99349	723	4.011104	466	3.80537	441	6.555026	651	4.624476	549	4.962986	601	6.676798	718	5.698101	1013	6.239601
ENSMUSG00000007591	Tssk4	Tssk4	0.026045	3	0.095783	8	0.202433	14	0.162402	7	0.136847	10	0.219354	17	0.267223	15	0.14456	7	0.184361	15	0.203404	13	0.198466	15	0.262773	18	0.274681	19	0.128716	9	0.196804	18	0.132526	11	0.214012	15	0.260643	19	0.189795	12	0.110029	9	0	0	0.273112	17	0.142348	16	0.255793
ENSMUSG00000007594	Hapln4	Hapln4	17.342575	2882	9.229211	1531	6.92055	1058	12.748877	1166	6.73602	1014	10.174302	1679	10.426364	1251	5.254444	646	5.115614	897	11.244292	1527	12.952119	2004	9.252302	1347	10.083259	1599	2.640838	446	11.431847	2162	6.708385	1118	9.440343	1409	7.075944	1064	12.561251	1685	7.990604	1282	10.252827	1683	12.692636	1806	10.367297	2460	11.937959
ENSMUSG00000007603	Dus3l	Dus3l	37.482899	3458	31.723131	2921	26.378485	2239	40.833073	2072	31.1576	2604	42.067024	3853	35.817841	2385	24.816879	1693	23.649664	2301	23.725115	1788	48.669285	4179	30.229883	2443	46.207775	4066	15.848558	1484	38.700123	4063	37.924404	3509	24.638332	2041	23.422285	1956	39.95256	2974	26.776583	2384	32.079895	2922	36.857044	2911	38.761631	5105	41.24015
ENSMUSG00000007610	Gtpbp3	Gtpbp3	8.146775	821	4.324484	484	4.518261	456	7.346089	411	4.613597	471	6.189968	731	4.761804	384	2.738809	250	4.973398	514	4.846055	384	8.228536	808	6.372144	540	7.575988	699	2.945861	292	5.120948	640	4.688744	505	4.726235	413	4.797752	431	8.017746	646	3.344047	368	4.470168	484	6.107809	591	5.628229	891	7.344951
ENSMUSG00000007613	Tgfbr1	Tgfbr1	1.76685	464	1.132471	297	1.362548	326	1.494019	216	1.763448	419	2.088682	544	1.877115	354	1.057953	206	1.468534	370	1.653281	355	1.40406	337	1.633292	373	1.461479	361	1.051769	280	1.372022	410	1.192621	314	1.061177	250	1.897352	430	1.356912	287	1.533753	386	1.585851	406	1.969288	442	1.265389	470	1.499225
ENSMUSG00000007617	Homer1	Homer1	12.6191	2274	6.708224	1297	4.296702	772	10.215978	979	6.643639	1184	11.067448	1998	9.703086	1243	5.307626	695	6.957235	1477	8.762349	1272	11.30009	1861	8.556372	1458	8.832837	1540	5.925405	1059	7.124999	1429	8.236113	1485	7.976401	1314	8.703151	1573	10.641984	1559	5.982832	1101	8.379239	1571	10.836656	1877	8.877979	2232	11.455772
ENSMUSG00000007646	Rad51c	Rad51c	0.473775	86	0.516061	93	0.475728	79	0.468517	44	0.265655	42	0.587604	84	0.42429	56	0.282624	35	0.350699	63	0.403596	60	0.546067	91	0.415906	66	0.575436	83	0.169241	31	0.390608	75	0.389317	71	0.293222	48	0.300308	49	0.58723	79	0.30052	53	0.57875	86	0.755513	116	0.622881	127	0.506983
ENSMUSG00000007653	Gabrb2	Gabrb2	0.429095	78	0.56806	104	2.042469	342	0.946032	95	1.276957	211	0.56156	102	0.944428	124	0.481603	65	0.788443	152	1.434783	213	0.877038	149	2.190757	349	0.472604	82	1.657734	306	0.577305	120	0.647433	118	0.906433	148	0.715195	118	0.836254	123	0.586731	103	0.9221	166	0.702677	110	0.685769	178	0.572759
ENSMUSG00000007655	Cav1	Cav1	3.224201	395	1.876423	229	4.06279	431	3.123053	207	1.641096	184	2.569878	297	1.731122	146	1.444121	134	2.393892	294	1.492359	144	1.628649	176	1.789187	188	1.77255	201	1.630055	188	1.468912	204	1.98442	233	0.997938	105	1.761705	189	2.252086	220	1.143576	135	1.59939	155	2.506427	257	0.692176	124	1.751275
ENSMUSG00000007656	Arpp19	Arpp19	17.171196	2617	15.433745	1865	19.792165	2644	15.047607	1099	39.253589	3847	24.517334	2959	14.230311	1505	8.124643	980	37.593033	5024	14.477402	2019	17.436175	2056	35.582472	3731	13.680926	1967	48.140491	4949	10.104348	1812	11.843108	1920	9.64212	1500	19.213873	2285	12.334911	1614	9.079595	1487	12.304551	1846	20.917073	2424	10.196264	2472	14.846429
ENSMUSG00000007659	Bcl2l1	Bcl2l1	31.084171	3511	17.606599	2007	24.478859	2527	21.430595	1322	21.929658	2249	26.72067	2986	20.775017	1676	12.178601	1004	16.894807	2020	23.901913	2201	24.190442	2563	24.255305	2349	25.809005	2725	16.907171	1885	20.158395	2610	17.269703	1979	19.90782	1985	16.609178	1688	21.054853	1891	16.515649	1761	16.395545	1790	21.195981	2085	18.45106	2996	20.233677
ENSMUSG00000007670	Khsrp	Khsrp	7.991267	1423	5.344268	950	6.524189	1059	8.383579	829	5.477224	883	8.000582	1417	7.078615	912	4.058018	544	4.44198	846	7.094855	1037	7.831845	1291	6.437068	1005	8.166652	1380	4.221666	746	6.960131	1414	6.590485	1179	4.985361	795	6.047964	974	7.985206	1139	5.681638	981	5.765899	1020	8.628596	1318	6.400234	1626	9.106267
ENSMUSG00000007682	Dio2	Dio2	4.535582	1202	3.374388	893	5.292032	1290	4.263657	622	4.583489	1100	4.824123	1269	5.961178	1140	4.571772	896	3.853361	1077	6.812675	1475	4.452135	1098	9.057028	2102	4.128515	1044	3.171247	853	3.067417	925	3.753211	997	4.702559	1119	6.619252	1587	5.665851	1211	5.991866	1532	5.827305	1524	6.693649	1518	5.422468	2051	7.221196
ENSMUSG00000007721	Ccdc124	Ccdc124	62.749777	3714	39.107123	2347	34.189956	1878	47.493418	1534	37.641979	1997	47.447686	2844	46.381426	2010	25.742416	1124	42.497325	2666	47.024756	2289	53.826636	3002	40.559852	2068	45.613857	2615	21.726079	1304	36.921638	2515	36.530646	2195	39.810587	2149	31.241884	1693	53.274848	2560	31.329407	1827	36.555806	2181	48.394179	2488	48.022959	4136	54.925841
ENSMUSG00000007739	Cct4	Cct4	38.178768	4320	19.943577	2253	22.898485	2384	27.036074	1683	20.791352	2131	23.891514	2681	26.718102	2183	12.834563	1070	18.069152	2153	23.009256	2127	27.014294	2841	24.964138	2467	25.637677	2766	12.671146	1447	21.962658	2825	20.97407	2381	19.460564	1978	17.151453	1757	26.026216	2372	17.599466	1922	18.132061	2025	25.683941	2489	21.593586	3488	28.732575
ENSMUSG00000007777	0610009B22Rik	0610009B22Rik	21.566561	799	12.480478	463	10.544108	361	14.731778	302	13.701876	460	15.300931	563	14.440269	386	8.339518	229	7.382516	289	13.891156	421	16.8964	583	11.969245	390	16.947029	599	6.905103	260	15.272952	646	15.251691	567	12.430186	414	10.70063	359	15.951197	478	10.11504	363	10.715082	392	13.864803	440	13.642097	723	15.933666
ENSMUSG00000007783	Cpt1c	Cpt1c	48.095228	6107	37.928977	4807	28.706746	3318	42.524572	2958	28.033703	3220	39.161682	4917	38.735696	3551	35.739242	3349	25.300502	3386	31.116389	3222	51.478441	6077	26.643022	2962	44.835448	5410	11.078194	1427	42.526469	6132	44.637072	5677	31.006806	3503	18.958185	2178	56.630085	5793	26.770884	3264	31.472062	3930	45.81712	4973	50.982475	9216	51.510582
ENSMUSG00000007805	Twist2	Twist2	0.925223	57	0.418895	27	0.46046	27	0.409392	16	0.41803	24	0.582011	36	0.73462	33	0.240716	12	0.171857	12	0.716419	37	0.773323	45	0.441157	25	0.50867	31	0.118751	8	0.681568	48	0.36377	23	0.349827	20	0.418649	26	0.54836	28	0.381757	24	0.699073	43	0.845924	45	0.470482	43	0.806397
ENSMUSG00000007812	Zfp655	Zfp655	5.40303	820	3.912804	647	3.36281	496	4.60771	416	3.570647	522	5.453189	848	3.409779	407	3.367516	396	3.135655	532	3.188606	421	3.92157	608	4.026464	562	3.230433	535	2.404361	381	4.66196	859	3.444359	559	3.228799	483	3.543985	524	4.514426	545	3.174621	499	3.865697	623	4.566192	627	3.338561	763	4.801313
ENSMUSG00000007815	Rhoa	--	65.610095	6542	32.471741	3242	42.810728	3918	38.985329	2146	33.59498	3036	37.918945	3766	37.006062	2664	25.114823	1857	34.985347	3688	46.83034	3822	37.421641	3475	37.968133	3325	34.746311	3317	26.817109	2709	30.446827	3459	31.143762	3110	30.128361	2698	29.816532	2698	45.335788	3657	25.889192	2484	30.825595	3033	46.047844	3940	36.867738	5256	40.377358
ENSMUSG00000007817	Zmiz1	Zmiz1	3.095093	1040	3.92878	1247	4.719057	1457	5.017883	929	4.833321	1469	5.727106	1933	4.484809	1104	2.979065	740	3.785883	1357	3.834253	1038	4.522506	1430	6.16096	1835	4.025106	1295	3.438449	1152	3.809104	1434	3.887038	1324	2.993071	907	4.569877	1395	4.128867	1133	3.307034	1080	3.701207	1209	4.873847	1389	3.459727	1679	4.43236
ENSMUSG00000007827	Ankrd26	Ankrd26	0.631781	200	0.767438	242	1.229263	357	1.027854	179	1.016944	291	0.885834	278	1.015684	232	0.748273	175	0.515852	172	0.854502	221	0.793874	234	0.976598	271	0.742313	224	0.788763	253	0.713065	257	0.744078	236	0.539369	153	0.880263	252	1.116059	285	0.561994	172	0.497725	156	0.978084	265	0.753016	340	0.733685
ENSMUSG00000007833	Aldh16a1	Aldh16a1	2.556965	411	1.700604	264	1.906631	279	1.991348	178	1.810838	256	1.757544	277	1.414487	165	0.871275	104	1.565477	262	1.68847	219	1.934985	286	1.656498	230	1.907667	294	1.363935	223	1.404892	254	1.468013	233	1.383808	199	1.521995	219	1.741448	223	1.322748	196	1.626011	258	1.808504	247	1.582268	356	1.428138
ENSMUSG00000007836	Hnrnpa0	Hnrnpa0	36.496616	4452	26.576866	3236	24.474699	2747	34.983253	2348	26.580013	2938	39.450333	4779	30.145641	2655	17.621504	1590	20.509079	2639	26.778402	2669	33.431812	3796	30.394867	3249	30.781612	3582	18.818613	2329	29.829062	4141	25.454981	3114	23.996128	2629	28.784149	3178	28.918032	2847	24.208368	2850	28.894983	3481	30.321663	3167	25.266878	4401	33.377941
ENSMUSG00000007837	Prrg2	Prrg2	2.317975	162	1.704158	124	2.442867	133	2.266475	75	2.114166	115	1.78331	115	2.535844	90	1.592495	88	1.296057	100	1.25735	76	2.577268	173	1.559451	86	1.884972	105	0.778876	59	1.662735	130	2.438422	139	1.366315	90	1.12594	76	2.272772	104	1.433904	94	1.597141	94	2.852472	147	2.926177	223	2.43107
ENSMUSG00000007850	Hnrnph1	Hnrnph1	101.883407	10915	86.852832	9321	73.308156	6807	117.721312	6536	71.319008	6534	116.238632	11618	93.825539	7270	66.448217	4964	56.797897	6440	74.322819	6484	109.748993	10890	82.414148	7738	112.035096	11393	44.251206	4546	101.594333	11684	100.463212	10178	71.824112	6975	80.88151	7399	105.628248	9102	79.278258	7723	90.763624	9055	116.00893	9990	99.94783	14398	112.939913
ENSMUSG00000007867	Ift43	Ift43	9.556163	341	10.114063	361	8.766857	288	9.619369	189	9.816608	315	10.698189	379	8.946661	231	5.904281	156	8.876368	334	7.735026	226	11.411743	379	8.811574	276	9.061653	309	7.607603	276	7.679285	311	9.045773	324	6.44479	207	6.779799	219	8.292391	239	6.685491	231	7.559791	267	10.320533	316	7.514201	383	8.470807
ENSMUSG00000007872	Id3	Id3	18.347605	1068	9.393837	546	19.910906	1067	13.887402	445	13.470168	711	12.35941	715	12.845422	540	7.787786	336	13.367386	821	13.936378	663	14.071121	763	13.733068	701	15.044587	836	9.433347	558	8.25452	547	9.75524	570	7.461709	391	7.877874	415	13.069521	614	7.222756	406	9.100907	524	12.307812	614	8.095842	673	9.915281
ENSMUSG00000007877	Tcap	Tcap	0.585638	26	0.464168	21	0.918275	37	1.119104	27	1.440338	57	1.016418	44	1.071107	34	0.513671	17	2.332797	107	0.723311	26	1.563144	63	2.240998	85	0.880849	37	0.879403	39	0.266307	14	0.621952	27	0.797683	31	1.40515	55	0.901656	32	0.507691	22	0.517878	23	1.703135	63	0.61219	38	0.60241
ENSMUSG00000007880	Arid1a	Arid1a	2.954516	1100	2.54225	946	2.787429	956	3.155884	648	2.808966	949	3.171528	1174	2.399073	646	1.40689	389	2.319179	912	2.593884	789	2.837148	984	2.571935	840	2.692736	959	2.127443	803	2.387345	1015	2.108664	789	1.932049	648	2.087454	703	2.43552	733	1.679799	606	2.323228	854	3.145667	1004	2.119317	1116	2.410358
ENSMUSG00000007888	Crlf1	Crlf1	25.988464	1808	16.624025	1153	5.099997	312	18.60499	726	4.831048	304	12.71071	882	17.978022	923	15.176274	783	5.009166	368	15.342786	867	18.179775	1177	7.620732	429	19.499012	1297	0.830909	48	26.456005	2146	19.264954	1304	12.646915	765	11.892255	757	18.894619	1077	16.473663	1099	19.762175	1362	17.551105	1022	19.989369	1993	19.436879
ENSMUSG00000007891	Ctsd	Ctsd	92.66021	8977	27.365353	2647	42.863369	3821	40.329018	2150	36.675659	3219	35.683266	3433	38.069366	2663	18.51993	1327	32.489941	3321	42.322483	3350	41.027489	3700	41.991951	3565	35.454002	3277	21.079945	2073	29.419735	3244	24.978868	2427	29.342899	2554	25.321997	2221	50.47583	3946	27.467321	2568	26.745977	2559	46.201611	3833	35.631115	4862	41.456978
ENSMUSG00000007892	Rplp1	Rplp1	1635.256104	37166	805.815979	18283	931.890015	19487	812.270691	10155	854.033875	17585	868.596558	19604	954.745789	15665	566.800842	9526	1080.037476	25893	1023.97644	19012	931.411804	19706	929.124329	18502	818.201843	17739	793.498962	18299	774.678528	20039	693.706848	15813	811.875244	16573	732.787109	15073	926.925293	16999	808.387817	17730	751.984985	16877	915.059143	17808	822.737	26698	1051.541016
ENSMUSG00000007907	Cabs1	Cabs1	0	0	0	0	0	0	0	0	0	0	0	0	0	0	0	0	0	0	0	0	0	0	0	0	0	0	0	0	0	0	0	0	0	0	0	0	0	0	0	0	0	0	0	0	0	0	0
ENSMUSG00000007908	Hmgcll1	Hmgcll1	1.958126	334	1.748512	298	2.211021	347	2.326867	218	2.355476	364	2.861885	484	2.082479	256	1.313195	166	2.009283	361	1.797636	250	1.709795	271	2.059314	308	1.282988	209	1.704861	295	1.308528	254	1.876758	321	1.521592	233	1.592936	246	2.529737	348	1.239484	204	1.961539	330	2.411888	352	1.743163	424	2.736676
ENSMUSG00000007944	Ttc9b	Ttc9b	42.164097	3941	19.573481	1827	17.63541	1517	23.070057	1187	26.500822	2244	30.467045	2828	22.68022	1531	8.964151	620	38.831696	3829	23.830259	1820	29.217529	2542	29.762497	2438	20.969296	1870	13.678685	1298	17.150366	1825	17.046335	1598	18.667566	1567	20.140205	1704	24.371557	1838	14.874902	1342	16.654999	1538	26.873693	2151	19.825762	2646	24.054422
ENSMUSG00000007946	Phox2a	Phox2a	0	0	0	0	0	0	0	0	0	0	0.000954	1	0	0	0	0	0	0	0.03213	2	0	0	0	0	0	0	0	0	0	0	0	0	0.053071	4	0	0	0	0	0	0	0	0	0	0	0	0	0
ENSMUSG00000007950	Abhd8	Abhd8	98.489799	8874	48.722572	4382	62.194443	5156	61.206371	3034	66.392067	5419	64.377594	5760	60.251163	3919	31.794292	2119	86.3358	8205	66.240448	4876	64.259003	5389	77.29081	6101	55.559517	4775	47.210552	4316	53.23587	5459	50.959759	4605	52.106869	4217	46.21693	3769	62.081215	4513	48.173882	4189	48.663158	4330	65.695259	5068	53.637978	6900	62.920994
ENSMUSG00000007987	Ift22	Ift22	11.526417	1546	8.424097	1089	8.314281	1000	8.364638	586	7.620145	919	9.041094	1181	8.744507	841	4.479832	456	8.553882	1156	7.640643	854	9.610621	1195	9.034523	1022	7.130169	892	5.212973	705	5.979341	918	6.79422	873	6.738166	769	5.648317	690	9.236037	981	5.772537	711	6.053883	765	9.844738	1113	7.191169	1352	9.81756
ENSMUSG00000007989	Fzd3	Fzd3	1.75076	1016	1.595211	924	1.400076	748	1.836611	586	1.921944	1010	3.109253	1791	1.991128	834	1.119853	481	1.773722	1086	1.444	685	1.933139	1044	2.358899	1199	1.792652	992	1.402591	826	1.53552	1014	1.583049	921	1.362646	710	1.838113	965	1.362416	638	1.501079	841	1.872586	1073	2.079633	1033	1.407097	1166	1.902212
ENSMUSG00000008028	1700008O03Rik	1700008O03Rik	1.312728	55	0.422912	18	0.461959	18	0.58863	14	0.450913	18	0.951699	37	1.330316	40	0.429716	14	0.509223	23	0.456646	16	0.454013	19	0.588727	22	0.76933	31	0.411829	18	1.05984	50	0.763002	32	0.543369	21	0.690111	26	0.744483	25	1.266095	51	0.618529	26	1.010201	36	0.751428	45	1.200325
ENSMUSG00000008035	Mid1ip1	Mid1ip1	19.695491	1812	14.056857	1292	24.787201	2099	15.322146	776	19.350607	1614	13.788731	1261	13.388363	883	11.115125	757	18.018933	1749	17.222341	1295	14.074288	1206	18.688059	1507	11.062352	972	16.186187	1511	11.00605	1153	12.598005	1164	11.279413	933	12.605013	1050	14.521735	1079	9.907714	880	12.342088	1122	16.418785	1294	11.902013	1565	14.178719
ENSMUSG00000008036	Ap2s1	Ap2s1	287.098694	10932	143.332807	5444	95.492676	3346	170.030402	3562	121.947684	4206	190.886991	7218	186.660341	5131	83.085033	2340	131.27092	5273	152.179606	4733	187.073428	6622	148.155502	4943	167.581027	6086	71.29789	2755	154.968637	6716	133.04425	5081	158.100967	5407	122.848931	4233	148.577862	4565	117.79654	4328	127.048801	4777	158.165686	5157	143.535517	7802	181.003677
ENSMUSG00000008090	Fgfrl1	Fgfrl1	5.03555	531	2.374192	252	2.015766	198	3.72372	218	2.401945	231	3.239652	341	3.630768	278	1.411162	112	1.990979	223	2.574423	215	2.293947	228	2.874974	267	2.04726	197	1.726156	186	2.389647	288	2.099057	223	1.70826	164	2.362338	227	3.292998	282	2.394149	241	2.287472	240	3.384804	309	1.937145	293	3.359067
ENSMUSG00000008129	4930432K21Rik	Brme1	0.765199	83	0.334158	36	0.433657	43	0.47494	29	0.312148	31	0.630599	68	0.290946	23	0.154362	13	0.410194	47	0.330783	30	0.774955	76	0.49637	47	0.513384	53	0.164563	18	0.496552	61	0.478541	52	0.480521	47	0.338654	34	0.710274	57	0.239706	25	0.234135	25	0.615863	57	0.624908	90	0.441084
ENSMUSG00000008136	Fhl2	Fhl2	38.427723	2736	15.838368	1126	8.097868	531	23.007719	901	10.598385	684	18.650017	1319	14.462416	744	10.884786	573	12.030528	904	18.428717	1072	23.336594	1547	12.478627	779	20.286877	1378	4.227082	306	18.939909	1535	14.160687	1012	16.277199	1041	12.086439	779	18.802641	1081	12.325353	847	16.085989	1131	19.138903	1167	17.251285	1753	20.733891
ENSMUSG00000008140	Emc10	Emc10	54.141198	4481	16.402515	1348	19.902658	1493	28.782135	1308	17.052861	1265	19.936624	1638	22.836442	1357	8.006208	488	18.128986	1563	26.593323	1803	31.327964	2401	20.971616	1511	21.969743	1735	9.974241	820	17.021683	1600	16.294003	1341	19.978224	1473	10.804984	808	38.109817	2539	11.093347	900	12.14994	997	31.496523	2246	27.267316	3218	32.856048
ENSMUSG00000008153	Clstn3	Clstn3	47.632233	8709	24.396173	4454	29.313004	4931	33.514656	3371	27.28714	4520	29.355667	5326	28.182138	3712	10.321007	1396	24.12565	4653	28.793653	4301	34.485661	5869	30.282925	4851	26.401577	4605	15.28912	2837	22.488718	4680	19.261026	3532	22.089602	3628	16.736529	2770	32.762997	4834	15.625846	2757	17.106238	3084	28.69079	4492	25.565035	6674	31.305096
ENSMUSG00000008167	Fbxw9	Fbxw9	7.864993	684	3.854774	335	4.526682	362	4.783524	229	3.719533	293	4.72709	408	4.514466	284	2.505635	161	4.212347	386	3.690775	262	5.035866	408	3.649328	278	4.864645	404	1.543165	136	3.989069	395	4.08691	357	2.51641	197	2.107101	166	6.503962	456	2.629401	221	2.73516	235	5.722027	426	4.965912	616	5.582855
ENSMUSG00000008193	Spib	Spib	0	0	0.015778	2	0	0	0	0	0	0	0	0	0	0	0	0	0	0	0	0	0.016864	2	0	0	0.016511	2	0	0	0	0	0.015704	2	0	0	0.017404	2	0	0	0.032208	4	0	0	0	0	0	0	0
ENSMUSG00000008200	Fnbp4	Fnbp4	6.310264	1349	6.711854	1432	5.741667	1129	10.721523	1261	6.476291	1254	9.787794	2077	6.958906	1074	5.031785	795	3.869214	873	5.019161	877	8.115511	1615	6.078482	1138	9.584656	1954	2.885277	626	7.63267	1857	6.96352	1493	4.575732	879	5.617419	1087	8.616924	1486	6.008447	1239	6.90929	1458	10.142857	1856	7.819794	2386	7.925928
ENSMUSG00000008206	Cers4	Cers4	2.69382	1163	2.368854	1021	2.381268	946	3.141432	746	2.75275	1077	3.525917	1511	2.681728	836	1.610463	514	2.295745	1046	2.038277	719	3.075185	1236	2.437132	919	2.745901	1131	1.620861	710	2.596185	1276	2.47896	1073	2.017069	782	2.354839	920	2.676342	932	2.208578	920	2.53026	1079	3.185518	1178	2.36107	1455	2.727424
ENSMUSG00000008226	Scrn3	Scrn3	9.39494	1321	5.527558	758	4.905172	631	6.680426	516	5.296341	671	6.515412	924	6.655164	682	4.483224	460	3.876268	559	5.506072	631	6.161413	808	6.007893	739	5.42051	740	3.401518	483	6.236516	984	5.453739	765	5.165005	648	4.921606	627	6.001645	689	4.411722	601	5.532947	776	6.421058	781	5.238788	1060	7.203455
ENSMUSG00000008301	Phax	Phax	25.506616	2256	14.353992	1268	13.410796	1088	22.020113	1064	13.208351	1049	18.952352	1627	18.497471	1170	9.929941	645	10.682283	996	17.886904	1293	21.268921	1752	16.269719	1253	22.136251	1841	8.563415	742	16.776134	1688	14.616627	1296	16.258402	1292	12.340584	989	20.73269	1449	12.461617	1064	13.178933	1152	17.048606	1259	17.261161	2175	21.258446
ENSMUSG00000008305	Tle1	Tle1	24.923633	3452	12.771916	1827	7.108118	928	16.420217	1277	8.321438	1038	14.966447	2127	12.702826	1325	9.083527	966	6.722568	973	13.153038	1482	15.286088	2035	7.784993	970	17.10066	2392	4.476564	609	16.172987	2666	12.643375	1829	9.692931	1172	10.582558	1324	14.254887	1706	12.118993	1688	13.718736	1961	15.796999	2033	14.420618	2982	15.506712
ENSMUSG00000008307	1700109H08Rik	--	0.151983	6	0.169943	6	0.232686	8	0.281444	6	0.091035	3	0.330036	13	0.199986	6	0	0	0.111874	5	0	0	0.199279	7	0.1668	6	0.239576	9	0.168737	7	0.221776	10	0.270432	11	0	0	0.057776	2	0.146677	5	0.023479	1	0.245923	10	0.235492	8	0.173636	10	0.059868
ENSMUSG00000008318	Relt	Relt	2.671588	347	1.169476	152	1.990479	236	1.603835	115	1.689222	188	1.886905	244	1.229589	116	0.703487	68	2.132867	293	1.462175	156	1.577893	191	1.543242	156	1.742841	216	0.750811	98	1.157029	171	1.082211	141	1.290765	151	0.949954	112	1.572433	165	0.805927	101	0.935776	120	1.889204	211	1.414634	263	1.552111
ENSMUSG00000008333	Snrpb2	Snrpb2	17.312012	1626	10.821434	1015	8.436826	729	11.884688	614	8.07281	687	12.933357	1206	10.330894	701	7.881684	548	9.191726	911	10.942648	840	10.385458	908	9.778763	805	10.994548	985	5.968661	560	10.073151	1077	10.615647	1000	9.4867	800	8.236207	700	11.071903	834	8.528189	773	9.939706	922	12.580726	1012	10.60712	1420	12.700638
ENSMUSG00000008348	Ubc	Ubc	114.648119	13672	66.951292	7969	90.958444	9978	94.332382	6187	76.728629	8289	94.395428	11176	87.066906	7401	40.003915	3525	58.725086	7387	85.901109	8368	97.912067	10867	91.391662	9549	104.158826	11696	53.344442	6445	72.605216	9850	61.969513	7411	65.721886	7038	61.145755	6598	95.340486	9170	54.841324	6309	59.909733	7054	90.909872	9282	82.865243	13931	92.500418
ENSMUSG00000008373	Prpf31	Prpf31	9.484104	1353	6.388143	913	6.040368	791	6.71958	529	5.453445	707	7.097815	1008	7.898406	802	4.315937	458	4.791474	724	6.474559	744	7.725183	1020	5.899128	731	6.38532	862	3.351214	488	7.318031	1187	6.918265	990	5.661019	724	4.818443	610	7.565341	872	4.632112	640	5.827441	824	7.316634	891	7.006931	1425	8.629902
ENSMUSG00000008384	Sertad1	Sertad1	6.063648	341	2.702572	152	2.52109	131	4.206764	130	4.969404	253	4.697348	261	4.515257	180	1.920914	80	3.662463	217	4.025091	185	4.000136	205	4.00087	197	4.929489	263	2.313062	132	3.100904	199	2.891284	163	3.172656	161	3.43036	175	3.437272	153	3.030958	165	3.028018	168	4.855769	234	4.014563	322	3.938755
ENSMUSG00000008393	Carhsp1	Carhsp1	15.970756	2079	16.911228	2198	37.879929	4537	9.742446	698	22.709269	2678	12.172205	1574	11.785969	1108	20.602718	1984	22.780704	3128	23.742235	2525	12.382827	1501	20.193344	2304	11.164593	1387	36.934937	4879	18.576208	2753	18.241209	2382	13.736245	1606	14.931875	1760	12.440438	1307	13.949814	1753	12.948868	1665	14.165072	1579	12.571174	2337	12.799628
ENSMUSG00000008398	Elk3	Elk3	1.172764	225	0.550849	106	1.64204	282	1.008101	98	0.789516	128	0.868462	166	0.954023	133	0.625321	89	0.609323	124	0.709235	112	0.746275	133	0.731556	123	1.014338	186	0.726447	142	0.635469	139	0.793214	153	0.528654	92	0.652584	114	0.73288	114	1.017216	189	0.755402	144	1.085035	168	0.807474	222	0.615542
ENSMUSG00000008429	Herpud2	Herpud2	10.368538	1314	5.826266	737	6.194843	722	6.696229	467	5.367821	616	7.771309	978	5.958486	545	3.927136	368	5.692942	761	6.801393	704	8.054125	950	5.897821	655	7.022583	849	4.050308	521	6.054563	873	5.307586	675	4.993968	569	5.129118	588	7.719796	789	4.122446	504	5.242365	656	7.625259	828	6.381801	1155	7.038188
ENSMUSG00000008435	Rdh13	Rdh13	5.147102	664	3.820329	523	3.412045	424	5.694746	423	4.22925	512	6.088804	828	5.390607	530	2.442486	250	3.239129	458	3.870943	428	5.964421	716	4.694021	559	4.234286	547	2.547307	334	3.561449	532	3.755588	509	2.845463	344	3.420802	423	6.120955	647	3.387272	443	3.826052	522	5.2718	619	4.743565	918	4.137109
ENSMUSG00000008438	Adam21	Adam21	0.130935	18	0.048356	7	0.188216	23	0.133732	10	0.235003	29	0.158699	21	0.137035	14	0.110774	11	0.084184	12	0.066969	8	0.188249	24	0.096298	12	0.089927	12	0.042767	6	0.133295	21	0.163841	22	0.083831	10	0.058011	7	0.107122	12	0.067426	9	0.109176	15	0.110577	13	0.083096	16	0.212418
ENSMUSG00000008450	Nutf2	Nutf2	33.249459	1423	21.790029	936	19.7864	786	26.3998	628	21.114393	827	28.419999	1217	22.460705	701	14.187076	453	17.536023	789	27.01142	950	25.459837	1023	20.998238	794	26.333993	1081	12.7354	559	21.85666	1075	21.434023	929	19.228478	741	23.458741	916	24.063796	838	16.686878	696	21.284555	905	27.938749	1032	22.648584	1390	26.950651
ENSMUSG00000008461	Fut1	Fut1	0	0	0	0	0	0	0.027434	2	0.018725	2	0.032965	4	0.038902	4	0	0	0.016135	2	0	0	0.027075	3	0	0	0	0	0.032542	4	0	0	0	0	0.018951	2	0	0	0.021093	2	0	0	0.043091	6	0	0	0.011881	2	0.014095
ENSMUSG00000008475	Arpc5	Arpc5	99.144577	8617	54.468728	4733	28.616682	2296	63.213573	3032	29.463471	2325	57.300915	4961	45.485071	2861	38.474398	2478	26.248118	2411	50.322317	3582	63.91394	5187	39.11518	2986	55.031452	4566	20.089418	1777	55.393497	5496	47.324409	4132	52.694546	4126	44.996033	3550	61.460018	4324	48.665978	4092	52.333769	4504	63.676843	4749	48.487537	6032	68.332682
ENSMUSG00000008482	Rnf151	Rnf151	0.087455	5	0.101229	6	0.119681	6	0.119797	4	0	0	0.148882	9	0.132177	6	0.116617	5	0.055854	4	0	0	0	0	0.204802	10	0.332699	18	0.137499	8	0.030995	2	0.073277	4	0.22571	12	0.099209	5	0	0	0.037191	2	0.125657	7	0	0	0.114702	9	0.154543
ENSMUSG00000008489	Elavl2	Elavl2	9.597442	1709	7.311572	1311	7.601396	1272	7.804132	779	6.585236	1115	8.115377	1513	7.149802	964	4.840954	684	5.001029	957	7.21863	1045	7.43072	1288	9.044249	1454	6.872712	1160	3.96963	757	7.552949	1545	6.256643	1131	5.766429	922	7.604897	1283	7.441883	1032	6.181774	1115	6.939581	1287	7.818281	1234	5.967906	1544	9.08646
ENSMUSG00000008496	Pou2f2	Pou2f2	0.137499	25	0.138341	45	0.180582	42	0.148367	27	0.184731	55	0.18407	60	0.337785	66	0.086881	21	0.098006	34	0.190967	51	0.211475	64	0.125875	31	0.158227	49	0.088263	29	0.170717	63	0.119799	39	0.123466	36	0.159505	47	0.196283	52	0.207944	46	0.175393	56	0.273704	76	0.113357	53	0.166334
ENSMUSG00000008540	Mgst1	Mgst1	4.954407	264	3.570841	190	5.538534	271	3.609691	106	3.260919	158	3.601927	191	5.683514	219	2.402385	95	2.875181	162	2.669798	116	3.518639	175	3.988186	186	4.04557	206	4.206017	227	3.090692	187	4.525414	242	2.810094	135	2.4836	120	3.159998	136	3.591396	185	2.997502	158	2.664216	122	2.407674	183	2.982552
ENSMUSG00000008575	Nfib	Nfib	11.031591	4185	7.709889	2906	3.946108	1412	8.455971	1752	4.025587	1413	8.343898	3160	8.708966	2451	6.099123	1747	4.317739	1713	7.574898	2325	7.515637	2700	5.714917	1952	8.099833	2896	2.14573	839	8.365086	3739	6.591485	2572	7.625294	2656	7.028861	2450	8.771205	2650	7.099539	2612	8.588501	3175	8.504886	2854	6.539532	3642	10.565259
ENSMUSG00000008590	Htr3b	Htr3b	0	0	0	0	0.015506	2	0	0	0	0	0	0	0	0	0.024631	3	0	0	0	0	0	0	0	0	0	0	0	0	0	0	0	0	0	0	0	0	0	0	0	0	0.018445	3	0	0	0	0	0
ENSMUSG00000008601	Rab25	Rab25	0	0	0.06972	4	0.117586	6	0.14866	4	0.127643	6	0.094495	5	0	0	0.091193	4	0	0	0	0	0.192881	9	0	0	0	0	0.065924	4	0.061271	4	0	0	0.045229	3	0.072715	4	0.037086	2	0	0	0.113677	6	0.142322	6	0	0	0.042675
ENSMUSG00000008604	Ubqln4	Ubqln4	23.242039	3526	13.542955	2051	16.490231	2302	15.609278	1303	16.5948	2281	18.20947	2744	15.258127	1671	10.527796	1181	28.842579	4615	20.902241	2590	18.740277	2646	20.611855	2736	15.515315	2243	15.615088	2402	13.625689	2352	14.871775	2263	15.687623	2137	13.975772	1919	18.737722	2294	11.608641	1700	13.847593	2074	19.485704	2531	15.33679	3321	15.862391
ENSMUSG00000008658	Rbfox1	Rbfox1	17.531638	2436	12.320723	1644	12.395736	1461	16.784156	1275	13.694806	1658	18.850702	2156	15.198248	1407	8.797675	860	9.018281	1247	19.916157	2046	18.164983	2288	17.994483	2110	15.510957	2021	12.241397	1557	17.703056	2737	14.066569	1895	11.14135	1323	14.784626	1681	16.201059	1783	12.638745	1662	13.74808	1858	19.473561	2093	14.168593	2689	20.71567
ENSMUSG00000008668	Rps18	Rps18	9.259414	238	8.104974	207	6.228179	144	8.66099	122	8.442067	196	9.3144	238	9.003877	164	5.994927	115	8.558858	228	6.690831	140	7.084074	166	8.302007	184	9.418174	229	8.05775	206	9.394284	275	10.024925	252	7.328534	165	8.439877	193	8.560681	175	11.279309	272	8.469206	216	8.322915	183	8.687006	311	8.719279
ENSMUSG00000008682	Rpl10	Rpl10	343.714279	13039	217.139758	8180	282.804677	9898	241.42989	5145	238.602844	8371	267.977895	10297	238.368725	6637	173.750418	4954	264.141482	10726	251.215527	7863	245.022348	8842	282.800843	9442	241.140199	8874	208.407021	8204	217.119784	9442	220.601185	8362	188.036545	6513	233.521972	8188	269.724141	8358	218.623583	8042	206.620832	7843	277.9635	9132	211.919175	11501	286.526866
ENSMUSG00000008683	Rps15a	Rps15a	36.465776	8126	24.070031	5200	25.973508	5410	25.621182	2976	24.571263	4806	27.926118	6018	26.559524	4124	18.286825	2753	27.361083	6572	27.766762	4777	29.142704	5243	28.75307	4571	26.736941	5147	19.708971	4156	21.779846	5476	20.798886	4477	21.387583	4307	21.464555	4213	26.582289	4767	21.718695	4612	23.810842	4742	29.545229	5447	23.527336	7306	28.344279
ENSMUSG00000008690	Ncaph2	Ncaph2	35.743357	5365	20.530472	3073	21.815266	2992	28.416967	2346	21.81278	2963	27.094758	4045	23.7416	2573	14.677282	1632	20.996415	3319	21.237985	2605	29.050486	4066	21.441428	2825	26.982902	3863	12.430474	1890	24.76586	4225	24.047243	3617	17.140997	2311	16.141788	2192	29.26913	3549	19.433542	2812	18.898551	2791	27.799404	3574	24.917128	5345	27.185963
ENSMUSG00000008730	Hipk1	Hipk1	8.016721	2874	6.393631	2269	9.59934	3017	6.998794	1381	8.338274	2607	8.882914	3131	6.928169	1759	5.383193	1401	6.006655	2199	7.520167	2108	7.216641	2373	9.444413	2846	8.662472	2917	7.357114	2536	7.384643	2954	7.186126	2511	6.794102	2154	7.20823	2294	6.473521	1849	6.395135	2159	6.982419	2434	7.493906	2258	6.153067	3059	7.335326
ENSMUSG00000008734	Gprc5b	Gprc5b	12.867454	2644	9.271294	1906	16.012927	3020	10.385433	1174	12.055165	2244	11.026305	2254	10.375054	1542	7.93815	1208	10.091147	2191	12.134637	2040	9.40291	1802	12.017213	2165	8.85678	1739	10.946916	2286	9.085823	2126	9.954099	2053	8.179853	1506	8.897123	1657	9.57412	1587	7.917438	1573	11.319751	2301	10.950855	1928	8.098425	2380	10.729355
ENSMUSG00000008763	Man1a2	Man1a2	3.300755	1199	2.625138	952	3.051761	1020	2.881088	576	3.35535	1104	3.889687	1402	2.801321	734	2.082052	559	2.556341	979	2.865669	850	2.84725	962	3.520171	1120	2.683344	930	2.412292	889	2.339338	967	2.251194	820	2.272322	741	2.832704	931	2.985839	875	2.579157	904	2.778426	996	3.310102	1029	2.422752	1256	2.865561
ENSMUSG00000008789	Ceacam5	Ceacam5	0	0	0	0	0	0	0	0	0	0	0	0	0	0	0	0	0	0	0	0	0	0	0	0	0	0	0	0	0	0	0	0	0	0	0	0	0	0	0	0	0	0	0	0	0	0	0
;; Biological Process: entry into cell of other organism involved in symbiotic interaction (GO:0051806);; Biological Process: modification of morphology or physiology of other organism involved in symbiotic interaction (GO:0051817);; Biological Process: entry into other organism involved in symbiotic interaction (GO:0051828);; Biological Process: modification by host of symbiont morphology or phy…	K06499|0.0e+00|mcal:110297395|K06499 carcinoembryonic antigen-related cell adhesion molecule | (RefSeq) carcinoembryonic antigen-related cell adhesion molecule 5-like	--	--	--	Immunoglobulin V-set domain	Carcinoembryonic antigen-related cell adhesion molecule 5 OS=Mus musculus OX=10090 GN=Ceacam5 PE=2 SV=1	S	Function unknown	carcinoembryonic antigen-related cell adhesion molecule 5 precursor [Mus musculus]
ENSMUSG00000008813	Tppp2	Tppp2	0	0	0	0	0	0	0	0	0.043986	2	0	0	0	0	0	0	0	0	0	0	0	0	0	0	0	0	0	0	0	0	0	0	0	0	0	0	0	0	0	0	0	0	0	0	0	0	0
ENSMUSG00000008822	Acyp1	Acyp1	27.721136	827	15.494622	462	11.401245	315	18.627027	307	10.616702	287	16.448872	489	18.26394	393	9.316185	208	10.958422	346	14.509086	355	15.556452	433	13.92598	367	18.428638	532	7.567278	231	17.360584	590	13.648083	407	13.713784	367	12.695518	344	14.767886	357	11.666795	338	13.652681	401	17.600018	452	15.03557	644	18.132486
ENSMUSG00000008843	Cldn13	Cldn13	0	0	0	0	0	0	0	0	0	0	0	0	0	0	0	0	0	0	0	0	0	0	0	0	0.041129	2	0	0	0	0	0	0	0	0	0	0	0	0	0	0	0	0	0	0	0	0	0
ENSMUSG00000008845	Cd163	Cd163	0.101237	21	0.136621	29	0.295473	56	0.216605	26	0.25971	48	0.270565	55	0.31124	46	0.162977	25	0.084764	19	0.083973	14	0.206095	39	0.178985	33	0.140164	28	0.194049	40	0.160606	38	0.108341	22	0.17629	33	0.214477	39	0.276588	46	0.299756	60	0.161312	33	0.153746	27	0.160377	47	0.228574
ENSMUSG00000008855	Hdac5	Hdac5	35.952898	6397	30.858543	5277	34.617869	5441	36.557326	3450	36.399981	5665	39.080634	6706	34.252314	4236	25.449443	3190	41.247006	7535	29.845862	4163	40.730044	6537	34.816102	5233	33.382626	5460	23.45202	4065	28.900654	5622	36.811829	6518	25.449159	3919	24.534356	3885	33.509986	4642	24.622842	4015	28.112017	4661	35.66317	5184	32.255447	7999	36.785598
ENSMUSG00000008859	Rala	--	20.587643	2521	15.822471	1934	17.87895	2014	15.885456	1066	14.814093	1641	16.52734	2010	14.716638	1301	12.048513	1091	11.451023	1479	17.828461	1781	15.767457	1786	15.78243	1693	15.260765	1783	11.608147	1442	13.574577	1893	14.04176	1725	14.515793	1597	15.005807	1660	15.872414	1566	13.371571	1580	15.10615	1827	17.220314	1806	13.778575	2406	18.296928
ENSMUSG00000008874	Clec3a	Clec3a	0	0	0	0	0	0	0	0	0	0	0	0	0	0	0	0	0	0	0	0	0	0	0	0	0	0	0	0	0	0	0	0	0	0	0	0	0	0	0	0	0	0	0	0	0	0	0
ENSMUSG00000008892	Vdac3	Vdac3	155.114456	9571	87.408521	5383	70.645383	4013	98.308966	3337	68.62847	3839	104.344248	6394	90.000503	4010	57.695129	2765	68.97013	4488	94.261889	4750	98.108754	5637	79.977119	4325	93.962631	5530	35.910085	2250	92.56071	6501	81.844026	5064	96.001157	5323	65.366642	3649	106.190217	5286	66.803567	3977	74.966301	4566	93.756298	4956	90.272673	7955	107.532735
ENSMUSG00000008932	Slc1a7	Slc1a7	0	0	0.028818	4	0.007036	1	0	0	0.055398	7	0.014657	2	0	0	0	0	0	0	0	0	0	0	0	0	0	0	0	0	0	0	0	0	0	0	0	0	0	0	0.023658	4	0.025486	4	0.013359	2	0.030684	7	0
ENSMUSG00000008958	Vps72	Vps72	15.19115	1008	11.716854	776	11.581889	707	13.855815	506	12.095222	727	16.451214	1084	14.19594	680	7.337655	360	9.702086	679	11.380865	617	16.625885	1027	12.747461	741	14.225392	900	9.260334	624	13.196506	996	10.195174	679	10.868663	648	10.691153	642	13.269007	711	10.881032	697	11.440313	750	14.238474	809	12.580764	1192	13.17067
ENSMUSG00000008976	Gabpa	Gabpa	2.619758	596	2.821611	600	2.475283	507	2.688054	331	1.790839	362	2.665222	591	2.567795	415	2.272886	377	2.54205	445	2.860251	511	2.476193	508	3.226196	626	2.09091	454	1.939193	440	2.462843	612	2.62786	599	1.971305	382	2.197309	452	2.578743	401	2.430925	527	2.374293	522	2.929068	551	2.164258	684	2.720504
ENSMUSG00000008999	Bmp7	Bmp7	0.458735	77	0.627904	105	1.078541	166	0.595482	55	0.677455	103	0.910315	152	0.733757	89	0.615483	77	0.579522	103	0.655962	90	0.422372	66	1.079909	159	0.352755	57	0.731831	125	0.372545	71	0.475329	80	0.268442	41	0.292673	45	0.617857	84	0.619463	100	0.45613	76	0.747265	107	0.490781	118	0.841783
ENSMUSG00000009013	Dynll1	Dynll1	187.943962	16771	123.927001	10697	64.36466	5054	141.597219	6757	77.790783	5992	144.109245	12098	144.325127	8789	78.552406	4865	74.001294	6777	114.956565	8297	140.320195	11319	106.008716	8192	140.86117	11449	43.80228	3700	126.510169	12317	117.099436	9827	115.21818	9050	101.587797	7951	133.539162	9432	91.99406	7389	112.549732	9355	142.670667	10478	124.480754	15223	157.679033
ENSMUSG00000009030	Pdcl	Pdcl	4.988262	652	2.941775	384	3.427489	413	3.595134	258	3.734864	441	3.869006	501	3.715903	349	2.666399	258	2.870865	398	3.100905	331	3.226465	395	4.17977	479	3.369181	420	2.271891	302	3.325626	493	2.563576	336	2.783776	327	3.312082	391	3.506507	367	2.772983	349	3.338466	431	4.061008	452	2.637646	492	4.132485
ENSMUSG00000009035	Tmem184b	Tmem184b	7.92641	1197	4.252374	663	5.197241	753	5.921298	492	4.441295	633	6.951616	1043	5.385256	634	1.964395	240	4.329176	732	5.413272	692	5.198812	790	4.992871	685	5.443642	804	2.277049	351	3.545235	640	3.652849	554	3.488841	488	3.0647	459	5.781227	732	2.990639	456	3.814486	569	6.091961	815	4.017721	920	5.761242
ENSMUSG00000009047	Gm5965	LOC117718297	0	0	0	0	0	0	0	0	0	0	0	0	0	0	0	0	0	0	0	0	0	0	0	0	0	0	0	0	0	0	0	0	0	0	0	0	0	0	0	0	0	0	0	0	0	0	0
ENSMUSG00000009070	Rsph14	Rsph14	0	0	0	0	0.097462	5	0	0	0.029921	3	0	0	0.155738	7	0.077338	4	0	0	0	0	0.07921	5	0.029003	2	0	0	0.133707	8	0.092154	6	0.140133	9	0	0	0	0	0	0	0	0	0	0	0	0	0.100133	8	0.092059
ENSMUSG00000009073	Nf2	Nf2	12.275937	2529	9.667976	1911	15.237083	2937	10.859704	1214	13.173032	2535	11.514203	2345	10.671433	1537	8.942243	1371	10.795993	2374	14.247897	2407	10.994472	2080	14.889228	2686	10.267328	1981	15.724801	3283	9.637394	2287	10.529275	2184	10.170825	1872	12.155995	2280	11.259846	1823	11.153705	2231	10.915004	2175	13.20261	2301	10.809477	3153	10.87094
ENSMUSG00000009075	Cabp7	Cabp7	78.268829	9369	26.143847	3124	13.102341	1443	35.719177	2352	10.06146	1092	25.962875	3086	29.990597	2592	19.429688	1720	10.31993	1303	41.201725	4029	31.829428	3547	20.369608	2137	35.056519	4003	3.24265	394	40.394623	5503	26.3288	3161	35.418781	3808	21.258598	2303	28.566864	2760	29.583691	3418	25.971552	3070	31.227688	3201	28.784771	4920	32.417721
ENSMUSG00000009076	Zmat5	Zmat5	22.983698	830	9.18224	331	8.427113	280	10.385798	207	7.275886	238	10.640401	382	13.081818	341	5.577131	149	6.4021	244	9.673986	286	13.795487	464	9.016208	285	8.511453	293	4.698349	172	8.138275	335	11.199236	406	8.055664	261	7.045562	231	10.482103	306	7.644517	267	6.300465	225	11.080673	343	9.202166	474	12.227376
ENSMUSG00000009079	Ewsr1	Ewsr1	74.572393	7409	88.173978	8782	60.825794	5822	101.905691	5736	64.356517	5743	108.891816	11291	95.461527	6878	61.800286	4576	48.234117	5096	57.722623	5259	112.619662	10733	77.033955	7018	117.010864	11078	43.301308	4508	100.216572	11329	83.922345	8947	63.999097	5726	65.012849	5836	100.28976	8094	63.504878	6999	78.665515	7772	91.780138	8000	100.796213	14327	108.624066
ENSMUSG00000009090	Ap1b1	Ap1b1	24.236409	4467	18.516503	3333	20.263109	3461	23.097494	2305	19.71623	3322	24.718286	4557	20.493059	2718	10.886779	1412	17.231279	3301	19.125803	2805	23.392764	3863	22.156206	3450	18.992237	3336	10.503207	1984	21.062695	4324	17.096371	3153	15.016926	2463	15.469616	2561	21.408523	3187	15.822357	2823	16.525829	3018	23.788357	3600	19.751227	4964	22.449931
[truncated: 28,300 more rows]
[truncated: 47 more columns]
